# Supplementary material for: Nucleophilic Addition of Stabilized Phosphorus Ylides to Closo-Decaborate Nitrilium Salts: A Synthetic Route to Boron Cluster-Functionalized Iminoacyl Phosphoranes and Their Application in Potentiometric Sensing
Source: Molecules. 2026 Jan 9;31(2):231. doi: 10.3390/molecules31020231 (PMC12843826; doi:10.3390/molecules31020231)
Supplement: Supplementary file 1 [file molecules-31-00231-s001.zip]

Archive with 5 entries (5 files):
- checkcif_4b.pdf
- checkcif_Ph4P_3a.pdf
- Structure_4b.cif
- Structure_Ph4P_3a.cif
- Supportihg Information molecules-4038715.pdf
