# Supplementary material for: Nucleophilic Addition of Stabilized Phosphorus Ylides to Closo-Decaborate Nitrilium Salts: A Synthetic Route to Boron Cluster-Functionalized Iminoacyl Phosphoranes and Their Application in Potentiometric Sensing
Source: Molecules. 2026 Jan 9;31(2):231. doi: 10.3390/molecules31020231 (PMC12843826; doi:10.3390/molecules31020231)
Supplement: Supplementary file 1 [file molecules-31-00231-s001.zip › Structure_4b.cif]

 
data_Zh101
 
_audit_creation_method            SHELXL-2014
_chemical_name_systematic
;
 ?
;
_chemical_name_common             ?
_chemical_melting_point           ?
_chemical_formula_moiety          ?
_chemical_formula_sum
 'C39 H66 B10 N3 P' 
_chemical_formula_weight          716.01

loop_
 _atom_type_symbol
 _atom_type_description
 _atom_type_scat_dispersion_real
 _atom_type_scat_dispersion_imag
 _atom_type_scat_source
 'C'  'C'   0.0033   0.0016
 'International Tables Vol C Tables 4.2.6.8 and 6.1.1.4'
 'H'  'H'   0.0000   0.0000
 'International Tables Vol C Tables 4.2.6.8 and 6.1.1.4'
 'B'  'B'   0.0013   0.0007
 'International Tables Vol C Tables 4.2.6.8 and 6.1.1.4'
 'N'  'N'   0.0061   0.0033
 'International Tables Vol C Tables 4.2.6.8 and 6.1.1.4'
 'P'  'P'   0.1023   0.0942
 'International Tables Vol C Tables 4.2.6.8 and 6.1.1.4'
 
_space_group_crystal_system       monoclinic
_space_group_IT_number            14
_space_group_name_H-M_alt         'P 21/n'
_space_group_name_Hall            '-P 2yn'
 
_shelx_space_group_comment
;
The symmetry employed for this shelxl refinement is uniquely defined
by the following loop, which should always be used as a source of
symmetry information in preference to the above space-group names.
They are only intended as comments.
;
 
loop_
 _space_group_symop_operation_xyz
 'x, y, z'
 '-x+1/2, y+1/2, -z+1/2'
 '-x, -y, -z'
 'x-1/2, -y-1/2, z-1/2'
 
_cell_length_a                    8.778(3)
_cell_length_b                    17.178(4)
_cell_length_c                    28.907(8)
_cell_angle_alpha                 90
_cell_angle_beta                  95.345(7)
_cell_angle_gamma                 90
_cell_volume                      4340(2)
_cell_formula_units_Z             4
_cell_measurement_temperature     100(2)
_cell_measurement_reflns_used     497 
_cell_measurement_theta_min       3.18
_cell_measurement_theta_max       16.17
 
_exptl_crystal_description        'plate'
_exptl_crystal_colour             'colourless'
_exptl_crystal_density_meas       ? 
_exptl_crystal_density_method     ?              
_exptl_crystal_density_diffrn     1.096          
_exptl_crystal_F_000              1544
_exptl_transmission_factor_min    ?                                             
_exptl_transmission_factor_max    ?                                             
_exptl_crystal_size_max           0.220
_exptl_crystal_size_mid           0.200
_exptl_crystal_size_min           0.030
_exptl_absorpt_coefficient_mu     0.094
_shelx_estimated_absorpt_T_min    0.980
_shelx_estimated_absorpt_T_max    0.997
_exptl_absorpt_correction_type    none 
_exptl_absorpt_correction_T_min   ? 
_exptl_absorpt_correction_T_max   ? 
_exptl_absorpt_process_details    ? 
 
_exptl_special_details
;
 ?
;
 
_diffrn_ambient_temperature       100(2)
_diffrn_radiation_wavelength      0.71073
_diffrn_radiation_type            MoK\a
_diffrn_source                    ?                       
_diffrn_measurement_device_type   
'Bruker KAPPA APEX II area-detector diffractometer' 
_diffrn_measurement_method        '\w- and \f-scans'  
_diffrn_detector_area_resol_mean  ? 
_diffrn_reflns_number             25893
_diffrn_reflns_av_unetI/netI      0.3596
_diffrn_reflns_av_R_equivalents   0.2468
_diffrn_reflns_limit_h_min        -9
_diffrn_reflns_limit_h_max        10
_diffrn_reflns_limit_k_min        -20
_diffrn_reflns_limit_k_max        19
_diffrn_reflns_limit_l_min        -34
_diffrn_reflns_limit_l_max        34
_diffrn_reflns_theta_min          4.145
_diffrn_reflns_theta_max          24.999
_diffrn_reflns_theta_full         25.242
_diffrn_measured_fraction_theta_max   0.970
_diffrn_measured_fraction_theta_full  0.973
_diffrn_reflns_Laue_measured_fraction_max    0.970
_diffrn_reflns_Laue_measured_fraction_full   0.973
_diffrn_reflns_point_group_measured_fraction_max   0.970
_diffrn_reflns_point_group_measured_fraction_full  0.973
_reflns_number_total              7648
_reflns_number_gt                 2763
_reflns_threshold_expression      'I > 2\s(I)'
_reflns_Friedel_coverage          0.000
_reflns_Friedel_fraction_max      .
_reflns_Friedel_fraction_full     .
 
_reflns_special_details
;
 Reflections were merged by SHELXL according to the crystal
 class for the calculation of statistics and refinement.
 
 _reflns_Friedel_fraction is defined as the number of unique
 Friedel pairs measured divided by the number that would be
 possible theoretically, ignoring centric projections and
 systematic absences.
;
 
_computing_data_collection        ?
_computing_cell_refinement        ?
_computing_data_reduction         ?
_computing_structure_solution     ?
_computing_structure_refinement   'SHELXL-2014 (Sheldrick, 2014)'
_computing_molecular_graphics     ?
_computing_publication_material   ?
 
_refine_special_details
;
 Refined as a 2-component twin.
;
_refine_ls_structure_factor_coef  Fsqd
_refine_ls_matrix_type            full
_refine_ls_weighting_scheme       calc
_refine_ls_weighting_details
'w=1/[\s^2^(Fo^2^)+(0.1336P)^2^+8.2373P] where P=(Fo^2^+2Fc^2^)/3'
_atom_sites_solution_primary      ?
_atom_sites_solution_secondary    ?
_atom_sites_solution_hydrogens    geom
_refine_ls_hydrogen_treatment     constr
_refine_ls_extinction_method      none
_refine_ls_extinction_coef        .
_refine_ls_number_reflns          7648
_refine_ls_number_parameters      479
_refine_ls_number_restraints      0
_refine_ls_R_factor_all           0.2913
_refine_ls_R_factor_gt            0.1328
_refine_ls_wR_factor_ref          0.3706
_refine_ls_wR_factor_gt           0.2909
_refine_ls_goodness_of_fit_ref    1.025
_refine_ls_restrained_S_all       1.025
_refine_ls_shift/su_max           0.000
_refine_ls_shift/su_mean          0.000
 
loop_
 _atom_site_label
 _atom_site_type_symbol
 _atom_site_fract_x
 _atom_site_fract_y
 _atom_site_fract_z
 _atom_site_U_iso_or_equiv
 _atom_site_adp_type
 _atom_site_occupancy
 _atom_site_site_symmetry_order  
 _atom_site_calc_flag
 _atom_site_refinement_flags_posn
 _atom_site_refinement_flags_adp
 _atom_site_refinement_flags_occupancy
 _atom_site_disorder_assembly
 _atom_site_disorder_group
P1 P 0.5248(3) 0.68541(12) 0.58619(8) 0.0181(6) Uani 1 1 d . . . . .
N1 N 0.3772(8) 0.7246(4) 0.4822(2) 0.0215(18) Uani 1 1 d . . . . .
H1A H 0.4231 0.6815 0.4923 0.026 Uiso 1 1 calc R U . . .
N2 N 0.3686(11) 0.8731(4) 0.6212(3) 0.044(3) Uani 1 1 d . . . . .
N3 N 0.2478(9) 0.0886(4) 0.6708(2) 0.0220(19) Uani 1 1 d . . . . .
C1 C 0.3668(11) 0.7778(5) 0.5154(3) 0.022(2) Uani 1 1 d . . . . .
C2 C 0.2786(11) 0.8501(5) 0.5031(3) 0.029(2) Uani 1 1 d . . . . .
H2A H 0.3247 0.8942 0.5215 0.034 Uiso 1 1 calc R U . . .
H2B H 0.2845 0.8619 0.4698 0.034 Uiso 1 1 calc R U . . .
C3 C 0.1154(13) 0.8417(6) 0.5122(4) 0.058(4) Uani 1 1 d . . . . .
H3A H 0.0605 0.8901 0.5038 0.087 Uiso 1 1 calc R U . . .
H3B H 0.0690 0.7986 0.4937 0.087 Uiso 1 1 calc R U . . .
H3C H 0.1092 0.8309 0.5453 0.087 Uiso 1 1 calc R U . . .
C4 C 0.4278(11) 0.7680(4) 0.5622(3) 0.019(2) Uani 1 1 d . . . . .
C5 C 0.3959(11) 0.8257(5) 0.5943(3) 0.028(2) Uani 1 1 d . . . . .
C11 C 0.6372(10) 0.6419(4) 0.5442(3) 0.0131(19) Uani 1 1 d . . . . .
C12 C 0.7206(11) 0.6905(5) 0.5176(3) 0.024(2) Uani 1 1 d . . . . .
H12A H 0.7129 0.7454 0.5207 0.029 Uiso 1 1 calc R U . . .
C13 C 0.8151(11) 0.6588(5) 0.4866(3) 0.026(2) Uani 1 1 d . . . . .
H13A H 0.8706 0.6916 0.4677 0.032 Uiso 1 1 calc R U . . .
C14 C 0.8273(10) 0.5781(5) 0.4837(3) 0.023(2) Uani 1 1 d . . . . .
H14A H 0.8932 0.5562 0.4629 0.028 Uiso 1 1 calc R U . . .
C15 C 0.7471(11) 0.5300(5) 0.5099(3) 0.028(2) Uani 1 1 d . . . . .
H15A H 0.7578 0.4751 0.5074 0.034 Uiso 1 1 calc R U . . .
C16 C 0.6487(10) 0.5615(5) 0.5405(3) 0.019(2) Uani 1 1 d . . . . .
H16A H 0.5906 0.5284 0.5584 0.023 Uiso 1 1 calc R U . . .
C21 C 0.3905(11) 0.6157(4) 0.6057(3) 0.017(2) Uani 1 1 d . . . . .
C22 C 0.2361(12) 0.6218(5) 0.5920(3) 0.027(2) Uani 1 1 d . . . . .
H22A H 0.1989 0.6636 0.5726 0.033 Uiso 1 1 calc R U . . .
C23 C 0.1359(11) 0.5672(5) 0.6066(3) 0.027(2) Uani 1 1 d . . . . .
H23A H 0.0294 0.5721 0.5976 0.033 Uiso 1 1 calc R U . . .
C24 C 0.1887(13) 0.5057(6) 0.6342(3) 0.037(3) Uani 1 1 d . . . . .
H24A H 0.1193 0.4679 0.6439 0.044 Uiso 1 1 calc R U . . .
C25 C 0.3442(13) 0.4994(5) 0.6478(3) 0.035(3) Uani 1 1 d . . . . .
H25A H 0.3810 0.4566 0.6664 0.042 Uiso 1 1 calc R U . . .
C26 C 0.4450(11) 0.5538(5) 0.6346(3) 0.026(2) Uani 1 1 d . . . . .
H26A H 0.5508 0.5500 0.6448 0.032 Uiso 1 1 calc R U . . .
C31 C 0.6540(11) 0.7136(5) 0.6355(3) 0.020(2) Uani 1 1 d . . . . .
C32 C 0.8101(12) 0.7136(5) 0.6333(3) 0.031(2) Uani 1 1 d . . . . .
H32A H 0.8523 0.6962 0.6060 0.038 Uiso 1 1 calc R U . . .
C33 C 0.9065(12) 0.7394(5) 0.6719(3) 0.036(3) Uani 1 1 d . . . . .
H33A H 1.0143 0.7400 0.6708 0.043 Uiso 1 1 calc R U . . .
C34 C 0.8432(13) 0.7639(6) 0.7112(3) 0.038(3) Uani 1 1 d . . . . .
H34A H 0.9084 0.7795 0.7376 0.045 Uiso 1 1 calc R U . . .
C35 C 0.6899(13) 0.7661(5) 0.7128(3) 0.033(3) Uani 1 1 d . . . . .
H35A H 0.6487 0.7857 0.7398 0.040 Uiso 1 1 calc R U . . .
C36 C 0.5925(13) 0.7403(5) 0.6758(3) 0.034(3) Uani 1 1 d . . . . .
H36A H 0.4850 0.7406 0.6775 0.041 Uiso 1 1 calc R U . . .
C41 C 0.2536(12) 0.1264(5) 0.6241(3) 0.030(2) Uani 1 1 d . . . . .
H41A H 0.3320 0.1680 0.6271 0.036 Uiso 1 1 calc R U . . .
H41B H 0.1537 0.1516 0.6154 0.036 Uiso 1 1 calc R U . . .
C42 C 0.2891(11) 0.0731(5) 0.5851(3) 0.027(2) Uani 1 1 d . . . . .
H42A H 0.2085 0.0330 0.5797 0.033 Uiso 1 1 calc R U . . .
H42B H 0.3884 0.0467 0.5929 0.033 Uiso 1 1 calc R U . . .
C43 C 0.2958(12) 0.1232(5) 0.5417(3) 0.029(2) Uani 1 1 d . . . . .
H43A H 0.2005 0.1541 0.5366 0.035 Uiso 1 1 calc R U . . .
H43B H 0.3825 0.1600 0.5467 0.035 Uiso 1 1 calc R U . . .
C44 C 0.3147(14) 0.0749(6) 0.4990(3) 0.047(3) Uani 1 1 d . . . . .
H44A H 0.3185 0.1093 0.4721 0.071 Uiso 1 1 calc R U . . .
H44B H 0.4100 0.0450 0.5037 0.071 Uiso 1 1 calc R U . . .
H44C H 0.2280 0.0391 0.4936 0.071 Uiso 1 1 calc R U . . .
C51 C 0.1463(12) 0.0172(5) 0.6690(4) 0.033(3) Uani 1 1 d . . . . .
H51A H 0.1400 -0.0017 0.7012 0.040 Uiso 1 1 calc R U . . .
H51B H 0.1952 -0.0243 0.6518 0.040 Uiso 1 1 calc R U . . .
C52 C -0.0148(11) 0.0298(5) 0.6465(4) 0.032(3) Uani 1 1 d . . . . .
H52A H -0.0114 0.0491 0.6144 0.038 Uiso 1 1 calc R U . . .
H52B H -0.0681 0.0691 0.6642 0.038 Uiso 1 1 calc R U . . .
C53 C -0.1011(13) -0.0485(6) 0.6462(4) 0.047(3) Uani 1 1 d . . . . .
H53A H -0.0476 -0.0866 0.6277 0.056 Uiso 1 1 calc R U . . .
H53B H -0.0976 -0.0684 0.6784 0.056 Uiso 1 1 calc R U . . .
C54 C -0.2619(15) -0.0431(7) 0.6268(4) 0.066(4) Uani 1 1 d . . . . .
H54A H -0.3098 -0.0946 0.6276 0.099 Uiso 1 1 calc R U . . .
H54B H -0.3166 -0.0065 0.6454 0.099 Uiso 1 1 calc R U . . .
H54C H -0.2665 -0.0247 0.5947 0.099 Uiso 1 1 calc R U . . .
C61 C 0.4089(11) 0.0639(5) 0.6893(3) 0.027(2) Uani 1 1 d . . . . .
H61A H 0.4802 0.1069 0.6839 0.032 Uiso 1 1 calc R U . . .
H61B H 0.4388 0.0185 0.6711 0.032 Uiso 1 1 calc R U . . .
C62 C 0.4301(12) 0.0422(6) 0.7415(3) 0.036(3) Uani 1 1 d . . . . .
H62A H 0.4319 0.0901 0.7605 0.043 Uiso 1 1 calc R U . . .
H62B H 0.3429 0.0098 0.7494 0.043 Uiso 1 1 calc R U . . .
C63 C 0.5794(12) -0.0026(6) 0.7523(3) 0.040(3) Uani 1 1 d . . . . .
H63A H 0.5768 -0.0286 0.7828 0.048 Uiso 1 1 calc R U . . .
H63B H 0.5854 -0.0438 0.7285 0.048 Uiso 1 1 calc R U . . .
C64 C 0.7225(14) 0.0466(6) 0.7535(4) 0.049(3) Uani 1 1 d . . . . .
H64A H 0.8126 0.0136 0.7606 0.074 Uiso 1 1 calc R U . . .
H64B H 0.7281 0.0715 0.7232 0.074 Uiso 1 1 calc R U . . .
H64C H 0.7195 0.0867 0.7775 0.074 Uiso 1 1 calc R U . . .
C71 C 0.1844(12) 0.1469(5) 0.7034(3) 0.032(3) Uani 1 1 d . . . . .
H71A H 0.1823 0.1219 0.7343 0.038 Uiso 1 1 calc R U . . .
H71B H 0.0773 0.1586 0.6918 0.038 Uiso 1 1 calc R U . . .
C72 C 0.2714(13) 0.2236(5) 0.7099(3) 0.036(3) Uani 1 1 d . . . . .
H72A H 0.3825 0.2135 0.7161 0.043 Uiso 1 1 calc R U . . .
H72B H 0.2546 0.2556 0.6814 0.043 Uiso 1 1 calc R U . . .
C73 C 0.2126(12) 0.2663(5) 0.7508(3) 0.030(2) Uani 1 1 d . . . . .
H73A H 0.0994 0.2640 0.7477 0.036 Uiso 1 1 calc R U . . .
H73B H 0.2493 0.2388 0.7799 0.036 Uiso 1 1 calc R U . . .
C74 C 0.2610(13) 0.3499(6) 0.7551(4) 0.042(3) Uani 1 1 d . . . . .
H74A H 0.2189 0.3733 0.7821 0.063 Uiso 1 1 calc R U . . .
H74B H 0.3729 0.3528 0.7591 0.063 Uiso 1 1 calc R U . . .
H74C H 0.2228 0.3781 0.7269 0.063 Uiso 1 1 calc R U . . .
B1 B 0.3327(14) 0.7980(6) 0.3922(4) 0.030(3) Uani 1 1 d . . . . .
H1 H 0.3684 0.8601 0.3978 0.036 Uiso 1 1 calc R U . . .
B2 B 0.3257(13) 0.7232(6) 0.4300(3) 0.021(3) Uani 1 1 d . . . . .
B3 B 0.1587(14) 0.7548(6) 0.3933(4) 0.030(3) Uani 1 1 d . . . . .
H3 H 0.0594 0.7922 0.4007 0.036 Uiso 1 1 calc R U . . .
B4 B 0.2683(16) 0.7500(6) 0.3437(4) 0.039(3) Uani 1 1 d . . . . .
H4 H 0.2570 0.7840 0.3105 0.047 Uiso 1 1 calc R U . . .
B5 B 0.4360(15) 0.7196(6) 0.3801(3) 0.029(3) Uani 1 1 d . . . . .
H5 H 0.5609 0.7287 0.3769 0.034 Uiso 1 1 calc R U . . .
B6 B 0.3722(13) 0.6310(6) 0.4048(3) 0.022(3) Uani 1 1 d . . . . .
H6 H 0.4573 0.5908 0.4236 0.026 Uiso 1 1 calc R U . . .
B7 B 0.1741(12) 0.6547(6) 0.4146(4) 0.024(3) Uani 1 1 d . . . . .
H7 H 0.0999 0.6334 0.4415 0.029 Uiso 1 1 calc R U . . .
B8 B 0.1308(15) 0.6743(6) 0.3525(4) 0.041(3) Uani 1 1 d . . . . .
H8 H 0.0217 0.6692 0.3293 0.049 Uiso 1 1 calc R U . . .
B9 B 0.3286(16) 0.6494(6) 0.3429(4) 0.036(3) Uani 1 1 d . . . . .
H9 H 0.3782 0.6241 0.3119 0.043 Uiso 1 1 calc R U . . .
B10 B 0.2169(13) 0.5913(6) 0.3728(4) 0.029(3) Uani 1 1 d . . . . .
H10 H 0.1822 0.5291 0.3669 0.035 Uiso 1 1 calc R U . . .
 
loop_
 _atom_site_aniso_label
 _atom_site_aniso_U_11
 _atom_site_aniso_U_22
 _atom_site_aniso_U_33
 _atom_site_aniso_U_23
 _atom_site_aniso_U_13
 _atom_site_aniso_U_12
P1 0.0201(15) 0.0192(12) 0.0151(12) -0.0011(10) 0.0022(10) 0.0017(11)
N1 0.025(5) 0.019(4) 0.020(4) 0.004(3) 0.000(3) 0.009(4)
N2 0.067(7) 0.024(5) 0.041(6) -0.006(4) 0.009(5) 0.028(5)
N3 0.028(5) 0.008(3) 0.030(5) 0.007(3) 0.002(4) 0.003(3)
C1 0.023(6) 0.017(5) 0.027(5) -0.001(4) 0.004(4) -0.002(4)
C2 0.031(7) 0.018(5) 0.036(6) -0.002(4) -0.007(5) 0.012(5)
C3 0.033(8) 0.046(7) 0.094(10) -0.015(6) 0.001(7) 0.015(6)
C4 0.032(6) 0.014(4) 0.012(5) -0.003(4) 0.003(4) 0.006(4)
C5 0.030(7) 0.029(5) 0.022(5) 0.005(4) -0.005(5) 0.011(5)
C11 0.014(5) 0.017(4) 0.010(4) 0.004(3) 0.009(4) 0.008(4)
C12 0.036(7) 0.014(4) 0.023(5) 0.001(4) 0.004(4) 0.000(5)
C13 0.030(7) 0.018(5) 0.034(6) 0.001(4) 0.017(5) -0.007(4)
C14 0.017(6) 0.025(5) 0.029(5) -0.004(4) 0.007(4) -0.003(4)
C15 0.037(7) 0.015(5) 0.035(6) -0.010(4) 0.016(5) 0.000(5)
C16 0.024(6) 0.016(5) 0.019(5) -0.002(4) 0.000(4) 0.002(4)
C21 0.015(6) 0.019(5) 0.016(5) -0.002(4) 0.004(4) -0.001(4)
C22 0.038(7) 0.021(5) 0.022(5) -0.005(4) 0.001(5) 0.003(5)
C23 0.009(6) 0.029(5) 0.044(6) -0.002(5) 0.003(5) 0.009(5)
C24 0.039(8) 0.037(6) 0.037(6) -0.004(5) 0.018(6) -0.007(6)
C25 0.043(8) 0.031(6) 0.032(6) 0.009(5) 0.009(5) 0.001(6)
C26 0.025(6) 0.029(5) 0.025(5) 0.005(4) 0.003(5) -0.001(5)
C31 0.019(6) 0.024(5) 0.016(5) -0.001(4) -0.005(4) 0.004(4)
C32 0.027(7) 0.035(6) 0.033(6) -0.004(4) 0.007(5) -0.007(5)
C33 0.024(7) 0.044(6) 0.040(7) -0.004(5) 0.005(5) -0.006(5)
C34 0.042(8) 0.042(6) 0.030(6) 0.003(5) 0.002(5) -0.004(6)
C35 0.041(8) 0.030(6) 0.027(6) -0.014(4) -0.005(5) 0.001(5)
C36 0.049(8) 0.036(6) 0.018(5) -0.005(4) 0.011(5) -0.006(5)
C41 0.040(7) 0.017(5) 0.033(6) 0.008(4) 0.008(5) -0.003(5)
C42 0.021(6) 0.024(5) 0.036(6) 0.009(4) 0.000(5) 0.001(4)
C43 0.039(7) 0.013(5) 0.033(6) 0.005(4) -0.003(5) 0.004(5)
C44 0.065(9) 0.039(6) 0.040(7) -0.001(5) 0.011(6) -0.004(6)
C51 0.034(7) 0.021(5) 0.045(7) 0.004(4) 0.012(5) -0.001(5)
C52 0.033(7) 0.014(5) 0.050(7) 0.003(4) 0.013(5) -0.009(5)
C53 0.039(8) 0.031(6) 0.066(8) 0.004(5) -0.012(6) -0.014(6)
C54 0.069(11) 0.062(8) 0.064(9) -0.007(6) -0.006(8) -0.021(8)
C61 0.040(7) 0.017(5) 0.024(5) 0.007(4) 0.007(5) 0.007(5)
C62 0.044(8) 0.037(6) 0.025(6) 0.005(4) -0.010(5) 0.006(6)
C63 0.042(8) 0.053(7) 0.023(6) 0.010(5) -0.008(5) -0.001(6)
C64 0.064(9) 0.035(6) 0.047(7) 0.002(5) -0.002(6) 0.005(6)
C71 0.035(7) 0.025(5) 0.038(6) 0.002(4) 0.011(5) 0.005(5)
C72 0.047(8) 0.024(5) 0.036(6) -0.002(4) 0.007(5) 0.005(5)
C73 0.033(7) 0.026(5) 0.033(6) 0.005(4) 0.006(5) 0.008(5)
C74 0.036(7) 0.047(7) 0.044(7) -0.011(5) 0.006(6) 0.008(6)
B1 0.050(9) 0.015(6) 0.022(6) 0.000(4) -0.007(5) -0.009(6)
B2 0.025(7) 0.021(5) 0.015(5) -0.001(4) -0.005(5) -0.005(5)
B3 0.041(8) 0.019(6) 0.028(6) 0.007(5) -0.007(6) 0.016(6)
B4 0.067(10) 0.025(6) 0.023(6) 0.013(5) -0.009(6) 0.001(6)
B5 0.044(8) 0.025(6) 0.018(6) 0.007(4) 0.005(5) -0.013(6)
B6 0.024(7) 0.022(6) 0.020(6) 0.008(4) 0.010(5) -0.001(5)
B7 0.011(7) 0.033(6) 0.027(6) 0.004(5) -0.005(5) -0.004(5)
B8 0.040(9) 0.027(6) 0.052(8) 0.000(6) -0.022(7) -0.008(6)
B9 0.061(10) 0.027(6) 0.016(6) -0.002(5) -0.013(6) -0.007(6)
B10 0.025(8) 0.032(6) 0.030(7) 0.003(5) 0.003(5) -0.004(6)
 
_geom_special_details
;
 All esds (except the esd in the dihedral angle between two l.s. planes)
 are estimated using the full covariance matrix.  The cell esds are taken
 into account individually in the estimation of esds in distances, angles
 and torsion angles; correlations between esds in cell parameters are only
 used when they are defined by crystal symmetry.  An approximate (isotropic)
 treatment of cell esds is used for estimating esds involving l.s. planes.
;
 
loop_
 _geom_bond_atom_site_label_1
 _geom_bond_atom_site_label_2
 _geom_bond_distance
 _geom_bond_site_symmetry_2
 _geom_bond_publ_flag
P1 C4 1.764(8) . ?
P1 C11 1.797(8) . ?
P1 C31 1.803(9) . ?
P1 C21 1.807(9) . ?
N1 C1 1.336(10) . ?
N1 B2 1.535(11) . ?
N1 H1A 0.8800 . ?
N2 C5 1.166(11) . ?
N3 C41 1.503(10) . ?
N3 C51 1.515(11) . ?
N3 C71 1.516(11) . ?
N3 C61 1.526(11) . ?
C1 C4 1.416(11) . ?
C1 C2 1.489(11) . ?
C2 C3 1.488(14) . ?
C2 H2A 0.9900 . ?
C2 H2B 0.9900 . ?
C3 H3A 0.9800 . ?
C3 H3B 0.9800 . ?
C3 H3C 0.9800 . ?
C4 C5 1.405(12) . ?
C11 C12 1.388(11) . ?
C11 C16 1.389(11) . ?
C12 C13 1.388(12) . ?
C12 H12A 0.9500 . ?
C13 C14 1.393(11) . ?
C13 H13A 0.9500 . ?
C14 C15 1.361(12) . ?
C14 H14A 0.9500 . ?
C15 C16 1.402(12) . ?
C15 H15A 0.9500 . ?
C16 H16A 0.9500 . ?
C21 C22 1.380(12) . ?
C21 C26 1.408(11) . ?
C22 C23 1.379(12) . ?
C22 H22A 0.9500 . ?
C23 C24 1.379(13) . ?
C23 H23A 0.9500 . ?
C24 C25 1.389(14) . ?
C24 H24A 0.9500 . ?
C25 C26 1.366(13) . ?
C25 H25A 0.9500 . ?
C26 H26A 0.9500 . ?
C31 C32 1.378(12) . ?
C31 C36 1.406(12) . ?
C32 C33 1.407(13) . ?
C32 H32A 0.9500 . ?
C33 C34 1.377(13) . ?
C33 H33A 0.9500 . ?
C34 C35 1.351(14) . ?
C34 H34A 0.9500 . ?
C35 C36 1.379(12) . ?
C35 H35A 0.9500 . ?
C36 H36A 0.9500 . ?
C41 C42 1.507(12) . ?
C41 H41A 0.9900 . ?
C41 H41B 0.9900 . ?
C42 C43 1.524(11) . ?
C42 H42A 0.9900 . ?
C42 H42B 0.9900 . ?
C43 C44 1.509(12) . ?
C43 H43A 0.9900 . ?
C43 H43B 0.9900 . ?
C44 H44A 0.9800 . ?
C44 H44B 0.9800 . ?
C44 H44C 0.9800 . ?
C51 C52 1.516(13) . ?
C51 H51A 0.9900 . ?
C51 H51B 0.9900 . ?
C52 C53 1.543(12) . ?
C52 H52A 0.9900 . ?
C52 H52B 0.9900 . ?
C53 C54 1.472(15) . ?
C53 H53A 0.9900 . ?
C53 H53B 0.9900 . ?
C54 H54A 0.9800 . ?
C54 H54B 0.9800 . ?
C54 H54C 0.9800 . ?
C61 C62 1.547(11) . ?
C61 H61A 0.9900 . ?
C61 H61B 0.9900 . ?
C62 C63 1.527(13) . ?
C62 H62A 0.9900 . ?
C62 H62B 0.9900 . ?
C63 C64 1.512(14) . ?
C63 H63A 0.9900 . ?
C63 H63B 0.9900 . ?
C64 H64A 0.9800 . ?
C64 H64B 0.9800 . ?
C64 H64C 0.9800 . ?
C71 C72 1.527(12) . ?
C71 H71A 0.9900 . ?
C71 H71B 0.9900 . ?
C72 C73 1.522(12) . ?
C72 H72A 0.9900 . ?
C72 H72B 0.9900 . ?
C73 C74 1.498(12) . ?
C73 H73A 0.9900 . ?
C73 H73B 0.9900 . ?
C74 H74A 0.9800 . ?
C74 H74B 0.9800 . ?
C74 H74C 0.9800 . ?
B1 B5 1.677(16) . ?
B1 B4 1.678(15) . ?
B1 B2 1.691(14) . ?
B1 B3 1.702(17) . ?
B1 H1 1.1200 . ?
B2 B7 1.800(14) . ?
B2 B6 1.805(14) . ?
B2 B3 1.811(15) . ?
B2 B5 1.811(15) . ?
B3 B4 1.801(17) . ?
B3 B8 1.819(15) . ?
B3 B7 1.827(14) . ?
B3 H3 1.1200 . ?
B4 B5 1.804(17) . ?
B4 B9 1.807(16) . ?
B4 B8 1.808(17) . ?
B4 H4 1.1200 . ?
B5 B6 1.793(13) . ?
B5 B9 1.819(15) . ?
B5 H5 1.1200 . ?
B6 B10 1.715(16) . ?
B6 B9 1.821(14) . ?
B6 B7 1.833(15) . ?
B6 H6 1.1200 . ?
B7 B10 1.694(15) . ?
B7 B8 1.832(16) . ?
B7 H7 1.1200 . ?
B8 B10 1.693(16) . ?
B8 B9 1.834(19) . ?
B8 H8 1.1200 . ?
B9 B10 1.691(16) . ?
B9 H9 1.1200 . ?
B10 H10 1.1200 . ?
 
loop_
 _geom_angle_atom_site_label_1
 _geom_angle_atom_site_label_2
 _geom_angle_atom_site_label_3
 _geom_angle
 _geom_angle_site_symmetry_1
 _geom_angle_site_symmetry_3
 _geom_angle_publ_flag
C4 P1 C11 110.1(4) . . ?
C4 P1 C31 109.9(4) . . ?
C11 P1 C31 107.5(4) . . ?
C4 P1 C21 110.5(4) . . ?
C11 P1 C21 110.5(4) . . ?
C31 P1 C21 108.2(4) . . ?
C1 N1 B2 133.2(7) . . ?
C1 N1 H1A 113.4 . . ?
B2 N1 H1A 113.4 . . ?
C41 N3 C51 112.9(7) . . ?
C41 N3 C71 108.7(6) . . ?
C51 N3 C71 107.8(7) . . ?
C41 N3 C61 109.1(7) . . ?
C51 N3 C61 108.0(6) . . ?
C71 N3 C61 110.3(7) . . ?
N1 C1 C4 124.0(8) . . ?
N1 C1 C2 117.8(8) . . ?
C4 C1 C2 118.1(7) . . ?
C3 C2 C1 111.4(8) . . ?
C3 C2 H2A 109.4 . . ?
C1 C2 H2A 109.4 . . ?
C3 C2 H2B 109.4 . . ?
C1 C2 H2B 109.4 . . ?
H2A C2 H2B 108.0 . . ?
C2 C3 H3A 109.5 . . ?
C2 C3 H3B 109.5 . . ?
H3A C3 H3B 109.5 . . ?
C2 C3 H3C 109.5 . . ?
H3A C3 H3C 109.5 . . ?
H3B C3 H3C 109.5 . . ?
C5 C4 C1 117.8(7) . . ?
C5 C4 P1 115.2(6) . . ?
C1 C4 P1 126.7(6) . . ?
N2 C5 C4 179.3(11) . . ?
C12 C11 C16 120.6(8) . . ?
C12 C11 P1 118.3(6) . . ?
C16 C11 P1 120.9(6) . . ?
C11 C12 C13 119.9(8) . . ?
C11 C12 H12A 120.0 . . ?
C13 C12 H12A 120.0 . . ?
C12 C13 C14 118.9(8) . . ?
C12 C13 H13A 120.6 . . ?
C14 C13 H13A 120.6 . . ?
C15 C14 C13 121.6(8) . . ?
C15 C14 H14A 119.2 . . ?
C13 C14 H14A 119.2 . . ?
C14 C15 C16 119.8(8) . . ?
C14 C15 H15A 120.1 . . ?
C16 C15 H15A 120.1 . . ?
C11 C16 C15 119.1(8) . . ?
C11 C16 H16A 120.4 . . ?
C15 C16 H16A 120.4 . . ?
C22 C21 C26 119.9(8) . . ?
C22 C21 P1 120.8(7) . . ?
C26 C21 P1 119.3(7) . . ?
C23 C22 C21 119.8(8) . . ?
C23 C22 H22A 120.1 . . ?
C21 C22 H22A 120.1 . . ?
C24 C23 C22 120.6(10) . . ?
C24 C23 H23A 119.7 . . ?
C22 C23 H23A 119.7 . . ?
C23 C24 C25 119.4(9) . . ?
C23 C24 H24A 120.3 . . ?
C25 C24 H24A 120.3 . . ?
C26 C25 C24 120.9(9) . . ?
C26 C25 H25A 119.6 . . ?
C24 C25 H25A 119.6 . . ?
C25 C26 C21 119.3(9) . . ?
C25 C26 H26A 120.4 . . ?
C21 C26 H26A 120.4 . . ?
C32 C31 C36 119.9(9) . . ?
C32 C31 P1 121.2(7) . . ?
C36 C31 P1 118.8(7) . . ?
C31 C32 C33 119.4(9) . . ?
C31 C32 H32A 120.3 . . ?
C33 C32 H32A 120.3 . . ?
C34 C33 C32 119.4(10) . . ?
C34 C33 H33A 120.3 . . ?
C32 C33 H33A 120.3 . . ?
C35 C34 C33 121.1(10) . . ?
C35 C34 H34A 119.4 . . ?
C33 C34 H34A 119.4 . . ?
C34 C35 C36 120.7(10) . . ?
C34 C35 H35A 119.6 . . ?
C36 C35 H35A 119.6 . . ?
C35 C36 C31 119.4(10) . . ?
C35 C36 H36A 120.3 . . ?
C31 C36 H36A 120.3 . . ?
N3 C41 C42 115.9(7) . . ?
N3 C41 H41A 108.3 . . ?
C42 C41 H41A 108.3 . . ?
N3 C41 H41B 108.3 . . ?
C42 C41 H41B 108.3 . . ?
H41A C41 H41B 107.4 . . ?
C41 C42 C43 107.4(7) . . ?
C41 C42 H42A 110.2 . . ?
C43 C42 H42A 110.2 . . ?
C41 C42 H42B 110.2 . . ?
C43 C42 H42B 110.2 . . ?
H42A C42 H42B 108.5 . . ?
C44 C43 C42 112.2(7) . . ?
C44 C43 H43A 109.2 . . ?
C42 C43 H43A 109.2 . . ?
C44 C43 H43B 109.2 . . ?
C42 C43 H43B 109.2 . . ?
H43A C43 H43B 107.9 . . ?
C43 C44 H44A 109.5 . . ?
C43 C44 H44B 109.5 . . ?
H44A C44 H44B 109.5 . . ?
C43 C44 H44C 109.5 . . ?
H44A C44 H44C 109.5 . . ?
H44B C44 H44C 109.5 . . ?
N3 C51 C52 114.8(7) . . ?
N3 C51 H51A 108.6 . . ?
C52 C51 H51A 108.6 . . ?
N3 C51 H51B 108.6 . . ?
C52 C51 H51B 108.6 . . ?
H51A C51 H51B 107.5 . . ?
C51 C52 C53 108.4(8) . . ?
C51 C52 H52A 110.0 . . ?
C53 C52 H52A 110.0 . . ?
C51 C52 H52B 110.0 . . ?
C53 C52 H52B 110.0 . . ?
H52A C52 H52B 108.4 . . ?
C54 C53 C52 113.6(9) . . ?
C54 C53 H53A 108.8 . . ?
C52 C53 H53A 108.8 . . ?
C54 C53 H53B 108.8 . . ?
C52 C53 H53B 108.8 . . ?
H53A C53 H53B 107.7 . . ?
C53 C54 H54A 109.5 . . ?
C53 C54 H54B 109.5 . . ?
H54A C54 H54B 109.5 . . ?
C53 C54 H54C 109.5 . . ?
H54A C54 H54C 109.5 . . ?
H54B C54 H54C 109.5 . . ?
N3 C61 C62 115.6(8) . . ?
N3 C61 H61A 108.4 . . ?
C62 C61 H61A 108.4 . . ?
N3 C61 H61B 108.4 . . ?
C62 C61 H61B 108.4 . . ?
H61A C61 H61B 107.4 . . ?
C63 C62 C61 110.1(8) . . ?
C63 C62 H62A 109.6 . . ?
C61 C62 H62A 109.6 . . ?
C63 C62 H62B 109.6 . . ?
C61 C62 H62B 109.6 . . ?
H62A C62 H62B 108.2 . . ?
C64 C63 C62 114.7(9) . . ?
C64 C63 H63A 108.6 . . ?
C62 C63 H63A 108.6 . . ?
C64 C63 H63B 108.6 . . ?
C62 C63 H63B 108.6 . . ?
H63A C63 H63B 107.6 . . ?
C63 C64 H64A 109.5 . . ?
C63 C64 H64B 109.5 . . ?
H64A C64 H64B 109.5 . . ?
C63 C64 H64C 109.5 . . ?
H64A C64 H64C 109.5 . . ?
H64B C64 H64C 109.5 . . ?
N3 C71 C72 116.0(8) . . ?
N3 C71 H71A 108.3 . . ?
C72 C71 H71A 108.3 . . ?
N3 C71 H71B 108.3 . . ?
C72 C71 H71B 108.3 . . ?
H71A C71 H71B 107.4 . . ?
C73 C72 C71 108.0(8) . . ?
C73 C72 H72A 110.1 . . ?
C71 C72 H72A 110.1 . . ?
C73 C72 H72B 110.1 . . ?
C71 C72 H72B 110.1 . . ?
H72A C72 H72B 108.4 . . ?
C74 C73 C72 114.2(8) . . ?
C74 C73 H73A 108.7 . . ?
C72 C73 H73A 108.7 . . ?
C74 C73 H73B 108.7 . . ?
C72 C73 H73B 108.7 . . ?
H73A C73 H73B 107.6 . . ?
C73 C74 H74A 109.5 . . ?
C73 C74 H74B 109.5 . . ?
H74A C74 H74B 109.5 . . ?
C73 C74 H74C 109.5 . . ?
H74A C74 H74C 109.5 . . ?
H74B C74 H74C 109.5 . . ?
B5 B1 B4 65.1(7) . . ?
B5 B1 B2 65.0(6) . . ?
B4 B1 B2 97.8(7) . . ?
B5 B1 B3 99.1(7) . . ?
B4 B1 B3 64.4(7) . . ?
B2 B1 B3 64.5(6) . . ?
B5 B1 H1 130.2 . . ?
B4 B1 H1 131.1 . . ?
B2 B1 H1 131.1 . . ?
B3 B1 H1 130.7 . . ?
N1 B2 B1 126.7(7) . . ?
N1 B2 B7 113.3(7) . . ?
B1 B2 B7 114.1(8) . . ?
N1 B2 B6 110.7(7) . . ?
B1 B2 B6 112.5(7) . . ?
B7 B2 B6 61.1(6) . . ?
N1 B2 B3 136.0(8) . . ?
B1 B2 B3 58.0(6) . . ?
B7 B2 B3 60.8(6) . . ?
B6 B2 B3 103.2(7) . . ?
N1 B2 B5 130.8(8) . . ?
B1 B2 B5 57.1(6) . . ?
B7 B2 B5 102.7(7) . . ?
B6 B2 B5 59.5(5) . . ?
B3 B2 B5 90.4(7) . . ?
B1 B3 B4 57.2(6) . . ?
B1 B3 B2 57.5(6) . . ?
B4 B3 B2 89.4(8) . . ?
B1 B3 B8 112.7(9) . . ?
B4 B3 B8 59.9(7) . . ?
B2 B3 B8 101.8(7) . . ?
B1 B3 B7 112.2(8) . . ?
B4 B3 B7 101.4(7) . . ?
B2 B3 B7 59.3(5) . . ?
B8 B3 B7 60.3(6) . . ?
B1 B3 H3 118.0 . . ?
B4 B3 H3 131.5 . . ?
B2 B3 H3 131.4 . . ?
B8 B3 H3 120.1 . . ?
B7 B3 H3 120.7 . . ?
B1 B4 B3 58.4(7) . . ?
B1 B4 B5 57.4(6) . . ?
B3 B4 B5 90.9(7) . . ?
B1 B4 B9 113.8(8) . . ?
B3 B4 B9 103.4(8) . . ?
B5 B4 B9 60.5(6) . . ?
B1 B4 B8 114.4(8) . . ?
B3 B4 B8 60.5(7) . . ?
B5 B4 B8 103.3(7) . . ?
B9 B4 B8 61.0(7) . . ?
B1 B4 H4 117.1 . . ?
B3 B4 H4 130.3 . . ?
B5 B4 H4 130.8 . . ?
B9 B4 H4 119.4 . . ?
B8 B4 H4 119.2 . . ?
B1 B5 B6 113.8(8) . . ?
B1 B5 B4 57.5(6) . . ?
B6 B5 B4 102.1(8) . . ?
B1 B5 B2 57.9(6) . . ?
B6 B5 B2 60.1(5) . . ?
B4 B5 B2 89.3(8) . . ?
B1 B5 B9 113.2(9) . . ?
B6 B5 B9 60.5(6) . . ?
B4 B5 B9 59.8(6) . . ?
B2 B5 B9 101.9(8) . . ?
B1 B5 H5 117.2 . . ?
B6 B5 H5 119.7 . . ?
B4 B5 H5 131.6 . . ?
B2 B5 H5 131.4 . . ?
B9 B5 H5 120.1 . . ?
B10 B6 B5 112.6(8) . . ?
B10 B6 B2 111.6(8) . . ?
B5 B6 B2 60.4(5) . . ?
B10 B6 B9 57.1(6) . . ?
B5 B6 B9 60.4(6) . . ?
B2 B6 B9 102.0(7) . . ?
B10 B6 B7 56.9(6) . . ?
B5 B6 B7 102.0(7) . . ?
B2 B6 B7 59.3(6) . . ?
B9 B6 B7 89.9(7) . . ?
B10 B6 H6 118.5 . . ?
B5 B6 H6 119.9 . . ?
B2 B6 H6 120.7 . . ?
B9 B6 H6 130.8 . . ?
B7 B6 H6 131.3 . . ?
B10 B7 B2 112.8(8) . . ?
B10 B7 B3 112.2(8) . . ?
B2 B7 B3 59.9(6) . . ?
B10 B7 B6 58.0(6) . . ?
B2 B7 B6 59.6(6) . . ?
B3 B7 B6 101.4(7) . . ?
B10 B7 B8 57.2(6) . . ?
B2 B7 B8 101.7(7) . . ?
B3 B7 B8 59.6(6) . . ?
B6 B7 B8 90.1(7) . . ?
B10 B7 H7 117.8 . . ?
B2 B7 H7 120.4 . . ?
B3 B7 H7 120.8 . . ?
B6 B7 H7 131.0 . . ?
B8 B7 H7 131.2 . . ?
B10 B8 B4 111.8(9) . . ?
B10 B8 B3 112.7(8) . . ?
B4 B8 B3 59.6(6) . . ?
B10 B8 B7 57.3(6) . . ?
B4 B8 B7 100.9(8) . . ?
B3 B8 B7 60.1(6) . . ?
B10 B8 B9 57.1(7) . . ?
B4 B8 B9 59.5(7) . . ?
B3 B8 B9 101.7(8) . . ?
B7 B8 B9 89.5(7) . . ?
B10 B8 H8 118.1 . . ?
B4 B8 H8 121.1 . . ?
B3 B8 H8 120.3 . . ?
B7 B8 H8 131.4 . . ?
B9 B8 H8 131.3 . . ?
B10 B9 B4 112.0(9) . . ?
B10 B9 B5 112.5(8) . . ?
B4 B9 B5 59.7(6) . . ?
B10 B9 B6 58.3(6) . . ?
B4 B9 B6 100.9(7) . . ?
B5 B9 B6 59.0(5) . . ?
B10 B9 B8 57.2(7) . . ?
B4 B9 B8 59.6(7) . . ?
B5 B9 B8 101.7(8) . . ?
B6 B9 B8 90.5(8) . . ?
B10 B9 H9 117.8 . . ?
B4 B9 H9 121.1 . . ?
B5 B9 H9 120.7 . . ?
B6 B9 H9 131.0 . . ?
B8 B9 H9 130.9 . . ?
B9 B10 B7 99.3(8) . . ?
B9 B10 B8 65.6(7) . . ?
B7 B10 B8 65.5(7) . . ?
B9 B10 B6 64.6(6) . . ?
B7 B10 B6 65.0(6) . . ?
B8 B10 B6 99.2(8) . . ?
B9 B10 H10 130.4 . . ?
B7 B10 H10 130.3 . . ?
B8 B10 H10 130.1 . . ?
B6 B10 H10 130.7 . . ?
 
loop_
 _geom_torsion_atom_site_label_1
 _geom_torsion_atom_site_label_2
 _geom_torsion_atom_site_label_3
 _geom_torsion_atom_site_label_4
 _geom_torsion
 _geom_torsion_site_symmetry_1
 _geom_torsion_site_symmetry_2
 _geom_torsion_site_symmetry_3
 _geom_torsion_site_symmetry_4
 _geom_torsion_publ_flag
B2 N1 C1 C4 -177.8(9) . . . . ?
B2 N1 C1 C2 5.5(15) . . . . ?
N1 C1 C2 C3 91.6(11) . . . . ?
C4 C1 C2 C3 -85.2(11) . . . . ?
N1 C1 C4 C5 -174.2(9) . . . . ?
C2 C1 C4 C5 2.5(13) . . . . ?
N1 C1 C4 P1 -1.1(14) . . . . ?
C2 C1 C4 P1 175.5(7) . . . . ?
C11 P1 C4 C5 -151.9(7) . . . . ?
C31 P1 C4 C5 -33.6(9) . . . . ?
C21 P1 C4 C5 85.7(8) . . . . ?
C11 P1 C4 C1 34.8(10) . . . . ?
C31 P1 C4 C1 153.1(8) . . . . ?
C21 P1 C4 C1 -87.5(9) . . . . ?
C4 P1 C11 C12 43.0(8) . . . . ?
C31 P1 C11 C12 -76.7(8) . . . . ?
C21 P1 C11 C12 165.3(7) . . . . ?
C4 P1 C11 C16 -141.2(7) . . . . ?
C31 P1 C11 C16 99.1(8) . . . . ?
C21 P1 C11 C16 -18.9(8) . . . . ?
C16 C11 C12 C13 0.7(13) . . . . ?
P1 C11 C12 C13 176.5(7) . . . . ?
C11 C12 C13 C14 -1.6(14) . . . . ?
C12 C13 C14 C15 1.1(15) . . . . ?
C13 C14 C15 C16 0.4(15) . . . . ?
C12 C11 C16 C15 0.8(13) . . . . ?
P1 C11 C16 C15 -174.9(7) . . . . ?
C14 C15 C16 C11 -1.3(14) . . . . ?
C4 P1 C21 C22 14.3(8) . . . . ?
C11 P1 C21 C22 -107.8(7) . . . . ?
C31 P1 C21 C22 134.7(7) . . . . ?
C4 P1 C21 C26 -166.6(6) . . . . ?
C11 P1 C21 C26 71.3(7) . . . . ?
C31 P1 C21 C26 -46.2(8) . . . . ?
C26 C21 C22 C23 -0.2(12) . . . . ?
P1 C21 C22 C23 178.9(6) . . . . ?
C21 C22 C23 C24 -1.1(13) . . . . ?
C22 C23 C24 C25 0.8(14) . . . . ?
C23 C24 C25 C26 0.8(14) . . . . ?
C24 C25 C26 C21 -2.1(14) . . . . ?
C22 C21 C26 C25 1.7(13) . . . . ?
P1 C21 C26 C25 -177.4(7) . . . . ?
C4 P1 C31 C32 -108.3(8) . . . . ?
C11 P1 C31 C32 11.6(8) . . . . ?
C21 P1 C31 C32 131.0(7) . . . . ?
C4 P1 C31 C36 68.0(8) . . . . ?
C11 P1 C31 C36 -172.1(7) . . . . ?
C21 P1 C31 C36 -52.7(8) . . . . ?
C36 C31 C32 C33 0.8(13) . . . . ?
P1 C31 C32 C33 177.1(7) . . . . ?
C31 C32 C33 C34 0.3(14) . . . . ?
C32 C33 C34 C35 -2.3(15) . . . . ?
C33 C34 C35 C36 3.1(15) . . . . ?
C34 C35 C36 C31 -1.9(14) . . . . ?
C32 C31 C36 C35 -0.1(13) . . . . ?
P1 C31 C36 C35 -176.4(7) . . . . ?
C51 N3 C41 C42 -50.7(11) . . . . ?
C71 N3 C41 C42 -170.3(8) . . . . ?
C61 N3 C41 C42 69.5(10) . . . . ?
N3 C41 C42 C43 -177.8(8) . . . . ?
C41 C42 C43 C44 -174.2(9) . . . . ?
C41 N3 C51 C52 -53.1(10) . . . . ?
C71 N3 C51 C52 67.0(10) . . . . ?
C61 N3 C51 C52 -173.8(7) . . . . ?
N3 C51 C52 C53 178.3(8) . . . . ?
C51 C52 C53 C54 177.6(9) . . . . ?
C41 N3 C61 C62 166.0(7) . . . . ?
C51 N3 C61 C62 -70.9(9) . . . . ?
C71 N3 C61 C62 46.7(9) . . . . ?
N3 C61 C62 C63 163.9(8) . . . . ?
C61 C62 C63 C64 74.3(11) . . . . ?
C41 N3 C71 C72 -57.2(10) . . . . ?
C51 N3 C71 C72 -179.9(8) . . . . ?
C61 N3 C71 C72 62.4(10) . . . . ?
N3 C71 C72 C73 -168.2(8) . . . . ?
C71 C72 C73 C74 -167.1(8) . . . . ?
C1 N1 B2 B1 38.8(16) . . . . ?
C1 N1 B2 B7 -112.4(10) . . . . ?
C1 N1 B2 B6 -178.8(9) . . . . ?
C1 N1 B2 B3 -40.9(16) . . . . ?
C1 N1 B2 B5 114.2(12) . . . . ?
B5 B1 B2 N1 119.2(11) . . . . ?
B4 B1 B2 N1 176.9(10) . . . . ?
B3 B1 B2 N1 -126.3(11) . . . . ?
B5 B1 B2 B7 -89.8(9) . . . . ?
B4 B1 B2 B7 -32.1(11) . . . . ?
B3 B1 B2 B7 24.6(8) . . . . ?
B5 B1 B2 B6 -22.6(8) . . . . ?
B4 B1 B2 B6 35.1(11) . . . . ?
B3 B1 B2 B6 91.8(8) . . . . ?
B5 B1 B2 B3 -114.5(8) . . . . ?
B4 B1 B2 B3 -56.7(8) . . . . ?
B4 B1 B2 B5 57.8(8) . . . . ?
B3 B1 B2 B5 114.5(8) . . . . ?
B5 B1 B3 B4 -56.7(7) . . . . ?
B2 B1 B3 B4 -113.3(8) . . . . ?
B5 B1 B3 B2 56.7(6) . . . . ?
B4 B1 B3 B2 113.3(8) . . . . ?
B5 B1 B3 B8 -33.1(9) . . . . ?
B4 B1 B3 B8 23.5(8) . . . . ?
B2 B1 B3 B8 -89.8(8) . . . . ?
B5 B1 B3 B7 32.8(9) . . . . ?
B4 B1 B3 B7 89.4(8) . . . . ?
B2 B1 B3 B7 -23.9(7) . . . . ?
N1 B2 B3 B1 111.6(11) . . . . ?
B7 B2 B3 B1 -154.1(8) . . . . ?
B6 B2 B3 B1 -108.5(8) . . . . ?
B5 B2 B3 B1 -49.8(6) . . . . ?
N1 B2 B3 B4 162.1(10) . . . . ?
B1 B2 B3 B4 50.5(7) . . . . ?
B7 B2 B3 B4 -103.6(7) . . . . ?
B6 B2 B3 B4 -58.0(7) . . . . ?
B5 B2 B3 B4 0.7(7) . . . . ?
N1 B2 B3 B8 -138.8(10) . . . . ?
B1 B2 B3 B8 109.5(8) . . . . ?
B7 B2 B3 B8 -44.6(7) . . . . ?
B6 B2 B3 B8 1.1(9) . . . . ?
B5 B2 B3 B8 59.7(8) . . . . ?
N1 B2 B3 B7 -94.3(11) . . . . ?
B1 B2 B3 B7 154.1(8) . . . . ?
B6 B2 B3 B7 45.6(6) . . . . ?
B5 B2 B3 B7 104.3(7) . . . . ?
B5 B1 B4 B3 114.5(7) . . . . ?
B2 B1 B4 B3 56.8(7) . . . . ?
B2 B1 B4 B5 -57.7(7) . . . . ?
B3 B1 B4 B5 -114.5(7) . . . . ?
B5 B1 B4 B9 23.0(9) . . . . ?
B2 B1 B4 B9 -34.7(12) . . . . ?
B3 B1 B4 B9 -91.5(9) . . . . ?
B5 B1 B4 B8 90.5(9) . . . . ?
B2 B1 B4 B8 32.8(11) . . . . ?
B3 B1 B4 B8 -24.0(8) . . . . ?
B2 B3 B4 B1 -50.7(6) . . . . ?
B8 B3 B4 B1 -154.8(8) . . . . ?
B7 B3 B4 B1 -109.2(8) . . . . ?
B1 B3 B4 B5 50.1(6) . . . . ?
B2 B3 B4 B5 -0.7(7) . . . . ?
B8 B3 B4 B5 -104.7(7) . . . . ?
B7 B3 B4 B5 -59.1(8) . . . . ?
B1 B3 B4 B9 109.9(9) . . . . ?
B2 B3 B4 B9 59.2(8) . . . . ?
B8 B3 B4 B9 -44.9(7) . . . . ?
B7 B3 B4 B9 0.7(9) . . . . ?
B1 B3 B4 B8 154.8(8) . . . . ?
B2 B3 B4 B8 104.1(7) . . . . ?
B7 B3 B4 B8 45.6(7) . . . . ?
B4 B1 B5 B6 -89.4(9) . . . . ?
B2 B1 B5 B6 23.0(8) . . . . ?
B3 B1 B5 B6 -33.2(10) . . . . ?
B2 B1 B5 B4 112.5(8) . . . . ?
B3 B1 B5 B4 56.2(7) . . . . ?
B4 B1 B5 B2 -112.5(8) . . . . ?
B3 B1 B5 B2 -56.3(7) . . . . ?
B4 B1 B5 B9 -22.8(8) . . . . ?
B2 B1 B5 B9 89.7(8) . . . . ?
B3 B1 B5 B9 33.4(9) . . . . ?
B3 B4 B5 B1 -50.8(7) . . . . ?
B9 B4 B5 B1 -155.7(9) . . . . ?
B8 B4 B5 B1 -110.7(9) . . . . ?
B1 B4 B5 B6 110.7(8) . . . . ?
B3 B4 B5 B6 59.8(8) . . . . ?
B9 B4 B5 B6 -45.1(7) . . . . ?
B8 B4 B5 B6 0.0(9) . . . . ?
B1 B4 B5 B2 51.5(6) . . . . ?
B3 B4 B5 B2 0.7(7) . . . . ?
B9 B4 B5 B2 -104.2(7) . . . . ?
B8 B4 B5 B2 -59.2(8) . . . . ?
B1 B4 B5 B9 155.7(9) . . . . ?
B3 B4 B5 B9 104.9(8) . . . . ?
B8 B4 B5 B9 45.0(8) . . . . ?
N1 B2 B5 B1 -112.5(10) . . . . ?
B7 B2 B5 B1 110.6(8) . . . . ?
B6 B2 B5 B1 155.6(9) . . . . ?
B3 B2 B5 B1 50.5(7) . . . . ?
N1 B2 B5 B6 91.9(10) . . . . ?
B1 B2 B5 B6 -155.6(9) . . . . ?
B7 B2 B5 B6 -45.0(7) . . . . ?
B3 B2 B5 B6 -105.1(7) . . . . ?
N1 B2 B5 B4 -163.7(9) . . . . ?
B1 B2 B5 B4 -51.2(7) . . . . ?
B7 B2 B5 B4 59.4(7) . . . . ?
B6 B2 B5 B4 104.4(7) . . . . ?
B3 B2 B5 B4 -0.7(7) . . . . ?
N1 B2 B5 B9 137.4(9) . . . . ?
B1 B2 B5 B9 -110.1(9) . . . . ?
B7 B2 B5 B9 0.5(9) . . . . ?
B6 B2 B5 B9 45.5(7) . . . . ?
B3 B2 B5 B9 -59.6(7) . . . . ?
B1 B5 B6 B10 80.3(10) . . . . ?
B4 B5 B6 B10 20.7(10) . . . . ?
B2 B5 B6 B10 102.8(9) . . . . ?
B9 B5 B6 B10 -23.9(8) . . . . ?
B1 B5 B6 B2 -22.5(8) . . . . ?
B4 B5 B6 B2 -82.1(8) . . . . ?
B9 B5 B6 B2 -126.7(8) . . . . ?
B1 B5 B6 B9 104.2(10) . . . . ?
B4 B5 B6 B9 44.6(7) . . . . ?
B2 B5 B6 B9 126.7(8) . . . . ?
B1 B5 B6 B7 21.3(10) . . . . ?
B4 B5 B6 B7 -38.2(8) . . . . ?
B2 B5 B6 B7 43.8(6) . . . . ?
B9 B5 B6 B7 -82.9(8) . . . . ?
N1 B2 B6 B10 129.5(8) . . . . ?
B1 B2 B6 B10 -82.5(10) . . . . ?
B7 B2 B6 B10 23.5(7) . . . . ?
B3 B2 B6 B10 -22.0(9) . . . . ?
B5 B2 B6 B10 -104.6(8) . . . . ?
N1 B2 B6 B5 -126.0(9) . . . . ?
B1 B2 B6 B5 22.0(8) . . . . ?
B7 B2 B6 B5 128.0(8) . . . . ?
B3 B2 B6 B5 82.6(8) . . . . ?
N1 B2 B6 B9 -171.5(8) . . . . ?
B1 B2 B6 B9 -23.4(10) . . . . ?
B7 B2 B6 B9 82.6(8) . . . . ?
B3 B2 B6 B9 37.1(9) . . . . ?
B5 B2 B6 B9 -45.5(7) . . . . ?
N1 B2 B6 B7 106.0(8) . . . . ?
B1 B2 B6 B7 -106.0(9) . . . . ?
B3 B2 B6 B7 -45.5(7) . . . . ?
B5 B2 B6 B7 -128.0(8) . . . . ?
N1 B2 B7 B10 -125.6(8) . . . . ?
B1 B2 B7 B10 79.4(10) . . . . ?
B6 B2 B7 B10 -24.0(7) . . . . ?
B3 B2 B7 B10 103.3(9) . . . . ?
B5 B2 B7 B10 20.0(10) . . . . ?
N1 B2 B7 B3 131.0(9) . . . . ?
B1 B2 B7 B3 -23.9(8) . . . . ?
B6 B2 B7 B3 -127.3(7) . . . . ?
B5 B2 B7 B3 -83.3(7) . . . . ?
N1 B2 B7 B6 -101.6(8) . . . . ?
B1 B2 B7 B6 103.4(8) . . . . ?
B3 B2 B7 B6 127.3(7) . . . . ?
B5 B2 B7 B6 44.0(6) . . . . ?
N1 B2 B7 B8 175.2(8) . . . . ?
B1 B2 B7 B8 20.3(10) . . . . ?
B6 B2 B7 B8 -83.2(7) . . . . ?
B3 B2 B7 B8 44.2(7) . . . . ?
B5 B2 B7 B8 -39.1(9) . . . . ?
B1 B3 B7 B10 -80.9(10) . . . . ?
B4 B3 B7 B10 -21.9(10) . . . . ?
B2 B3 B7 B10 -104.3(9) . . . . ?
B8 B3 B7 B10 23.4(8) . . . . ?
B1 B3 B7 B2 23.4(7) . . . . ?
B4 B3 B7 B2 82.4(8) . . . . ?
B8 B3 B7 B2 127.7(8) . . . . ?
B1 B3 B7 B6 -21.0(9) . . . . ?
B4 B3 B7 B6 38.0(9) . . . . ?
B2 B3 B7 B6 -44.4(6) . . . . ?
B8 B3 B7 B6 83.3(8) . . . . ?
B1 B3 B7 B8 -104.3(9) . . . . ?
B4 B3 B7 B8 -45.4(8) . . . . ?
B2 B3 B7 B8 -127.7(8) . . . . ?
B5 B6 B7 B10 109.3(8) . . . . ?
B2 B6 B7 B10 153.8(8) . . . . ?
B9 B6 B7 B10 49.6(6) . . . . ?
B10 B6 B7 B2 -153.8(8) . . . . ?
B5 B6 B7 B2 -44.5(6) . . . . ?
B9 B6 B7 B2 -104.1(6) . . . . ?
B10 B6 B7 B3 -109.2(8) . . . . ?
B5 B6 B7 B3 0.1(8) . . . . ?
B2 B6 B7 B3 44.6(6) . . . . ?
B9 B6 B7 B3 -59.5(7) . . . . ?
B10 B6 B7 B8 -50.2(6) . . . . ?
B5 B6 B7 B8 59.1(7) . . . . ?
B2 B6 B7 B8 103.5(7) . . . . ?
B9 B6 B7 B8 -0.6(6) . . . . ?
B1 B4 B8 B10 -80.9(12) . . . . ?
B3 B4 B8 B10 -104.3(9) . . . . ?
B5 B4 B8 B10 -20.9(11) . . . . ?
B9 B4 B8 B10 23.9(8) . . . . ?
B1 B4 B8 B3 23.5(8) . . . . ?
B5 B4 B8 B3 83.5(8) . . . . ?
B9 B4 B8 B3 128.2(8) . . . . ?
B1 B4 B8 B7 -21.9(11) . . . . ?
B3 B4 B8 B7 -45.3(7) . . . . ?
B5 B4 B8 B7 38.1(9) . . . . ?
B9 B4 B8 B7 82.9(8) . . . . ?
B1 B4 B8 B9 -104.8(10) . . . . ?
B3 B4 B8 B9 -128.2(8) . . . . ?
B5 B4 B8 B9 -44.8(7) . . . . ?
B1 B3 B8 B10 80.0(10) . . . . ?
B4 B3 B8 B10 102.8(10) . . . . ?
B2 B3 B8 B10 20.5(11) . . . . ?
B7 B3 B8 B10 -23.5(8) . . . . ?
B1 B3 B8 B4 -22.8(8) . . . . ?
B2 B3 B8 B4 -82.3(8) . . . . ?
B7 B3 B8 B4 -126.3(8) . . . . ?
B1 B3 B8 B7 103.5(8) . . . . ?
B4 B3 B8 B7 126.3(8) . . . . ?
B2 B3 B8 B7 44.0(7) . . . . ?
B1 B3 B8 B9 20.9(10) . . . . ?
B4 B3 B8 B9 43.7(7) . . . . ?
B2 B3 B8 B9 -38.6(9) . . . . ?
B7 B3 B8 B9 -82.6(8) . . . . ?
B2 B7 B8 B10 109.7(8) . . . . ?
B3 B7 B8 B10 154.1(9) . . . . ?
B6 B7 B8 B10 50.8(7) . . . . ?
B10 B7 B8 B4 -109.0(9) . . . . ?
B2 B7 B8 B4 0.7(9) . . . . ?
B3 B7 B8 B4 45.1(7) . . . . ?
B6 B7 B8 B4 -58.2(8) . . . . ?
B10 B7 B8 B3 -154.1(9) . . . . ?
B2 B7 B8 B3 -44.3(7) . . . . ?
B6 B7 B8 B3 -103.2(7) . . . . ?
B10 B7 B8 B9 -50.3(7) . . . . ?
B2 B7 B8 B9 59.5(7) . . . . ?
B3 B7 B8 B9 103.8(8) . . . . ?
B6 B7 B8 B9 0.6(6) . . . . ?
B1 B4 B9 B10 81.8(11) . . . . ?
B3 B4 B9 B10 20.7(10) . . . . ?
B5 B4 B9 B10 104.1(9) . . . . ?
B8 B4 B9 B10 -24.0(8) . . . . ?
B1 B4 B9 B5 -22.3(9) . . . . ?
B3 B4 B9 B5 -83.4(8) . . . . ?
B8 B4 B9 B5 -128.0(8) . . . . ?
B1 B4 B9 B6 21.7(12) . . . . ?
B3 B4 B9 B6 -39.4(10) . . . . ?
B5 B4 B9 B6 44.0(7) . . . . ?
B8 B4 B9 B6 -84.1(8) . . . . ?
B1 B4 B9 B8 105.8(10) . . . . ?
B3 B4 B9 B8 44.7(8) . . . . ?
B5 B4 B9 B8 128.0(8) . . . . ?
B1 B5 B9 B10 -80.9(10) . . . . ?
B6 B5 B9 B10 24.3(8) . . . . ?
B4 B5 B9 B10 -103.1(10) . . . . ?
B2 B5 B9 B10 -21.0(11) . . . . ?
B1 B5 B9 B4 22.2(8) . . . . ?
B6 B5 B9 B4 127.4(9) . . . . ?
B2 B5 B9 B4 82.1(8) . . . . ?
B1 B5 B9 B6 -105.2(9) . . . . ?
B4 B5 B9 B6 -127.4(9) . . . . ?
B2 B5 B9 B6 -45.3(7) . . . . ?
B1 B5 B9 B8 -21.8(9) . . . . ?
B6 B5 B9 B8 83.4(8) . . . . ?
B4 B5 B9 B8 -43.9(7) . . . . ?
B2 B5 B9 B8 38.2(8) . . . . ?
B5 B6 B9 B10 -153.5(9) . . . . ?
B2 B6 B9 B10 -108.1(8) . . . . ?
B7 B6 B9 B10 -49.6(7) . . . . ?
B10 B6 B9 B4 109.2(10) . . . . ?
B5 B6 B9 B4 -44.3(8) . . . . ?
B2 B6 B9 B4 1.1(10) . . . . ?
B7 B6 B9 B4 59.6(8) . . . . ?
B10 B6 B9 B5 153.5(9) . . . . ?
B2 B6 B9 B5 45.5(7) . . . . ?
B7 B6 B9 B5 104.0(7) . . . . ?
B10 B6 B9 B8 50.1(7) . . . . ?
B5 B6 B9 B8 -103.4(8) . . . . ?
B2 B6 B9 B8 -57.9(8) . . . . ?
B7 B6 B9 B8 0.6(6) . . . . ?
B4 B8 B9 B10 153.4(8) . . . . ?
B3 B8 B9 B10 109.6(8) . . . . ?
B7 B8 B9 B10 50.4(6) . . . . ?
B10 B8 B9 B4 -153.4(9) . . . . ?
B3 B8 B9 B4 -43.8(7) . . . . ?
B7 B8 B9 B4 -103.0(7) . . . . ?
B10 B8 B9 B5 -109.4(8) . . . . ?
B4 B8 B9 B5 44.0(6) . . . . ?
B3 B8 B9 B5 0.2(8) . . . . ?
B7 B8 B9 B5 -59.0(7) . . . . ?
B10 B8 B9 B6 -51.0(7) . . . . ?
B4 B8 B9 B6 102.4(7) . . . . ?
B3 B8 B9 B6 58.7(7) . . . . ?
B7 B8 B9 B6 -0.6(6) . . . . ?
B4 B9 B10 B7 -33.0(10) . . . . ?
B5 B9 B10 B7 32.1(11) . . . . ?
B6 B9 B10 B7 56.6(7) . . . . ?
B8 B9 B10 B7 -57.6(7) . . . . ?
B4 B9 B10 B8 24.6(8) . . . . ?
B5 B9 B10 B8 89.7(9) . . . . ?
B6 B9 B10 B8 114.1(8) . . . . ?
B4 B9 B10 B6 -89.5(8) . . . . ?
B5 B9 B10 B6 -24.5(8) . . . . ?
B8 B9 B10 B6 -114.1(8) . . . . ?
B2 B7 B10 B9 -31.8(10) . . . . ?
B3 B7 B10 B9 33.6(10) . . . . ?
B6 B7 B10 B9 -56.2(7) . . . . ?
B8 B7 B10 B9 57.7(8) . . . . ?
B2 B7 B10 B8 -89.5(9) . . . . ?
B3 B7 B10 B8 -24.1(8) . . . . ?
B6 B7 B10 B8 -113.9(8) . . . . ?
B2 B7 B10 B6 24.4(7) . . . . ?
B3 B7 B10 B6 89.9(8) . . . . ?
B8 B7 B10 B6 113.9(8) . . . . ?
B4 B8 B10 B9 -24.6(8) . . . . ?
B3 B8 B10 B9 -89.5(9) . . . . ?
B7 B8 B10 B9 -113.7(8) . . . . ?
B4 B8 B10 B7 89.2(9) . . . . ?
B3 B8 B10 B7 24.3(9) . . . . ?
B9 B8 B10 B7 113.7(8) . . . . ?
B4 B8 B10 B6 32.1(10) . . . . ?
B3 B8 B10 B6 -32.8(11) . . . . ?
B7 B8 B10 B6 -57.1(7) . . . . ?
B9 B8 B10 B6 56.6(7) . . . . ?
B5 B6 B10 B9 24.8(8) . . . . ?
B2 B6 B10 B9 90.6(8) . . . . ?
B7 B6 B10 B9 114.8(8) . . . . ?
B5 B6 B10 B7 -89.9(8) . . . . ?
B2 B6 B10 B7 -24.1(7) . . . . ?
B9 B6 B10 B7 -114.8(8) . . . . ?
B5 B6 B10 B8 -32.5(10) . . . . ?
B2 B6 B10 B8 33.3(10) . . . . ?
B9 B6 B10 B8 -57.4(8) . . . . ?
B7 B6 B10 B8 57.4(8) . . . . ?
 
_refine_diff_density_max    1.040
_refine_diff_density_min   -0.496
_refine_diff_density_rms    0.135

_shelxl_version_number 2014-3

_shelx_res_file
;
TITL zh101 in P2(1)/n
CELL 0.71073   8.778  17.178  28.907  90.000  95.345  90.000
ZERR    4.00   0.003   0.004   0.008   0.000   0.007   0.000
LATT 1
SYMM 0.5-X, 0.5+Y, 0.5-Z
SFAC C  H  B  N  P
UNIT 156  264  40  12  4
L.S. 8
BOND $H
FMAP 2
PLAN 20
SHEL 5 0.5
OMIT -2 50
ACTA
CONF
TEMP -173
SIZE 0.22 0.20 0.03
TWIN -1 0 0 0 -1 0 0.614 0 1
WGHT    0.133600    8.237300
BASF   0.03301
FVAR       0.37219
P1    5    0.524843    0.685413    0.586194    11.00000    0.02010    0.01918 =
         0.01506   -0.00114    0.00217    0.00170
N1    4    0.377208    0.724610    0.482163    11.00000    0.02450    0.01909 =
         0.02042    0.00367   -0.00015    0.00915
AFIX  43
H1A   2    0.423081    0.681484    0.492271    11.00000   -1.20000
AFIX   0
N2    4    0.368558    0.873052    0.621248    11.00000    0.06653    0.02415 =
         0.04132   -0.00573    0.00940    0.02758
N3    4    0.247764    0.088631    0.670779    11.00000    0.02843    0.00763 =
         0.02975    0.00698    0.00208    0.00328
C1    1    0.366782    0.777828    0.515439    11.00000    0.02308    0.01698 =
         0.02741   -0.00077    0.00403   -0.00185
C2    1    0.278567    0.850073    0.503077    11.00000    0.03093    0.01759 =
         0.03585   -0.00206   -0.00693    0.01187
AFIX  23
H2A   2    0.324734    0.894172    0.521452    11.00000   -1.20000
H2B   2    0.284478    0.861903    0.469774    11.00000   -1.20000
AFIX   0
C3    1    0.115396    0.841702    0.512230    11.00000    0.03303    0.04632 =
         0.09393   -0.01469    0.00071    0.01543
AFIX  33
H3A   2    0.060453    0.890058    0.503773    11.00000   -1.50000
H3B   2    0.069008    0.798646    0.493656    11.00000   -1.50000
H3C   2    0.109229    0.830887    0.545290    11.00000   -1.50000
AFIX   0
C4    1    0.427751    0.767970    0.562159    11.00000    0.03150    0.01422 =
         0.01152   -0.00257    0.00279    0.00595
C5    1    0.395891    0.825695    0.594319    11.00000    0.03004    0.02934 =
         0.02175    0.00500   -0.00548    0.01101
C11   1    0.637242    0.641891    0.544188    11.00000    0.01389    0.01710 =
         0.00972    0.00370    0.00915    0.00832
C12   1    0.720576    0.690471    0.517623    11.00000    0.03573    0.01445 =
         0.02320    0.00111    0.00433    0.00023
AFIX  43
H12A  2    0.712938    0.745365    0.520658    11.00000   -1.20000
AFIX   0
C13   1    0.815115    0.658779    0.486610    11.00000    0.02958    0.01799 =
         0.03414    0.00082    0.01679   -0.00720
AFIX  43
H13A  2    0.870574    0.691562    0.467701    11.00000   -1.20000
AFIX   0
C14   1    0.827303    0.578127    0.483681    11.00000    0.01663    0.02537 =
         0.02920   -0.00441    0.00687   -0.00317
AFIX  43
H14A  2    0.893205    0.556194    0.462892    11.00000   -1.20000
AFIX   0
C15   1    0.747102    0.529955    0.509875    11.00000    0.03715    0.01512 =
         0.03497   -0.00983    0.01642    0.00046
AFIX  43
H15A  2    0.757800    0.475114    0.507432    11.00000   -1.20000
AFIX   0
C16   1    0.648683    0.561534    0.540462    11.00000    0.02355    0.01591 =
         0.01859   -0.00206   -0.00042    0.00220
AFIX  43
H16A  2    0.590566    0.528409    0.558409    11.00000   -1.20000
AFIX   0
C21   1    0.390515    0.615677    0.605650    11.00000    0.01516    0.01903 =
         0.01628   -0.00231    0.00419   -0.00111
C22   1    0.236119    0.621840    0.591993    11.00000    0.03833    0.02107 =
         0.02175   -0.00466    0.00114    0.00277
AFIX  43
H22A  2    0.198949    0.663592    0.572553    11.00000   -1.20000
AFIX   0
C23   1    0.135880    0.567226    0.606637    11.00000    0.00893    0.02886 =
         0.04372   -0.00220    0.00320    0.00867
AFIX  43
H23A  2    0.029436    0.572084    0.597627    11.00000   -1.20000
AFIX   0
C24   1    0.188720    0.505664    0.634224    11.00000    0.03898    0.03702 =
         0.03668   -0.00384    0.01804   -0.00701
AFIX  43
H24A  2    0.119334    0.467862    0.643894    11.00000   -1.20000
AFIX   0
C25   1    0.344217    0.499370    0.647759    11.00000    0.04346    0.03127 =
         0.03213    0.00918    0.00858    0.00075
AFIX  43
H25A  2    0.380976    0.456615    0.666435    11.00000   -1.20000
AFIX   0
C26   1    0.445023    0.553811    0.634587    11.00000    0.02509    0.02945 =
         0.02464    0.00462    0.00347   -0.00121
AFIX  43
H26A  2    0.550773    0.549989    0.644834    11.00000   -1.20000
AFIX   0
C31   1    0.653988    0.713623    0.635492    11.00000    0.01922    0.02437 =
         0.01629   -0.00149   -0.00469    0.00398
C32   1    0.810137    0.713564    0.633293    11.00000    0.02691    0.03535 =
         0.03301   -0.00432    0.00690   -0.00674
AFIX  43
H32A  2    0.852309    0.696236    0.606000    11.00000   -1.20000
AFIX   0
C33   1    0.906507    0.739408    0.671852    11.00000    0.02448    0.04413 =
         0.03992   -0.00426    0.00490   -0.00562
AFIX  43
H33A  2    1.014335    0.739955    0.670764    11.00000   -1.20000
AFIX   0
C34   1    0.843176    0.763910    0.711191    11.00000    0.04177    0.04184 =
         0.02981    0.00333    0.00188   -0.00409
AFIX  43
H34A  2    0.908391    0.779515    0.737638    11.00000   -1.20000
AFIX   0
C35   1    0.689875    0.766135    0.712818    11.00000    0.04096    0.03004 =
         0.02707   -0.01405   -0.00474    0.00136
AFIX  43
H35A  2    0.648723    0.785697    0.739763    11.00000   -1.20000
AFIX   0
C36   1    0.592550    0.740333    0.675812    11.00000    0.04919    0.03572 =
         0.01805   -0.00514    0.01140   -0.00612
AFIX  43
H36A  2    0.485003    0.740596    0.677536    11.00000   -1.20000
AFIX   0
C41   1    0.253648    0.126389    0.624093    11.00000    0.04046    0.01745 =
         0.03252    0.00768    0.00797   -0.00333
AFIX  23
H41A  2    0.331990    0.167993    0.627116    11.00000   -1.20000
H41B  2    0.153656    0.151573    0.615351    11.00000   -1.20000
AFIX   0
C42   1    0.289089    0.073144    0.585064    11.00000    0.02137    0.02355 =
         0.03600    0.00948   -0.00035    0.00074
AFIX  23
H42A  2    0.208489    0.032984    0.579701    11.00000   -1.20000
H42B  2    0.388378    0.046722    0.592895    11.00000   -1.20000
AFIX   0
C43   1    0.295783    0.123160    0.541736    11.00000    0.03871    0.01298 =
         0.03344    0.00474   -0.00338    0.00427
AFIX  23
H43A  2    0.200497    0.154055    0.536619    11.00000   -1.20000
H43B  2    0.382526    0.159976    0.546730    11.00000   -1.20000
AFIX   0
C44   1    0.314744    0.074906    0.499020    11.00000    0.06459    0.03858 =
         0.03979   -0.00136    0.01106   -0.00387
AFIX  33
H44A  2    0.318487    0.109281    0.472093    11.00000   -1.50000
H44B  2    0.410029    0.045013    0.503670    11.00000   -1.50000
H44C  2    0.228029    0.039093    0.493560    11.00000   -1.50000
AFIX   0
C51   1    0.146259    0.017167    0.669039    11.00000    0.03424    0.02133 =
         0.04511    0.00419    0.01169   -0.00114
AFIX  23
H51A  2    0.139977   -0.001708    0.701164    11.00000   -1.20000
H51B  2    0.195193   -0.024293    0.651795    11.00000   -1.20000
AFIX   0
C52   1   -0.014804    0.029822    0.646540    11.00000    0.03277    0.01411 =
         0.05005    0.00259    0.01252   -0.00908
AFIX  23
H52A  2   -0.011397    0.049058    0.614369    11.00000   -1.20000
H52B  2   -0.068058    0.069089    0.664247    11.00000   -1.20000
AFIX   0
C53   1   -0.101069   -0.048475    0.646178    11.00000    0.03938    0.03149 =
         0.06610    0.00450   -0.01158   -0.01442
AFIX  23
H53A  2   -0.047575   -0.086578    0.627726    11.00000   -1.20000
H53B  2   -0.097617   -0.068390    0.678397    11.00000   -1.20000
AFIX   0
C54   1   -0.261919   -0.043146    0.626845    11.00000    0.06896    0.06230 =
         0.06400   -0.00705   -0.00623   -0.02127
AFIX  33
H54A  2   -0.309799   -0.094608    0.627632    11.00000   -1.50000
H54B  2   -0.316563   -0.006539    0.645378    11.00000   -1.50000
H54C  2   -0.266472   -0.024745    0.594656    11.00000   -1.50000
AFIX   0
C61   1    0.408920    0.063905    0.689331    11.00000    0.04013    0.01749 =
         0.02421    0.00719    0.00684    0.00707
AFIX  23
H61A  2    0.480173    0.106905    0.683872    11.00000   -1.20000
H61B  2    0.438824    0.018534    0.671091    11.00000   -1.20000
AFIX   0
C62   1    0.430064    0.042172    0.741459    11.00000    0.04411    0.03704 =
         0.02490    0.00475   -0.00990    0.00602
AFIX  23
H62A  2    0.431899    0.090090    0.760530    11.00000   -1.20000
H62B  2    0.342936    0.009760    0.749386    11.00000   -1.20000
AFIX   0
C63   1    0.579385   -0.002636    0.752262    11.00000    0.04216    0.05251 =
         0.02289    0.00954   -0.00766   -0.00090
AFIX  23
H63A  2    0.576790   -0.028609    0.782751    11.00000   -1.20000
H63B  2    0.585405   -0.043819    0.728543    11.00000   -1.20000
AFIX   0
C64   1    0.722494    0.046631    0.753520    11.00000    0.06354    0.03465 =
         0.04747    0.00239   -0.00194    0.00466
AFIX  33
H64A  2    0.812626    0.013574    0.760634    11.00000   -1.50000
H64B  2    0.728112    0.071504    0.723216    11.00000   -1.50000
H64C  2    0.719481    0.086742    0.777526    11.00000   -1.50000
AFIX   0
C71   1    0.184419    0.146853    0.703448    11.00000    0.03457    0.02477 =
         0.03782    0.00171    0.01117    0.00502
AFIX  23
H71A  2    0.182342    0.121940    0.734265    11.00000   -1.20000
H71B  2    0.077299    0.158627    0.691755    11.00000   -1.20000
AFIX   0
C72   1    0.271440    0.223627    0.709932    11.00000    0.04701    0.02435 =
         0.03583   -0.00225    0.00708    0.00482
AFIX  23
H72A  2    0.382498    0.213516    0.716133    11.00000   -1.20000
H72B  2    0.254623    0.255647    0.681439    11.00000   -1.20000
AFIX   0
C73   1    0.212568    0.266318    0.750849    11.00000    0.03278    0.02612 =
         0.03252    0.00493    0.00585    0.00798
AFIX  23
H73A  2    0.099386    0.264002    0.747743    11.00000   -1.20000
H73B  2    0.249315    0.238801    0.779854    11.00000   -1.20000
AFIX   0
C74   1    0.260995    0.349852    0.755079    11.00000    0.03634    0.04687 =
         0.04357   -0.01071    0.00550    0.00843
AFIX  33
H74A  2    0.218929    0.373290    0.782060    11.00000   -1.50000
H74B  2    0.372941    0.352831    0.759052    11.00000   -1.50000
H74C  2    0.222790    0.378070    0.726893    11.00000   -1.50000
AFIX   0
B1    3    0.332736    0.797962    0.392157    11.00000    0.05021    0.01531 =
         0.02164    0.00032   -0.00664   -0.00894
AFIX 153
H1    2    0.368441    0.860100    0.397766    11.00000   -1.20000
AFIX   0
B2    3    0.325694    0.723178    0.429958    11.00000    0.02456    0.02137 =
         0.01545   -0.00139   -0.00493   -0.00524
B3    3    0.158663    0.754758    0.393267    11.00000    0.04062    0.01933 =
         0.02847    0.00749   -0.00696    0.01584
AFIX 153
H3    2    0.059390    0.792199    0.400720    11.00000   -1.20000
AFIX   0
B4    3    0.268350    0.749954    0.343683    11.00000    0.06714    0.02519 =
         0.02252    0.01311   -0.00930    0.00055
AFIX 153
H4    2    0.257030    0.783960    0.310483    11.00000   -1.20000
AFIX   0
B5    3    0.435968    0.719627    0.380091    11.00000    0.04368    0.02476 =
         0.01782    0.00707    0.00529   -0.01337
AFIX 153
H5    2    0.560905    0.728715    0.376906    11.00000   -1.20000
AFIX   0
B6    3    0.372181    0.630990    0.404786    11.00000    0.02403    0.02236 =
         0.02032    0.00754    0.01040   -0.00051
AFIX 153
H6    2    0.457259    0.590824    0.423618    11.00000   -1.20000
AFIX   0
B7    3    0.174129    0.654701    0.414607    11.00000    0.01133    0.03294 =
         0.02731    0.00403   -0.00502   -0.00353
AFIX 153
H7    2    0.099941    0.633426    0.441460    11.00000   -1.20000
AFIX   0
B8    3    0.130774    0.674282    0.352483    11.00000    0.03950    0.02711 =
         0.05193    0.00039   -0.02214   -0.00779
AFIX 153
H8    2    0.021726    0.669169    0.329275    11.00000   -1.20000
AFIX   0
B9    3    0.328567    0.649421    0.342947    11.00000    0.06094    0.02748 =
         0.01600   -0.00249   -0.01339   -0.00652
AFIX 153
H9    2    0.378165    0.624137    0.311937    11.00000   -1.20000
AFIX   0
B10   3    0.216925    0.591308    0.372810    11.00000    0.02510    0.03238 =
         0.02959    0.00251    0.00324   -0.00446
AFIX 153
H10   2    0.182176    0.529099    0.366913    11.00000   -1.20000

AFIX   0
HKLF 4

REM  zh101 in P2(1)/n
REM R1 =  0.1328 for    2763 Fo > 4sig(Fo)  and  0.2913 for all    7648 data
REM    479 parameters refined using      0 restraints

END

WGHT      0.1345      8.9091

REM Highest difference peak  1.040,  deepest hole -0.496,  1-sigma level  0.135
Q1    1   0.9020  0.6832  0.5847  11.00000  0.05    1.04
Q2    1   0.1467  0.6839  0.5869  11.00000  0.05    0.91
Q3    1   0.4152  0.7168  0.6330  11.00000  0.05    0.64
Q4    1   0.3036  0.1596  0.4989  11.00000  0.05    0.58
Q5    1   0.5030  0.0798  0.4999  11.00000  0.05    0.58
Q6    1  -0.0939  0.8779  0.5004  11.00000  0.05    0.54
Q7    1   0.5031  0.1467  0.5009  11.00000  0.05    0.54
Q8    1  -0.2240 -0.1401  0.6171  11.00000  0.05    0.53
Q9    1   0.7138  0.4391  0.4584  11.00000  0.05    0.53
Q10   1   0.2876  0.6533  0.4968  11.00000  0.05    0.53
Q11   1   0.6649  0.4771  0.4921  11.00000  0.05    0.51
Q12   1   0.4065  0.3998  0.6311  11.00000  0.05    0.51
Q13   1  -0.0536  0.7781  0.5091  11.00000  0.05    0.50
Q14   1   0.0052 -0.1235  0.6264  11.00000  0.05    0.50
Q15   1   0.9283  0.5319  0.5062  11.00000  0.05    0.50
Q16   1   0.5303  0.0971  0.5093  11.00000  0.05    0.49
Q17   1   0.2380  0.7070  0.6357  11.00000  0.05    0.49
Q18   1   0.9036  0.5558  0.4998  11.00000  0.05    0.48
Q19   1   0.0654  0.0425  0.7487  11.00000  0.05    0.48
Q20   1   0.8407  0.8509  0.7488  11.00000  0.05    0.47
;
_shelx_res_checksum   53901

_shelx_hkl_file
;
   1   0   0 -9.2568  5.2364   1
   1   0   0 -13.540   8.247   1
  -1   0   0 -10.721   6.684   1
   2   0   0 8449.36  617.02   1
  -2   0   0 8358.54  612.40   1
   2   0   0 8366.84  612.42   1
  -3   0   0 -29.560  18.327   1
   3   0   0  7.4783 29.7956   1
   3   0   0  8.9902 21.4015   1
   4   0   0 357.772  60.223   1
  -4   0   0 388.693  62.517   1
   4   0   0 423.899  68.819   1
  -5   0   0 67.8212 33.7878   1
   5   0   0 42.7093 33.5481   1
   6   0   0 17.9225 34.9814   1
   7   0   0 15.5536 42.6691   1
   8   0   0 -49.870  35.216   1
   9   0   0 -24.635  41.650   1
  10   0   0  1.7454 57.3708   1
  -1  -1   0 4.49077 6.98942   1
   1  -1   0 -1.3539  5.4225   1
  -1  -1   0 13.8467  9.5615   1
   1   1   0 -2.4657  4.7804   1
  -1   1   0 -1.3648  6.8448   1
   1   1   0 2.05418 8.11132   1
   2  -1   0 546.417  60.310   1
  -2  -1   0 498.241  54.106   1
  -2   1   0 554.496  57.202   1
   2   1   0 595.564  59.157   1
   2   1   0 492.947  54.326   1
  -3  -1   0 686.383  71.433   1
   3  -1   0 719.331  86.298   1
   3  -1   0 684.700  74.456   1
   3   1   0 726.368  72.969   1
  -3   1   0 673.297  74.053   1
   3   1   0 710.664  75.665   1
   4  -1   0 13.6590 29.3072   1
  -4  -1   0 -16.171  22.702   1
   4  -1   0 27.1757 33.7122   1
  -4   1   0 14.7373 24.9018   1
   4   1   0 -7.6674 25.9424   1
   4   1   0 22.2216 28.4464   1
   5  -1   0 143.824  44.562   1
  -5  -1   0 95.6454 38.5207   1
  -5   1   0 150.516  42.427   1
   5   1   0 122.346  41.803   1
   6  -1   0 130.907  53.465   1
   6   1   0 133.291  50.238   1
   7  -1   0 247.245  71.903   1
   7   1   0 279.544  70.199   1
   8  -1   0 22.2954 43.3649   1
   8   1   0  8.0695 43.7178   1
   9  -1   0 -0.8423 50.6563   1
   9   1   0 47.2790 54.9659   1
  10  -1   0 97.6265 66.3885   1
   0  -2   0 2.70897 3.69439   1
   0   2   0 0.65672 2.95216   1
   0   2   0 -3.5933  2.7943   1
  -1  -2   0 130.284  18.121   1
   1   2   0 77.9014 19.2013   2
  -2  -2   0 38.9910 19.6357   1
   2  -2   0 34.3244 22.5730   1
  -2  -2   0 64.4231 27.8497   1
  -2   2   0 41.9352 23.2829   1
   2   2   0 49.8724 24.7551   1
   2   2   0 20.0143 17.7909   1
  -3  -2   0 55.3496 26.7311   1
   3  -2   0 49.0687 28.0428   1
   3   2   0 63.9183 29.3662   1
  -3   2   0 47.2933 26.5402   1
   3   2   0 47.6262 26.6691   1
  -4  -2   0 169.736  40.081   1
   4  -2   0 104.731  38.167   1
   4  -2   0 32.7823 35.6694   1
   4   2   0 116.705  40.859   1
   4   2   0 142.598  39.151   1
  -4   2   0 115.244  39.375   1
  -5  -2   0 28.9025 28.4216   1
   5  -2   0 46.8837 36.7675   1
   5   2   0 56.8875 35.3661   1
  -6  -2   0 121.524  44.088   1
   6  -2   0 103.215  48.975   1
   6   2   0 115.234  43.166   1
   7  -2   0  3.0410 40.5579   1
   7   2   0 128.857  51.708   1
   8  -2   0 12.1510 45.7258   1
   8   2   0  6.8661 40.1468   1
   9  -2   0 -54.641  43.926   1
   9   2   0 10.5683 52.3550   1
  10  -2   0 24.1537 61.4499   1
   0  -3   0 3.91367 7.67795   1
   0   3   0 4.62469 6.67495   1
   0   3   0 2.08676 5.89208   1
   1  -3   0 225.514  31.415   1
  -1  -3   0 208.755  35.491   2
  -1  -3   0 175.005  23.691   1
  -1  -3   0 286.361  27.329   1
   1   3   0 234.753  35.726   2
   1   3   0 248.555  24.320   1
  -1   3   0 287.888  33.128   1
   1   3   0 234.173  26.674   1
  -2  -3   0 726.424  61.030   1
   2  -3   0 621.723  66.770   1
  -2  -3   0 654.345  70.675   2
  -2  -3   0 617.259  64.702   1
   2   3   0 730.006  62.183   1
  -2   3   0 586.840  65.191   1
   2   3   0 591.856  62.647   1
  -3  -3   0 276.949  42.474   1
   3   3   0 341.976  51.124   1
  -3   3   0 339.599  52.325   1
   3   3   0 243.764  41.893   1
   4  -3   0  0.1923 32.3826   1
   4  -3   0 62.1152 32.5479   1
  -4  -3   0 33.3046 27.0208   1
   4   3   0 -3.9445 23.8158   1
  -4   3   0  6.9340 24.6259   1
   5  -3   0 237.093  53.702   1
  -5  -3   0 177.853  46.378   1
   5   3   0 76.0826 35.9712   1
   6  -3   0 -32.140  30.258   1
  -6  -3   0 -46.192  28.468   1
   6   3   0 36.0975 37.0847   1
   7  -3   0 -8.2964 38.2082   1
   7   3   0 18.3982 41.6179   1
   8  -3   0 27.0424 49.7096   1
   8   3   0 13.6369 39.5373   1
   9  -3   0 -0.7037 41.7215   1
   9   3   0 -12.195  46.578   1
  10  -3   0 54.8343 69.1774   1
   0  -4   0 1527.40  112.65   1
   0   4   0 1572.19  111.32   1
   0   4   0 1402.51  111.13   1
  -1  -4   0 2360.99  202.64   2
  -1  -4   0 2312.50  182.69   1
  -1  -4   0 2243.69  181.28   1
   1  -4   0 2488.13  188.33   1
   1   4   0 2683.45  181.25   1
  -1   4   0 2504.57  187.25   1
   1   4   0 2746.30  180.81   1
   1   4   0 2320.84  202.43   2
   2  -4   0 239.233  42.483   1
  -2  -4   0 324.181  49.736   2
  -2  -4   0 262.182  42.701   1
   2   4   0 350.989  39.716   1
   2   4   0 305.270  49.431   2
  -2   4   0 333.882  46.382   1
   2   4   0 337.781  43.527   1
  -3  -4   0 296.747  46.398   1
  -3  -4   0 389.572  56.698   2
   3  -4   0 329.347  54.353   1
   3   4   0 322.418  50.490   1
  -3   4   0 342.363  52.698   1
   3   4   0 346.806  48.560   1
  -4  -4   0 85.8813 37.8585   2
   4  -4   0 77.9706 46.2337   1
  -4  -4   0 132.123  36.505   1
   4  -4   0 70.9723 38.2007   1
   4   4   0 85.8647 35.0305   1
  -5  -4   0 396.477  68.429   2
   5  -4   0 317.511  66.314   1
  -5  -4   0 300.421  55.748   1
   5   4   0 287.979  58.415   1
  -6  -4   0 46.9090 34.2523   2
  -6  -4   0 48.8109 39.8802   1
   6  -4   0 -20.304  31.820   1
   6   4   0 22.6180 36.5220   1
  -7  -4   0 -31.535  28.659   1
   7  -4   0 -51.537  33.110   1
   7   4   0 41.4291 39.6948   1
   8  -4   0 56.0833 56.6110   1
   8   4   0 32.1388 45.2863   1
   9  -4   0 -9.4401 52.0049   1
  10  -4   0 -31.095  55.284   1
   0  -5   0 -9.9498 13.8766   1
   0   5   0 14.2159 10.6387   1
   0   5   0 22.6548 11.1216   1
   1  -5   0 299.935  40.559   1
  -1  -5   0 240.524  26.906   1
  -1  -5   0 309.800  31.744   1
   1   5   0 323.887  50.555   2
  -1   5   0 249.460  35.210   1
   2  -5   0 36.1930 24.9472   1
  -2  -5   0 64.7361 31.3248   2
  -2  -5   0 36.4333 23.7248   1
  -2  -5   0 16.2956 15.1093   1
   2   5   0 40.4085 29.1692   2
   2   5   0 29.2524 18.9771   1
  -2   5   0 29.9561 23.2859   1
   2   5   0 31.4043 16.8986   1
  -3  -5   0 68.3327 31.4714   1
  -3  -5   0 51.7231 21.9604   1
   3  -5   0 30.1058 26.1790   1
  -3  -5   0 81.4347 34.7441   2
  -3   5   0 25.2085 24.2969   1
   3   5   0 28.0421 22.2602   1
   3   5   0 29.6586 24.8322   1
   4  -5   0 126.608  42.557   1
  -4  -5   0 216.433  49.070   2
  -4  -5   0 92.6642 32.8907   1
   4   5   0 81.7561 34.2930   1
   5  -5   0 332.855  69.029   1
  -5  -5   0 406.787  72.610   2
  -5  -5   0 421.037  65.289   1
   5   5   0 367.955  64.981   1
  -6  -5   0 143.010  45.519   2
   6  -5   0 106.777  48.629   1
  -6  -5   0  7.1180 34.1606   1
   6   5   0 17.8612 31.9848   1
   7  -5   0 -40.038  41.698   1
  -7  -5   0 115.613  40.845   1
   7   5   0 -40.256  31.646   1
   8  -5   0 -38.658  39.940   1
   8   5   0 -56.169  34.919   1
   9  -5   0 63.2706 61.0887   1
  10  -5   0  2.3513 64.1851   1
   0  -6   0 219.734  29.106   1
   0   6   0 223.650  23.888   1
   0   6   0 190.505  23.492   1
   1  -6   0 228.686  38.668   1
  -1  -6   0 278.227  27.048   1
  -1  -6   0 262.601  30.609   1
   1   6   0 277.851  50.563   2
  -1   6   0 308.572  38.559   1
   2  -6   0 115.672  31.203   1
  -2  -6   0 120.906  23.380   1
  -2  -6   0 145.732  28.702   1
  -2  -6   0 124.692  38.405   2
   2   6   0 113.785  36.726   2
  -2   6   0 143.750  32.489   1
   2   6   0 98.0996 22.4648   1
   2   6   0 123.368  22.084   1
  -3  -6   0 238.955  52.554   2
  -3  -6   0 267.097  48.426   1
   3  -6   0 199.002  46.799   1
   3   6   0 270.755  40.140   1
   3   6   0 348.162  47.938   1
  -4  -6   0 -36.161  26.543   2
   4  -6   0 -37.884  25.861   1
  -4  -6   0 20.4057 22.8541   1
   4   6   0 -0.5951 21.5802   1
  -5  -6   0 52.5978 37.9183   2
   5  -6   0 39.5138 43.5234   1
   5  -6   0 45.4835 39.1996   1
  -5  -6   0 91.9521 34.3383   1
   5   6   0 42.8650 28.2616   1
  -6  -6   0 184.947  51.473   1
   6  -6   0 217.320  66.378   1
   6   6   0 226.465  54.721   1
   7  -6   0 -5.9287 39.3450   1
   7   6   0 26.9051 38.9729   1
   8  -6   0 72.0892 56.1898   1
   9  -6   0 26.5252 51.6711   1
   0  -7   0  4.0470 14.6349   1
   0   7   0 -3.6169  9.7225   1
   1  -7   0 -0.0693 19.3905   1
  -1  -7   0 29.5319 12.2951   1
   1   7   0 27.7018 30.5341   2
  -1   7   0 -0.8700 16.8276   1
  -2  -7   0 469.638  51.400   1
  -2  -7   0 597.201  50.013   1
   2  -7   0 444.890  64.582   1
   2   7   0 583.073  75.867   2
  -2   7   0 506.082  64.607   1
   2   7   0 431.065  46.071   1
   2   7   0 633.428  48.130   1
  -3  -7   0 267.175  45.479   1
  -3  -7   0 506.256  62.474   1
  -3  -7   0 501.666  74.449   2
   3  -7   0 440.967  67.504   1
   3   7   0 423.545  50.600   1
   3   7   0 489.148  73.410   2
   3   7   0 516.678  56.500   1
  -4  -7   0 248.708  45.474   1
   4  -7   0 188.114  51.633   1
  -4  -7   0 217.252  55.993   2
   4   7   0 238.050  44.362   1
  -5  -7   0 -11.911  25.644   1
   5  -7   0 -16.903  32.907   1
  -5  -7   0 12.4339 32.8713   2
   5  -7   0 -2.6191 38.9300   1
   5   7   0 49.8040 32.4738   1
  -6  -7   0 -14.184  30.966   1
   6  -7   0 -22.730  37.712   1
   6   7   0 15.2691 33.3664   1
   7  -7   0 -23.659  40.131   1
   7   7   0 72.2612 42.8716   1
   8  -7   0 45.3678 60.3280   1
   9  -7   0  8.1979 59.4597   1
   0  -8   0 264.759  34.380   1
  -1  -8   0 95.2514 17.9558   1
  -1  -8   0 161.819  21.935   1
   1  -8   0 114.258  30.306   1
   1   8   0 155.560  47.696   2
  -1   8   0 143.473  27.725   1
  -2  -8   0 572.385  54.445   1
  -2  -8   0 510.012  49.908   1
   2  -8   0 716.577  79.175   1
   2   8   0 650.378  84.939   2
  -3  -8   0 222.416  57.334   2
  -3  -8   0 377.075  53.125   1
  -3  -8   0 318.146  43.846   1
   3  -8   0 284.246  57.565   1
   3   8   0 316.129  41.257   1
   3   8   0 307.442  40.294   1
   3   8   0 329.610  63.105   2
  -4  -8   0  6.3676 10.6495   1
  -4  -8   0 82.6826 41.9540   2
   4  -8   0 51.6061 37.5011   1
   4   8   0 146.019  34.493   1
  -5  -8   0 217.817  48.110   1
   5  -8   0 122.872  52.709   1
   5  -8   0 211.546  66.867   1
   5   8   0 204.137  47.608   1
  -6  -8   0 -11.132  29.129   1
   6  -8   0 -26.172  37.928   1
   6   8   0 24.8177 28.2332   1
   7  -8   0 227.879  77.727   1
   8  -8   0 44.1894 57.0076   1
   9  -8   0 22.5646 61.1988   1
   0  -9   0  2.8365 15.4299   1
   1  -9   0 12.0607 20.4271   1
  -1   9   0 -8.0190 16.2249   1
   1   9   0 -28.290  27.928   2
  -1   9   0  9.5719 17.2372   1
  -2  -9   0 179.681  24.810   1
   2  -9   0 224.746  44.572   1
  -2  -9   0 181.229  30.239   1
   2   9   0 125.924  45.015   2
   3  -9   0 108.753  38.651   1
  -3  -9   0 110.763  35.125   1
  -3  -9   0 90.9212 24.7686   1
   3   9   0 92.1743 42.4231   2
   3   9   0 139.827  23.268   1
   3   9   0 91.9865 22.6196   1
   4  -9   0 32.2077 34.6613   1
  -4  -9   0  6.2700 19.4606   1
  -4  -9   0 -9.8458 33.0213   2
   4   9   0 -34.718  18.094   1
  -5  -9   0 102.694  36.850   1
   5  -9   0 256.624  71.856   1
   5  -9   0 191.839  60.833   1
   5   9   0 174.926  45.772   1
   6  -9   0 30.5277 47.0321   1
   7  -9   0 24.7747 47.4954   1
   8  -9   0 46.6289 54.9705   1
   9  -9   0 43.9247 67.8279   1
   0 -10   0 847.762  73.757   1
   1 -10   0 36.5463 23.4081   1
  -1  10   0 32.6565 20.2698   1
   1  10   0 72.4695 39.7332   2
  -2 -10   0 117.057  23.882   1
  -2 -10   0 84.2371 18.2391   1
   2 -10   0 113.192  35.305   1
   2  10   0 102.582  43.561   2
  -3 -10   0 -20.632  13.139   1
   3 -10   0 34.0795 32.6708   1
  -3 -10   0 -16.210  24.437   1
   3  10   0 62.2185 38.0939   2
   4 -10   0 95.2415 46.3022   1
  -4 -10   0 144.989  31.872   1
   4  10   0 103.197  31.855   1
   5 -10   0 34.3788 46.3319   1
   5 -10   0 96.0334 47.5314   1
  -5 -10   0 -17.674  13.020   1
   5  10   0 17.2604 30.5961   1
   6 -10   0 39.1099 43.8748   1
   7 -10   0 -2.6156 49.9886   1
   8 -10   0 48.0545 60.0405   1
   9 -10   0 -17.283  56.244   1
   0 -11   0 -2.0710 17.0758   1
   1 -11   0 24.9032 24.6383   1
  -1  11   0 -9.1067 15.8507   1
   1  11   0 10.6234 39.4062   2
   2 -11   0 125.525  37.618   1
   2  11   0 113.069  47.496   2
  -3 -11   0 180.589  29.862   1
   3 -11   0 181.763  47.043   1
   3  11   0 234.515  62.866   2
  -4 -11   0 -9.3732 17.6490   1
   4 -11   0 24.8684 41.4098   1
  -5 -11   0 146.372  37.581   1
   5 -11   0 117.845  54.838   1
   6 -11   0 293.443  79.582   1
   7 -11   0 24.3461 56.1279   1
   8 -11   0 -5.0952 54.5945   1
   0 -12   0 -6.1884 15.6205   1
   0  12   0 -1.1961 35.1097   2
   1 -12   0 -32.436  18.464   1
  -1  12   0 17.7154 16.5476   1
   1  12   0 -24.745  38.278   2
   2 -12   0 19.0928 28.6287   1
   2  12   0 -35.223  34.311   2
  -2  12   0  3.1598 23.5845   1
   3 -12   0 68.7131 37.1261   1
  -3 -12   0 48.9937 17.6492   1
   3  12   0 -11.162  40.625   2
   4 -12   0 -51.094  29.954   1
  -4 -12   0 13.8051 18.1439   1
   4 -12   0 -0.6278 37.1654   1
   5 -12   0 88.3758 48.8045   1
   6 -12   0 59.0342 51.9142   1
   7 -12   0 63.3706 56.0146   1
   8 -12   0 33.2764 59.1831   1
   0 -13   0  1.8338 17.4601   1
   0  13   0  5.5443 40.9491   2
   1 -13   0 120.755  35.075   1
  -1  13   0 148.710  27.342   1
   1  13   0 96.0252 54.6037   2
   2 -13   0 92.1638 35.2163   1
   2  13   0  0.3198 44.6185   2
  -2  13   0 39.4269 23.9924   1
  -3 -13   0 54.8353 17.2138   1
   3 -13   0 104.350  43.904   1
   3  13   0 70.2833 50.2463   2
   4 -13   0  9.5920 33.0522   1
  -4 -13   0 27.5955 18.8421   1
   5 -13   0 31.0631 43.7915   1
   6 -13   0 36.1100 49.2071   1
   7 -13   0 -41.576  45.122   1
   8 -13   0 -32.346  52.829   1
   0 -14   0 134.925  28.858   1
   0  14   0 87.5004 52.5895   2
   1 -14   0  4.3453 23.9505   1
   1  14   0 -21.219  38.955   2
   2 -14   0 283.223  56.511   1
   2  14   0 313.911  76.346   2
   3 -14   0 39.9812 31.5718   1
   3  14   0 -11.785  32.409   2
   4 -14   0 288.865  66.307   1
  -4 -14   0 170.876  30.898   1
   4  14   0 245.450  71.643   2
   5 -14   0 27.9321 40.6110   1
   6 -14   0 131.888  62.812   1
   7 -14   0 70.9738 59.7696   1
   0 -15   0 -7.4327 15.4447   1
   0  15   0  1.4715 39.6346   2
   1 -15   0  8.2366 20.0785   1
   1  15   0  3.7082 42.9581   2
   2 -15   0 68.3876 34.0257   1
   2  15   0 -21.025  38.074   2
   3 -15   0 23.5245 31.9392   1
   3  15   0 35.5677 44.4159   2
   4 -15   0 61.1463 42.6148   1
   4  15   0 64.4800 44.8323   2
   5 -15   0 74.2030 50.0592   1
   6 -15   0 78.2966 52.3535   1
   7 -15   0 -32.488  44.229   1
   0 -16   0 69.8423 30.7468   1
   0  16   0 90.1283 48.4026   2
   1 -16   0 -35.984  20.136   1
   1  16   0 49.5968 47.4413   2
  -1  16   0  5.9316 36.9931   2
   2 -16   0 22.3754 31.0114   1
   2  16   0 81.2774 55.7958   2
   3 -16   0 52.3338 34.9537   1
   3  16   0 -40.207  34.495   2
   4 -16   0  2.5072 37.2820   1
   4  16   0 15.8788 41.2895   2
   5 -16   0 48.2150 48.6799   1
   6 -16   0 -9.0830 40.7044   1
   0  17   0 -43.571  39.415   2
   1 -17   0 14.9836 22.0915   1
   1  17   0 -2.2488 44.1149   2
  -1  17   0 -10.527  38.149   2
   2 -17   0 101.901  38.903   1
   2  17   0 123.363  58.121   2
   3 -17   0  8.7679 31.9551   1
   3  17   0 11.1510 45.6415   2
   4 -17   0 32.2485 40.3531   1
   5 -17   0 168.001  62.616   1
   0  18   0 95.2555 57.3706   2
   1 -18   0 35.4524 26.1760   1
  -1  18   0 79.1215 44.6418   2
   1  18   0 55.0658 49.1892   2
   2 -18   0 11.8238 27.4862   1
   3 -18   0 52.4701 38.0773   1
   4 -18   0 132.108  55.113   1
   1 -19   0 35.4461 24.5789   1
  -1  19   0 -3.4160 40.9889   2
   2 -19   0 47.3634 32.7838   1
  -2  19   0 -9.1040 36.3607   2
   3 -19   0 50.9375 37.8969   1
   1 -20   0 42.2447 24.9420   1
   2 -20   0 41.9237 31.3506   1
  10   0  -1 118.258  68.101   1
   9   0  -1 54.3423 55.7571   1
   8   0  -1 69.3878 48.0291   1
   7   0  -1 138.143  57.594   1
   6   0  -1 -12.516  32.347   1
  -5   0   1 98.4397 38.6195   1
   5   0  -1 174.975  46.998   1
  -4   0   1 -43.473  22.512   1
   4   0  -1 -5.0433 26.2944   1
   4   0  -1 -31.442  29.413   1
   3   0  -1 22.2041 25.0473   1
  -3   0   1 66.7360 27.9986   1
  -2   0   1 13.4637 19.8601   1
   2   0  -1  3.7739 18.5855   1
  -1   0   1 -2.6250  7.2525   1
   1   0  -1 -7.6700  4.6050   1
   0   0  -1 0.09417 0.72743   1
   0   0  -1 -0.2308  0.3802   1
   0   0   1 0.16586 0.72609   1
   0   0   1 0.60200 0.69702   1
   1   0   1 3.79110 8.45466   1
  -1   0  -1 -3.1236  6.1798   1
  -1   0  -1 5.38505 8.07005   1
   1   0   1 -4.1721  4.3367   1
   2   0   1 -9.0916 17.9351   1
  -2   0  -1 -18.556  17.671   1
   2   0   1 23.7994 24.8875   1
  -2   0  -1 11.4779 25.0153   1
   3   0   1 892.093  86.564   1
  -3   0  -1 877.148  86.016   1
   3   0   1 962.922  92.429   1
  -4   0  -1 -6.1043 24.0783   1
   4   0   1 -0.5888 24.8299   1
   4   0   1 16.7332 26.4428   1
  -5   0  -1 167.150  45.562   1
   5   0   1 29.2456 32.2462   1
   6   0   1 36.9045 37.4520   1
   7   0   1 84.4779 51.3533   1
   8   0   1  8.5658 40.3606   1
   9   0   1 23.1501 51.6111   1
  10   0   1 75.2237 67.7726   1
  10  -1  -1  6.7088 51.6216   1
   9  -1  -1 13.7727 57.2256   1
   9   1  -1 27.4719 51.7589   1
   8  -1  -1 287.562  77.352   1
   8   1  -1 80.6906 57.8302   1
   7  -1  -1  0.1476 41.3857   1
   7   1  -1 74.2067 45.4310   1
  -6  -1   1 47.9761 36.8934   1
   6  -1  -1 46.8795 41.3628   1
   6   1  -1 105.285  43.426   1
  -5  -1   1 125.339  41.990   1
   5  -1  -1 185.645  49.820   1
  -5   1   1 191.664  47.057   1
   5   1  -1 183.816  47.283   1
   4  -1  -1 -39.414  26.417   1
  -4  -1   1 47.2202 27.1469   1
   4  -1  -1  7.3150 25.6599   1
   4   1  -1 10.4812 28.0862   1
  -4   1   1 25.8520 26.2749   1
   4   1  -1 -22.974  20.693   1
   3  -1  -1 872.668  84.039   1
  -3  -1   1 775.875  80.007   1
   3   1  -1 861.800  86.014   1
   3   1  -1 732.158  79.946   1
  -3   1   1 885.317  83.990   1
   2  -1  -1 145.096  31.652   1
  -2  -1   1 135.489  29.168   1
   2   1  -1 97.9967 26.2085   1
  -2   1   1 137.615  30.026   1
  -1  -1   1 5.83963 8.53730   2
   1  -1  -1 -1.2859  6.5303   1
  -1  -1   1 0.60545 6.62132   1
  -1   1   1 7.92692 9.32888   1
   1   1  -1 3.47428 5.76333   1
   0  -1  -1 1.05858 1.06686   1
   0  -1  -1 0.77475 1.64334   1
   0  -1  -1 -1.3993  1.5536   2
   0   1   1 -0.9519  1.7284   2
   0   1   1 -0.2571  0.7946   1
   0   1   1 -0.5423  1.8568   1
   1  -1   1 -8.0565  5.6474   1
  -1  -1  -1 2.67561 8.31441   1
  -1  -1  -1 -6.8125  7.8903   1
   1  -1   1 12.0482 11.8901   1
  -1   1  -1 14.3874  9.7442   1
  -1   1  -1 -6.4403  8.3218   1
   1   1   1 -6.6958  8.4107   1
   1   1   1 1.38838 5.79844   1
  -2  -1  -1 11.2051 21.2114   1
  -2  -1  -1 78.6542 30.6590   1
   2  -1   1 16.7531 21.7321   1
   2  -1   1 63.5110 31.2506   1
  -2   1  -1 37.6191 23.1179   1
   2   1   1 22.2355 19.5355   1
   2   1   1 63.6185 28.3539   1
   3  -1   1 543.797  76.783   1
   3  -1   1 626.770  68.890   1
  -3  -1  -1 622.725  68.627   1
  -3   1  -1 668.612  69.969   1
   3   1   1 691.952  70.380   1
   3   1   1 624.528  74.874   1
   4  -1   1 386.046  69.162   1
   4  -1   1 262.180  54.611   1
  -4  -1  -1 362.114  57.443   1
   4   1   1 462.738  69.898   1
  -4   1  -1 404.755  61.641   1
   4   1   1 435.904  64.660   1
   5  -1   1 186.305  50.358   1
  -5  -1  -1 247.019  50.486   1
  -5   1  -1 109.172  39.323   1
   5   1   1 180.964  47.707   1
   6  -1   1 119.308  52.863   1
   6   1   1 119.336  47.624   1
   7  -1   1 224.898  70.507   1
   7   1   1 266.351  68.481   1
   8  -1   1 51.9554 48.8394   1
   8   1   1 74.3719 52.1589   1
   9  -1   1 -29.474  42.126   1
   9   1   1 -0.3528 45.8498   1
  10  -1   1 50.9110 62.6431   1
  10  -2  -1 76.3640 70.2450   1
   9  -2  -1 66.9189 58.6110   1
   9   2  -1 45.3443 57.1300   1
   8  -2  -1 116.685  59.012   1
   8   2  -1 31.8741 50.7628   1
   7  -2  -1 178.041  65.049   1
   7   2  -1 154.226  61.180   1
   6  -2  -1 -10.732  31.361   1
  -6  -2   1 -7.6439 27.0287   1
   6   2  -1  4.8528 30.4871   1
   5  -2  -1 231.782  56.061   1
  -5  -2   1 372.237  61.537   1
   5   2  -1 222.338  54.704   1
  -4  -2   1 164.949  38.116   1
   4  -2  -1 165.361  44.613   1
   4   2  -1 222.209  50.918   1
   4   2  -1 90.3554 35.9916   1
  -4   2   1 118.568  39.515   1
  -3  -2   1 613.126  67.863   1
   3  -2  -1 497.440  66.538   1
   3   2  -1 494.846  62.487   1
  -3   2   1 421.042  62.390   1
   3   2  -1 659.930  73.675   1
   2  -2  -1 37.1534 22.4527   1
  -2  -2   1 27.8900 19.7853   1
  -2  -2   1 31.9341 25.5724   2
   2   2  -1 -6.9235 17.0809   1
  -2   2   1 27.1175 22.5621   1
   2   2  -1 22.8912 23.8701   1
  -1  -2   1 2563.11  187.55   2
   1   2  -1 2185.77  173.91   1
   0  -2  -1 -7.0221  1.3225   1
   0  -2  -1 -0.5957  5.7063   1
   0  -2   1 -9.3074  3.1208   1
   0   2   1 -4.6532  4.9304   1
   0   2   1 -4.5496  3.7861   1
   0   2   1 -0.0381  7.0863   2
  -1  -2  -1 -2.4924  5.7254   1
   1  -2   1 8.57413 9.35316   1
   1  -2   1  6.1723 15.9389   1
  -1  -2  -1 -6.8292 12.9123   2
  -1  -2  -1 -3.3757 10.6541   1
   1   2   1  4.5674 12.8736   1
   1   2   1 -4.8115  7.1572   1
  -1   2  -1 -10.435  10.800   1
  -2  -2  -1 -10.125  18.786   1
   2  -2   1 -5.9876 18.9795   1
  -2  -2  -1  9.3259 24.4207   1
   2  -2   1 -27.350  25.252   1
   2   2   1 -10.496  24.225   1
   2   2   1 -18.171  17.066   1
  -2   2  -1 -10.993  18.071   1
  -3  -2  -1 649.894  70.609   1
  -3  -2  -1 634.332  79.511   1
   3  -2   1 485.877  65.928   1
   3  -2   1 601.979  80.009   1
  -3   2  -1 555.664  67.830   1
   3   2   1 559.700  71.013   1
   3   2   1 528.423  66.182   1
   4  -2   1 325.701  67.626   1
  -4  -2  -1 271.254  49.518   1
   4  -2   1 194.770  47.230   1
   4   2   1 251.769  47.906   1
  -4   2  -1 248.052  48.527   1
   5  -2   1 382.630  72.064   1
  -5  -2  -1 550.446  78.343   1
   5   2   1 498.522  76.725   1
   6  -2   1 -27.470  32.188   1
  -6  -2  -1 25.0728 29.9188   1
   6   2   1 17.5413 28.9214   1
   7  -2   1 53.0956 45.0014   1
   7   2   1 41.4851 42.3447   1
   8  -2   1 39.9159 48.2678   1
   8   2   1 64.1490 45.6591   1
   9  -2   1 70.9575 61.2314   1
   9   2   1 -28.968  44.025   1
  10  -2   1 47.1493 60.5524   1
  10  -3  -1  2.3422 58.2846   1
   9  -3  -1 158.886  69.997   1
   9   3  -1 -6.3683 45.3381   1
   8  -3  -1 87.5190 57.9619   1
   8   3  -1 40.5614 40.4851   1
   7  -3  -1 -11.354  38.300   1
   7   3  -1 14.5379 39.7780   1
   6  -3  -1 72.3510 43.7092   1
  -6  -3   1 203.882  55.093   1
   6   3  -1 216.097  53.557   1
   5  -3  -1 71.3511 39.1513   1
  -5  -3   1 83.8008 33.8783   1
   5   3  -1 28.3338 25.1816   1
  -4  -3   1 79.7461 29.9828   1
   4  -3  -1  3.8426 28.1887   1
  -4  -3   1 58.1127 33.8371   2
  -4   3   1 41.0534 29.9470   1
   4   3  -1 19.7020 26.6374   1
  -3  -3   1 39.9609 27.7838   2
  -3  -3   1 25.7157 21.7440   1
   3  -3  -1  4.6560 24.7397   1
   3   3  -1 -1.8119 20.6414   1
   3   3  -1 16.4224 23.6555   1
  -3   3   1 12.2831 24.6968   1
  -2  -3   1 619.958  67.425   2
   2  -3  -1 644.697  64.431   1
  -2  -3   1 444.443  51.846   1
   2   3  -1 578.443  56.580   1
  -2   3   1 671.565  64.209   1
   2   3  -1 633.129  56.751   1
   1  -3  -1 1563.72  125.08   1
  -1  -3   1 1583.42  133.54   2
  -1  -3   1 1603.65  119.56   1
  -1  -3   1 1582.69  118.00   1
   1   3  -1 1566.28  117.71   1
  -1   3   1 1671.64  124.37   1
   1   3  -1 1554.17  133.38   2
   0  -3  -1 229.183  24.090   1
   0  -3   1 268.830  20.835   1
   0   3   1 170.645  22.457   1
   1  -3   1 628.548  58.794   1
  -1  -3  -1 629.908  65.507   2
  -1  -3  -1 694.865  58.375   1
   1   3   1 554.005  55.859   1
  -1   3  -1 685.274  58.831   1
   1   3   1 752.697  54.746   1
   1   3   1 658.185  66.351   2
  -2  -3  -1 -11.412  21.036   1
   2  -3   1  0.1299 21.3207   1
  -2  -3  -1 -19.986  16.584   1
  -2  -3  -1 25.9937 26.5449   2
   2   3   1 -13.560  16.309   1
  -2   3  -1 -7.2982 20.9413   1
   2   3   1  0.1514 22.6662   1
   3  -3   1 46.0710 34.8460   1
  -3  -3  -1 85.7461 33.3834   1
  -3  -3  -1 69.4565 26.6485   1
   3  -3   1 50.7252 29.2404   1
  -3   3  -1 44.3669 25.5859   1
   3   3   1 29.9421 23.0763   1
   3   3   1 56.1868 28.4187   1
  -4  -3  -1 -7.0054 24.3628   1
   4  -3   1 14.9361 27.6031   1
   4  -3   1 -16.247  28.979   1
  -4   3  -1 -20.704  22.848   1
   4   3   1  7.3650 25.2804   1
   5  -3   1 31.6183 34.9422   1
  -5  -3  -1 66.1064 35.3918   1
   5   3   1 102.260  38.574   1
   6  -3   1 26.0690 39.7460   1
  -6  -3  -1 137.550  46.308   1
   6   3   1 142.607  51.778   1
   7  -3   1 22.5950 44.0112   1
   7   3   1 -15.124  40.834   1
   8  -3   1 -2.3036 43.5536   1
   8   3   1 12.2733 33.4690   1
   9  -3   1 -28.147  44.469   1
   9   3   1 -16.115  41.266   1
  10  -3   1 -68.009  52.249   1
  10  -4  -1 42.2899 62.3680   1
   9  -4  -1 131.926  73.414   1
   8  -4  -1 42.2346 54.5812   1
   8   4  -1  7.3798 40.1004   1
   7  -4  -1  1.4419 43.3360   1
  -7  -4   1 97.6501 46.5203   1
   7   4  -1 88.0444 46.6321   1
   6  -4  -1 58.1677 45.0775   1
  -6  -4   1 60.0521 37.6500   1
  -6  -4   1 46.5872 39.2734   2
   6   4  -1 23.4957 35.5535   1
   5  -4  -1 65.7436 38.4159   1
  -5  -4   1 32.3361 29.4766   1
  -5  -4   1 77.9256 39.3429   2
   5   4  -1 65.0996 33.1864   1
  -4  -4   1 21.1170 30.7211   2
   4  -4  -1 16.1321 28.7190   1
  -4  -4   1 23.0715 24.0303   1
   4   4  -1 -21.934  20.557   1
  -3  -4   1 19.7179 18.7477   1
  -3  -4   1 -9.6349 27.9117   2
   3  -4  -1 -24.141  21.304   1
  -3   4   1 34.8267 26.0619   1
   3   4  -1 -23.613  16.326   1
   3   4  -1 -11.318  20.913   1
  -2  -4   1 93.8226 34.1154   2
   2  -4  -1 22.1309 24.1026   1
   2   4  -1 71.4203 31.8681   2
   2   4  -1 53.8551 20.7441   1
   2   4  -1 82.5481 24.2263   1
  -2   4   1 109.714  29.502   1
   1  -4  -1 1360.82  110.40   1
  -1  -4   1 1419.92  100.67   1
  -1  -4   1 1230.30   99.64   1
  -1   4   1 1437.27  109.02   1
   1   4  -1 1278.23  119.10   2
   0  -4  -1 1062.05   82.94   1
   0  -4  -1 950.006  81.655   1
   0  -4   1 1055.21   79.57   1
   0   4   1 1091.50   81.90   1
   0   4   1 1091.60   81.53   1
   1  -4   1 896.276  81.879   1
  -1  -4  -1 894.599  76.574   1
  -1  -4  -1 965.021  93.105   2
  -1  -4  -1 1035.90   80.22   1
   1   4   1 941.520  78.017   1
   1   4   1 1008.12   93.67   2
  -1   4  -1 1060.64   82.16   1
   1   4   1 1024.83   76.61   1
   2  -4   1 102.136  28.929   1
  -2  -4  -1 64.7899 18.2565   1
  -2  -4  -1 170.793  37.667   2
  -2  -4  -1 121.113  31.818   1
   2   4   1 112.451  24.130   1
   2   4   1 144.115  30.546   1
  -2   4  -1 105.492  28.697   1
   3  -4   1 -1.3428 25.7422   1
   3  -4   1 31.4529 26.2953   1
  -3  -4  -1 93.6439 33.8120   2
  -3  -4  -1 29.9291 22.0201   1
  -3  -4  -1 44.6387 29.4568   1
   3   4   1 34.9979 28.7530   1
   3   4   1  5.1868 19.2854   1
  -3   4  -1 20.6804 23.0649   1
  -4  -4  -1 34.6964 29.7640   2
  -4  -4  -1 39.8439 29.1091   1
   4  -4   1 20.1151 37.6346   1
   4  -4   1 23.6034 31.8662   1
   4   4   1 74.8337 29.5412   1
  -5  -4  -1 131.614  41.765   1
   5  -4   1 65.4278 39.3521   1
   5   4   1 139.189  41.661   1
   6  -4   1 302.141  73.307   1
  -6  -4  -1 370.317  70.630   1
   6   4   1 542.345  83.292   1
  -7  -4  -1  4.4346 35.1530   1
   7  -4   1 49.2937 49.0012   1
   7   4   1 -12.552  31.805   1
   8  -4   1 54.9437 52.3830   1
   8   4   1 125.010  55.361   1
   9  -4   1 -5.2909 51.6922   1
  10  -4   1 108.180  73.631   1
  10  -5  -1 122.064  80.719   1
   9  -5  -1 -73.573  41.878   1
   8  -5  -1 61.7982 52.5684   1
   8   5  -1 26.6147 46.2925   1
  -7  -5   1 135.761  46.439   1
   7  -5  -1 130.628  63.065   1
   7   5  -1 159.653  59.144   1
  -6  -5   1 172.193  53.961   2
   6  -5  -1 131.430  52.481   1
  -6  -5   1 165.664  46.750   1
   6   5  -1 168.053  53.269   1
  -5  -5   1 171.252  50.740   2
   5  -5  -1 170.968  52.928   1
  -5  -5   1 156.180  43.694   1
   5   5  -1 188.581  46.298   1
   4  -5  -1 501.832  76.102   1
  -4  -5   1 628.233  74.166   1
  -4  -5   1 567.323  80.833   2
   4   5  -1 477.375  69.086   1
  -3  -5   1 227.179  45.984   2
  -3  -5   1 116.640  27.823   1
   3  -5  -1 114.075  35.612   1
   3   5  -1 158.928  32.541   1
   3   5  -1 230.040  38.229   1
  -3   5   1 95.0412 32.9914   1
  -2  -5   1 312.386  36.481   1
  -2  -5   1 346.302  52.678   2
  -2  -5   1 348.494  42.736   1
   2  -5  -1 248.169  45.350   1
   2   5  -1 295.300  37.366   1
   2   5  -1 277.686  34.747   1
  -2   5   1 285.986  44.620   1
   2   5  -1 208.385  46.966   2
   1  -5  -1 1568.24  122.41   1
  -1   5   1 1499.12  120.76   1
   1   5  -1 1447.39  135.33   2
   0  -5  -1 1039.52   89.94   1
   0  -5   1 1157.78   87.47   1
   0   5   1 1145.41   88.78   1
   0   5   1 1208.84   89.51   1
  -1  -5  -1 200.528  40.922   2
  -1  -5  -1 174.966  23.548   1
  -1  -5  -1 196.302  27.867   1
   1  -5   1 131.995  30.024   1
  -1   5  -1 182.824  28.973   1
   1   5   1 150.484  37.400   2
   1   5   1 168.307  21.595   1
   1   5   1 155.072  22.941   1
   2  -5   1 17.3468 23.7038   1
  -2  -5  -1 -14.457  21.014   1
  -2  -5  -1  0.7605 26.7165   2
  -2  -5  -1 6.89864 6.41757   1
   2   5   1 30.5445 19.7497   1
   2   5   1 -13.092  23.542   2
  -2   5  -1 -3.8396 18.9207   1
   2   5   1 16.3929 16.3993   1
  -3  -5  -1 57.1929 29.4516   1
   3  -5   1 59.3309 28.7329   1
  -3  -5  -1 117.463  35.585   2
  -3  -5  -1 54.6880 22.3905   1
  -3   5  -1 11.2330 20.4274   1
   3   5   1 20.2371 19.7852   1
   4  -5   1 125.642  42.003   1
   4  -5   1 110.792  52.030   1
  -4  -5  -1 141.264  36.675   1
  -4  -5  -1 75.6498 39.2214   2
  -4  -5  -1 124.592  44.046   1
   4   5   1 146.171  36.743   1
  -5  -5  -1 32.9835 30.3353   1
   5  -5   1 12.8252 32.7654   1
  -5  -5  -1 -15.135  31.517   2
   5   5   1 -38.049  22.914   1
  -6  -5  -1 -21.280  30.957   1
   6  -5   1 11.0656 39.9533   1
   6   5   1 16.0617 34.9783   1
   7  -5   1 97.8986 57.8922   1
   7   5   1 90.2169 48.2357   1
   8  -5   1 10.1876 48.8582   1
   8   5   1 79.5640 52.1384   1
   9  -5   1 -9.5377 56.6920   1
  10  -5   1 -21.977  60.940   1
   9  -6  -1 -29.110  46.013   1
   8  -6  -1 -109.45   31.82   1
   7  -6  -1 -58.949  33.981   1
   7   6  -1 76.7742 43.2960   1
   6  -6  -1 32.9854 47.5342   1
  -6  -6   1 185.076  48.430   1
   6   6  -1 30.4635 35.8490   1
  -5  -6   1 261.693  53.118   1
   5  -6  -1 263.702  64.428   1
  -5  -6   1 291.719  62.817   2
   5   6  -1 185.867  46.467   1
  -4  -6   1 47.3558 34.7467   2
  -4  -6   1 -6.0963 19.5809   1
   4  -6  -1 -27.146  28.136   1
   4   6  -1 -57.242  18.202   1
  -3  -6   1 330.571  57.795   2
   3  -6  -1 201.962  48.215   1
   3   6  -1 277.547  40.934   1
   3   6  -1 311.464  45.224   1
   3   6  -1 330.847  58.811   2
  -2  -6   1 -0.1970 18.9995   1
  -2  -6   1 -17.673  24.197   2
   2  -6  -1  9.4930 22.0663   1
  -2  -6   1 -18.406  12.294   1
  -2   6   1  1.8648 19.3411   1
   2   6  -1 49.7817 15.7897   1
   2   6  -1 -3.5588 13.0274   1
   2   6  -1 15.1009 27.4931   2
   1  -6  -1 374.313  48.683   1
  -1   6   1 364.645  46.570   1
   1   6  -1 490.772  64.504   2
   0  -6  -1 791.926  72.223   1
   0  -6   1 1006.35   70.15   1
   0   6   1 877.745  70.278   1
   0   6   1 791.887  69.448   1
   1  -6   1 68.2914 23.4791   1
  -1  -6  -1 81.8370 18.1657   1
  -1  -6  -1 79.3590 21.2425   1
   1   6   1 19.8033 29.8271   2
  -1   6  -1 66.4286 21.4582   1
   1   6   1 105.362  15.664   1
   1   6   1 95.7676 16.5558   1
  -2  -6  -1 183.292  30.202   1
  -2  -6  -1 201.256  45.906   2
  -2  -6  -1 213.476  36.646   1
   2  -6   1 212.633  40.133   1
   2   6   1 231.284  32.202   1
   2   6   1 228.111  30.734   1
  -2   6  -1 255.214  40.688   1
   2   6   1 215.246  46.090   2
  -3  -6  -1 176.877  46.693   2
  -3  -6  -1 110.603  27.382   1
   3  -6   1 181.268  44.951   1
  -3  -6  -1 159.303  38.740   1
   3   6   1 261.332  40.862   1
   3   6   1 202.804  34.406   1
  -4  -6  -1 85.1816 41.5385   1
  -4  -6  -1 -32.412  27.442   2
   4  -6   1 20.0489 33.2390   1
  -4  -6  -1 32.9021 26.2555   1
   4  -6   1 -56.174  24.207   1
   4   6   1 -8.6588 23.0559   1
  -5  -6  -1 135.676  39.413   1
   5  -6   1 139.878  49.707   1
  -5  -6  -1 109.465  46.759   2
   5  -6   1 167.626  57.137   1
   5   6   1 90.7585 38.3477   1
   6  -6   1 -60.743  33.383   1
  -6  -6  -1  0.3790 30.2028   1
   6   6   1 12.8014 34.0814   1
   7  -6   1 21.3396 45.7401   1
   7   6   1 21.5978 38.8457   1
   8  -6   1 30.2350 53.5370   1
   9  -6   1 -17.198  55.690   1
   9  -7  -1 32.8742 62.7004   1
   8  -7  -1 82.1926 61.1692   1
   7  -7  -1 79.1299 54.3070   1
   7   7  -1 -11.654  34.445   1
   6  -7  -1 -5.3064 38.9338   1
  -6  -7   1 14.3654 27.2122   1
   6   7  -1 16.8507 33.6283   1
  -5  -7   1 227.435  45.438   1
  -5  -7   1 221.488  57.073   2
   5  -7  -1 118.707  50.730   1
   5   7  -1 161.898  44.202   1
  -4  -7   1 -14.525  16.073   1
   4  -7  -1  0.1118 33.4922   1
  -4  -7   1 31.9501 38.1719   2
   4   7  -1  0.9739 24.2874   1
   3  -7  -1 85.5204 34.9750   1
  -3  -7   1 101.286  39.040   2
  -3  -7   1 97.4685 25.9839   1
   3   7  -1 102.810  27.053   1
   3   7  -1 84.5824 39.5657   2
   3   7  -1 146.240  27.964   1
   2  -7  -1 824.321  81.083   1
  -2  -7   1 720.919  67.654   1
  -2  -7   1 787.108  64.193   1
   2   7  -1 748.123  92.677   2
  -2   7   1 762.355  77.447   1
   1  -7  -1 69.9949 25.7977   1
   1   7  -1 95.7111 35.2267   2
  -1   7   1 36.9317 20.0347   1
   0  -7   1 188.538  24.898   1
   0  -7  -1 143.467  25.902   1
   0   7   1 173.759  23.315   1
   0   7   1 130.420  22.370   1
  -1  -7  -1 705.762  54.522   1
   1  -7   1 577.217  60.138   1
  -1  -7  -1 634.763  55.367   1
   1   7   1 625.423  80.443   2
  -1   7  -1 539.814  58.339   1
  -2  -7  -1 247.967  35.384   1
  -2  -7  -1 296.335  42.528   1
  -2  -7  -1 289.247  55.126   2
   2  -7   1 275.754  49.013   1
  -2   7  -1 307.358  45.697   1
   2   7   1 253.490  33.993   1
   2   7   1 323.245  35.717   1
   2   7   1 292.012  55.498   2
  -3  -7  -1 292.112  57.394   2
   3  -7   1 261.531  50.452   1
  -3  -7  -1 199.419  42.801   1
   3   7   1 276.194  39.515   1
   3   7   1 275.064  43.053   1
   4  -7   1 31.4511 40.0288   1
  -4  -7  -1 15.8394 34.1917   1
  -4  -7  -1 33.8890 24.9428   1
  -4  -7  -1 63.1574 37.8617   2
   4  -7   1 51.8073 35.8445   1
   4   7   1 62.7702 28.2326   1
  -5  -7  -1 82.9524 36.1948   1
   5  -7   1 66.4920 45.2068   1
   5  -7   1 106.939  47.461   1
  -5  -7  -1 125.081  48.622   2
   5   7   1 87.8403 35.7698   1
   6  -7   1 72.4279 47.9035   1
  -6  -7  -1  8.6313 30.4118   1
   6   7   1 -27.665  28.233   1
   7  -7   1 64.4993 49.7896   1
   7   7   1 27.1915 39.3288   1
   8  -7   1 -90.120  37.852   1
   9  -7   1 117.555  71.248   1
   9  -8  -1 60.5956 67.1896   1
   8  -8  -1 129.897  73.902   1
   7  -8  -1 125.927  64.836   1
  -6  -8   1 54.9362 32.7575   1
   6  -8  -1 -69.335  28.811   1
   6   8  -1 -10.902  29.021   1
   5  -8  -1 297.111  72.052   1
  -5  -8   1 273.392  53.980   1
   5   8  -1 366.423  60.621   1
  -4  -8   1 13.9864 11.0187   1
   4  -8  -1 33.3598 36.7097   1
  -4  -8   1 96.6593 42.6595   2
   4   8  -1 56.4938 27.7258   1
  -3  -8   1 18.7495 17.0030   1
   3  -8  -1  3.9036 28.3571   1
  -3  -8   1  0.7088 28.2058   2
   3   8  -1 -5.1942 16.2948   1
   3   8  -1 -9.0859 27.1584   2
   3   8  -1 -14.742  14.172   1
   2  -8  -1  4.4611 22.5119   1
  -2  -8   1 -6.0429 17.8305   1
   1  -8  -1 186.531  36.679   1
  -1   8   1 217.027  35.286   1
   1   8  -1 211.756  47.655   2
  -1   8   1 194.780  34.056   1
   0  -8   1 57.9463 17.9738   1
   0  -8  -1 15.8513 17.9950   1
   0   8   1 32.9369 14.1879   1
   0   8   1 21.9883 13.9910   1
  -1  -8  -1 111.816  20.626   1
  -1  -8  -1 99.8409 22.1780   1
   1  -8   1 75.8422 25.6362   1
   1   8   1 102.180  41.280   2
  -1   8  -1 145.218  27.236   1
   2  -8   1 592.120  69.737   1
  -2  -8  -1 469.265  50.681   1
  -2  -8  -1 491.549  46.290   1
   2   8   1 496.907  45.723   1
   2   8   1 471.521  73.073   2
   2   8   1 472.279  44.307   1
  -3  -8  -1 821.220 100.001   2
   3  -8   1 700.751  86.569   1
  -3  -8  -1 677.300  64.692   1
  -3  -8  -1 669.469  70.010   1
   3   8   1 619.184  63.716   1
   4  -8   1 97.5041 47.3605   1
  -4  -8  -1 22.9047 17.1297   1
  -4  -8  -1 40.6959 38.8968   2
   4  -8   1 56.6521 36.2737   1
  -4  -8  -1 39.0808 37.0923   1
   4   8   1 99.6313 30.5446   1
   5  -8   1 164.827  55.069   1
   5  -8   1 110.660  54.617   1
  -5  -8  -1 156.575  41.368   1
   5   8   1 139.015  40.749   1
   6  -8   1 56.9086 50.7709   1
  -6  -8  -1 48.6815 37.1862   1
   6   8   1 106.740  44.190   1
   7  -8   1 39.7968 51.8879   1
   8  -8   1 22.5528 48.5407   1
   9  -8   1 -13.195  50.574   1
   9  -9  -1 93.9045 72.9507   1
   8  -9  -1 43.2447 54.2775   1
   7  -9  -1 198.719  73.134   1
   6  -9  -1 -22.969  40.486   1
  -5  -9   1 12.2919 16.1642   1
   5  -9  -1 36.1033 44.4551   1
   5   9  -1 86.5591 34.0689   1
  -4  -9   1 214.865  60.258   2
  -4  -9   1 148.367  35.825   1
   4  -9  -1 84.9081 43.9614   1
   4   9  -1 194.719  35.249   1
  -3  -9   1 48.8036 19.2237   1
   3  -9  -1  9.9836 27.5922   1
   3   9  -1 64.9780 37.5712   2
   3   9  -1 106.508  19.082   1
  -2  -9   1 54.4344 20.8501   1
   2  -9  -1 71.3834 31.1557   1
   2   9  -1 102.806  40.479   2
   1  -9  -1 219.428  39.252   1
   1   9  -1 204.988  53.422   2
  -1   9   1 219.781  36.143   1
  -1   9   1 263.044  38.271   1
   0  -9  -1 15.2976 17.8916   1
   0  -9   1 21.2884 15.9793   1
   0   9   1  8.0763 12.0205   1
   0   9   1 -22.213  10.461   1
  -1  -9  -1 59.7808 19.6190   1
  -1  -9  -1 77.9756 18.0214   1
   1  -9   1 29.8267 24.9390   1
  -1   9  -1 123.828  25.662   1
   1   9   1 107.573  42.023   2
   2  -9   1 -10.636  21.932   1
  -2  -9  -1 27.6454 15.3860   1
  -2  -9  -1 28.2615 19.8154   1
   2   9   1 50.1542 37.0975   2
  -3  -9  -1 44.1469 25.7231   1
   3  -9   1 64.2582 34.9773   1
  -3  -9  -1 -23.198  34.781   2
  -3  -9  -1 51.7292 21.2781   1
   3   9   1 23.7817 36.6626   2
   3   9   1 24.4155 18.7220   1
   4  -9   1 10.1506 38.5715   1
  -4  -9  -1 -0.8279 33.0558   2
  -4  -9  -1  9.5472 32.2047   1
   4  -9   1 -23.344  31.693   1
  -4  -9  -1  2.9505 12.2124   1
   4   9   1 22.9309 21.4604   1
   5  -9   1 65.9730 45.7326   1
  -5  -9  -1  1.3842 22.4726   1
   5  -9   1 65.2992 45.1423   1
   5   9   1  9.4474 28.8288   1
   6  -9   1 70.9023 53.2705   1
   7  -9   1 100.268  59.642   1
   8  -9   1 -2.5151 51.9603   1
   9  -9   1 -38.858  56.078   1
   9 -10  -1 93.6727 71.1540   1
   8 -10  -1 -2.2263 53.7249   1
   7 -10  -1 114.147  62.481   1
   6 -10  -1 77.6279 51.3277   1
   5 -10  -1 136.731  56.221   1
   5  10  -1 157.836  39.240   1
   4 -10  -1 94.2566 44.4554   1
  -4 -10   1  0.6030 23.7035   1
   4  10  -1 20.5572 20.1648   1
  -3 -10   1 29.9840 16.9868   1
   3 -10  -1 88.1762 35.6077   1
   3  10  -1 119.177  44.891   2
   2 -10  -1 10.6342 26.2471   1
   2  10  -1 30.6451 34.4685   2
   1 -10  -1  8.5102 22.0934   1
   1  10  -1  4.6633 34.4945   2
  -1  10   1  6.0051 16.2695   1
   0 -10  -1  6.6044 16.9360   1
   0 -10   1  9.4544 15.2272   1
   0  10   1 -34.208  29.113   2
   1 -10   1 140.477  34.231   1
  -1 -10  -1 187.444  28.357   1
   1  10   1 230.183  54.832   2
  -1  10  -1 188.994  30.655   1
  -2 -10  -1 44.7109 15.2114   1
   2 -10   1 -9.1659 23.7073   1
  -2 -10  -1 13.5137 19.2576   1
   2  10   1 79.8240 42.3092   2
  -3 -10  -1 -5.0623 15.5564   1
  -3 -10  -1 13.3173 24.9634   1
   3 -10   1 27.5821 28.7601   1
   3  10   1 23.2100 36.8351   2
   4 -10   1 51.5810 43.4516   1
  -4 -10  -1 47.5283 24.6422   1
   4 -10   1 -3.9775 34.2247   1
   4  10   1 16.3581 23.9070   1
  -5 -10  -1 -3.0924 15.6128   1
   5 -10   1 117.959  53.051   1
   5 -10   1 204.420  65.129   1
   5  10   1 63.4460 32.1005   1
   6 -10   1 30.5028 47.1483   1
   7 -10   1 -18.166  46.071   1
   8 -10   1  4.1664 56.0037   1
   9 -10   1 17.8218 56.0423   1
   8 -11  -1 82.2967 67.0903   1
   7 -11  -1  8.6229 50.0512   1
   6 -11  -1 237.630  71.305   1
   5 -11  -1 185.318  62.989   1
  -5 -11   1 202.820  42.609   1
  -4 -11   1 171.745  36.537   1
   4 -11  -1 171.452  54.821   1
   4  11  -1 203.758  66.116   2
  -3 -11   1 78.1576 19.5552   1
   3 -11  -1 -1.8117 29.1178   1
   3  11  -1 19.8342 38.9447   2
   2 -11  -1 120.171  36.347   1
   2  11  -1 99.5389 46.9686   2
   1 -11  -1  7.7390 23.9060   1
   1  11  -1 19.5770 37.7519   2
  -1  11   1 16.8993 18.1208   1
   0 -11  -1 97.4077 25.8334   1
   0 -11   1 110.191  23.988   1
   0  11   1 115.576  47.413   2
   1 -11   1  8.0309 21.6225   1
  -1 -11  -1 60.8896 18.8396   1
   1  11   1 11.3163 37.1911   2
  -1  11  -1 -10.825  12.939   1
  -2 -11  -1 291.758  36.564   1
   2 -11   1 374.964  58.038   1
  -2 -11  -1 280.128  39.991   1
   2  11   1 329.177  68.211   2
  -3 -11  -1 12.0852 24.8718   1
   3 -11   1 48.6751 34.1968   1
  -3 -11  -1 22.9719 17.6291   1
   3 -11   1 24.4942 40.6236   1
   3  11   1 21.6332 42.6670   2
   4 -11   1 74.8052 47.5532   1
   4 -11   1 249.820  69.541   1
  -4 -11  -1 140.198  33.117   1
   4  11   1 240.390  37.418   1
  -5 -11  -1 17.0088 22.1993   1
   5 -11   1 101.994  49.952   1
   6 -11   1 19.7416 43.4276   1
   7 -11   1 -30.357  44.964   1
   8 -11   1  8.8772 55.3252   1
   8 -12  -1 -14.529  55.466   1
   7 -12  -1 84.4702 57.6606   1
   6 -12  -1 24.0221 45.0410   1
   5 -12  -1 -13.765  32.351   1
  -4 -12   1 37.2234 18.7058   1
   4 -12  -1 21.3007 40.5418   1
   4  12  -1 16.6828 46.6494   2
   3 -12  -1 439.586  74.636   1
   3  12  -1 311.963  75.159   2
   2 -12  -1 10.2336 28.2890   1
  -2  12   1 -1.3806 22.7347   1
   2  12  -1 31.7924 40.2758   2
   1 -12  -1 152.656  36.360   1
  -1  12   1 150.125  29.074   1
   1  12  -1 85.5648 54.2190   2
   0 -12   1 114.480  24.724   1
   0 -12  -1 93.1400 25.3173   1
   0  12   1 42.4620 40.7823   2
   1 -12   1 38.6113 27.8015   1
  -1 -12  -1 34.0782 17.6316   1
   1  12   1 57.0347 46.7560   2
  -1  12  -1 30.8781 17.6655   1
  -2 -12  -1 11.8103 13.6342   1
   2 -12   1 10.7976 28.5694   1
   2  12   1 51.7091 45.7258   2
  -3 -12  -1 162.921  35.723   1
   3 -12   1 41.4617 35.0690   1
   3 -12   1 193.552  57.492   1
  -3 -12  -1 116.528  24.330   1
   3  12   1 16.5319 40.6996   2
   4 -12   1 94.4218 54.5678   1
   4 -12   1  2.6468 36.6970   1
  -4 -12  -1 23.8316 16.5836   1
   5 -12   1 61.2713 47.5709   1
   6 -12   1 259.380  81.007   1
   7 -12   1 -36.089  42.141   1
   8 -12   1 -11.651  51.969   1
   8 -13  -1 69.5852 66.5767   1
   7 -13  -1 36.6483 54.7237   1
   6 -13  -1 58.0401 49.5017   1
   5 -13  -1 -5.3863 41.4321   1
   4 -13  -1 303.939  68.621   1
  -4 -13   1 275.642  38.025   1
   4  13  -1 300.747  79.871   2
   3 -13  -1 71.6449 42.3091   1
   3  13  -1 109.592  51.653   2
   2 -13  -1 -52.193  24.275   1
  -2  13   1 25.4313 24.3201   1
   2  13  -1 33.6125 43.8315   2
   1 -13  -1 99.3139 33.9753   1
   1  13  -1 94.2918 49.1806   2
  -1  13   1 143.461  28.368   1
   0 -13  -1 48.3478 21.9545   1
   0 -13   1 27.6683 18.2423   1
   0  13   1 37.4916 43.2712   2
   1 -13   1 110.538  32.772   1
   1  13   1 117.329  57.281   2
   2 -13   1 -6.7159 26.8096   1
   2 -13   1 -9.8051 24.1563   1
   2  13   1 139.592  56.271   2
  -2  13  -1  7.4423 21.0433   1
   3 -13   1 51.9415 35.6699   1
  -3 -13  -1 21.1869 16.5522   1
   3 -13   1 -22.698  35.139   1
  -3 -13  -1 16.6017 24.9717   1
   3  13   1  7.7657 42.1817   2
   4 -13   1 -5.8790 30.7549   1
  -4 -13  -1 52.5896 21.0736   1
   5 -13   1 69.6140 50.2618   1
   6 -13   1 89.2138 56.0751   1
   7 -13   1 -58.684  43.248   1
   7 -14  -1 52.1550 62.6216   1
   6 -14  -1 24.5606 48.8851   1
   5 -14  -1 18.3300 38.4949   1
   4 -14  -1 -10.400  36.383   1
  -4 -14   1 47.3938 17.4935   1
   4  14  -1 18.6663 45.9350   2
   3 -14  -1 54.5398 40.2796   1
   3  14  -1 116.784  52.379   2
   2 -14  -1 59.7685 31.7386   1
   2  14  -1 172.354  60.275   2
   1 -14  -1 29.3255 29.0694   1
   1  14  -1 78.8344 55.1591   2
   0 -14  -1 107.913  28.679   1
   0 -14   1 103.532  25.521   1
   0 -14   1 174.933  34.699   1
   0  14  -1 165.103  58.264   2
   0  14   1 188.279  61.538   2
   1 -14   1 115.941  39.633   1
   1 -14   1 84.8972 30.9717   1
   1  14   1 102.018  51.313   2
   2 -14   1 23.4247 28.6732   1
   2 -14   1 -11.491  32.948   1
   2  14   1 -12.497  38.217   2
   3 -14   1 257.378  54.243   1
  -3 -14  -1 256.162  35.058   1
   3  14   1 290.491  75.355   2
   4 -14   1 18.0312 34.3817   1
   5 -14   1 56.6123 42.1139   1
   6 -14   1 -17.363  39.701   1
   7 -14   1 26.5872 52.1180   1
   7 -15  -1 64.3465 52.3421   1
   6 -15  -1 16.6348 46.7096   1
   5 -15  -1  5.6905 42.8392   1
   4 -15  -1 -5.8994 33.5386   1
   4  15  -1 84.2289 51.2085   2
   3 -15  -1  5.4513 29.5024   1
   3  15  -1 51.3572 43.8551   2
   2 -15  -1 45.7874 30.7296   1
   2  15  -1 50.8646 43.5107   2
   1 -15  -1 17.8052 24.7619   1
  -1  15   1 10.5654 35.4372   2
   1  15  -1 -9.6999 42.4201   2
   0 -15  -1 32.6779 22.0688   1
   0 -15   1 20.3998 23.1158   1
   0  15   1 -9.5333 40.8888   2
   0  15  -1 -19.101  37.836   2
   1 -15   1 33.4054 30.6289   1
   1 -15   1 19.0619 24.4779   1
   1  15   1 -14.070  42.028   2
   2 -15   1 24.0683 29.7702   1
   2  15   1 99.3741 54.2961   2
   3 -15   1 105.363  42.399   1
   3  15   1 31.3864 46.3011   2
   4 -15   1  6.0155 34.7850   1
   5 -15   1 66.2680 48.4195   1
   6 -15   1 56.9637 46.9011   1
   7 -15   1 17.2646 46.7938   1
   6 -16  -1 54.7054 51.8168   1
   5 -16  -1 224.281  67.747   1
   4 -16  -1 18.9058 39.1895   1
   4  16  -1 -31.505  42.469   2
   3 -16  -1  6.2818 32.6302   1
   3  16  -1 36.7408 40.9562   2
   2 -16  -1 34.9202 30.0465   1
   2  16  -1 58.5657 54.8557   2
   1 -16  -1 60.3805 27.7265   1
   1  16  -1 46.0180 47.5957   2
  -1  16   1 49.9895 44.7911   2
   0 -16  -1 62.6812 23.8049   1
   0  16   1 65.1474 49.3688   2
   0  16  -1 51.0372 50.3969   2
   1 -16   1 75.3908 29.1893   1
   1  16   1 160.766  61.747   2
   2 -16   1  4.1584 26.6652   1
   2  16   1  1.8524 46.6579   2
   3 -16   1 52.1372 32.5096   1
   3  16   1  5.5155 42.8940   2
   4 -16   1 47.6962 43.1650   1
   5 -16   1 41.3012 45.3019   1
   6 -16   1 32.8110 43.2383   1
   5 -17  -1 142.949  59.916   1
   4 -17  -1 -9.9852 34.1712   1
   3 -17  -1  8.1735 33.3658   1
   3  17  -1 -27.965  40.051   2
   2 -17  -1 109.694  39.947   1
   2  17  -1 79.0332 59.8172   2
   1 -17  -1  2.9774 21.6346   1
   1  17  -1 53.4406 51.9912   2
  -1  17   1 -37.766  33.983   2
   0 -17  -1  4.3491 20.3118   1
   0  17  -1 26.7104 43.6896   2
   0  17   1 71.1728 55.7353   2
   1 -17   1 147.304  36.003   1
  -1  17  -1 150.123  60.194   2
   1  17   1 96.4935 58.9897   2
   2 -17   1 -19.665  22.846   1
   2  17   1 -19.870  40.451   2
   3 -17   1 99.1180 46.4425   1
   3  17   1 17.8278 47.3308   2
   4 -17   1 76.6915 39.9398   1
   5 -17   1 70.3886 44.2615   1
   4 -18  -1 22.9639 36.6348   1
   3 -18  -1 62.2653 38.5490   1
   2 -18  -1 44.1498 30.9498   1
  -2  18   1 82.7011 48.7653   2
   1 -18  -1 -6.7704 23.3497   1
  -1  18   1 -25.629  38.049   2
   1  18  -1 111.827  60.945   2
   0  18  -1 52.7532 45.0784   2
   0  18   1 67.9118 44.3118   2
   1 -18   1 -13.494  19.863   1
   1  18   1 14.6955 44.4834   2
  -1  18  -1 35.1409 41.3366   2
   2 -18   1  4.7875 25.1231   1
   3 -18   1 -14.503  30.872   1
   4 -18   1 68.4161 46.0360   1
   3 -19  -1 95.6874 45.2177   1
   2 -19  -1 96.4631 37.3947   1
  -2  19   1 90.2172 53.2677   2
   1 -19  -1 19.0205 26.6922   1
  -1  19   1 46.3454 37.4972   2
   1 -19   1 -0.7119 21.0588   1
   2 -19   1 -4.2473 29.2721   1
   3 -19   1 56.9866 38.8404   1
   2 -20  -1 -46.384  22.820   1
   1 -20  -1 -27.791  22.896   1
   2 -20   1 133.539  41.098   1
  10   0  -2 145.287  71.800   1
   9   0  -2 -26.792  45.882   1
   8   0  -2 309.426  81.527   1
   7   0  -2 -15.618  38.894   1
   6   0  -2 317.518  69.016   1
   5   0  -2 43.9359 34.3323   1
  -5   0   2 35.8092 32.3000   1
   4   0  -2 867.751 100.779   1
  -4   0   2 885.177 102.556   1
  -3   0   2  5.7499 22.1384   1
   3   0  -2  6.4288 24.5362   1
  -2   0   2 241.971  37.896   1
   2   0  -2 256.180  38.920   1
  -1   0   2 3.13559 8.55364   1
   1   0  -2 4.38363 6.46316   1
   0   0  -2 0.78392 2.72812   1
   0   0  -2 -1.0610  1.3358   1
   0   0   2 0.01188 0.85397   1
   0   0   2 -5.7760  2.5153   1
  -1   0  -2 -6.3644  8.5769   1
   1   0   2 -1.5718 12.7727   1
   1   0   2 -1.3897  6.7363   1
  -1   0  -2 -14.432   7.106   1
   2   0   2  5.4866 18.4681   1
   2   0   2 18.8439 25.4538   1
  -2   0  -2 51.0273 29.2578   1
  -2   0  -2 -4.0133 20.6387   1
  -3   0  -2 -1.1910 21.2801   1
   3   0   2 -9.4651 20.8799   1
  -3   0  -2 -10.977  28.696   1
   3   0   2 30.1475 28.7018   1
  -4   0  -2 -14.894  24.357   1
   4   0   2 49.7407 30.6784   1
   4   0   2 27.6000 28.3232   1
  -5   0  -2 -18.563  21.819   1
   5   0   2 25.3107 31.8304   1
   6   0   2 150.017  52.826   1
   7   0   2 -41.341  37.378   1
   8   0   2 85.2845 55.5629   1
   9   0   2  7.7019 51.3566   1
  10   0   2 159.340  76.215   1
  10  -1  -2 -30.596  53.261   1
   9  -1  -2 -23.108  46.681   1
   9   1  -2 -14.495  49.606   1
   8  -1  -2 -26.407  43.106   1
   8   1  -2 -11.981  42.926   1
   7  -1  -2 82.8820 47.9942   1
   7   1  -2 26.3358 39.5856   1
  -6  -1   2 79.7201 42.1009   1
   6  -1  -2 65.7337 45.5372   1
   6   1  -2 31.4870 39.3485   1
  -5  -1   2 242.466  55.355   1
   5  -1  -2 220.084  56.450   1
  -5   1   2 335.976  62.157   1
   5   1  -2 282.721  59.323   1
   4  -1  -2 30.3578 28.4678   1
  -4  -1   2  9.5848 24.9881   1
   4   1  -2 19.9445 25.3260   1
  -4   1   2 54.2042 31.8478   1
   4   1  -2 25.4432 31.7547   1
  -3  -1   2 172.137  37.045   1
   3  -1  -2 170.898  39.554   1
  -3   1   2 234.446  44.271   1
   3   1  -2 183.844  40.718   1
   2  -1  -2 1724.81  133.24   1
  -2  -1   2 1618.56  129.35   1
  -2   1   2 1674.51  131.56   1
   2   1  -2 1436.29  128.50   1
  -1  -1   2 36.0819 10.5459   1
  -1  -1   2 116.319  15.442   2
   1  -1  -2 6.89428 8.56758   1
  -1   1   2 130.969  18.737   1
   1   1  -2 0.09297 6.67126   2
   0  -1   2 5.84932 3.29410   1
   0  -1  -2 3.40376 3.91110   1
   0  -1   2 -0.0258  2.2653   1
   0  -1  -2 -0.4026  4.6761   1
   0   1  -2 -2.2375  2.8941   1
   0   1   2 3.70940 5.18883   1
   0   1  -2 1.44027 3.59950   1
   0   1   2 -0.1157  2.6387   1
  -1  -1  -2 86.8514 15.8290   1
   1  -1   2  6.8200 13.7620   1
  -1  -1  -2  8.2757 11.2023   1
   1  -1   2 6.48841 8.11965   1
   1   1   2 -4.9110  6.5207   1
  -1   1  -2 91.4294 17.2891   1
   1   1   2 29.5504 14.8157   1
  -1   1  -2 1.98272 9.82790   1
  -2  -1  -2 841.551  74.589   1
   2  -1   2 823.557  76.027   1
   2  -1   2 767.265  77.944   1
  -2  -1  -2 797.400  77.798   1
  -2   1  -2 769.281  75.532   1
   2   1   2 841.817  75.176   1
   2   1   2 799.468  77.788   1
  -2   1  -2 823.209  81.788   1
   3  -1   2 607.316  70.836   1
  -3  -1  -2 599.528  81.632   1
  -3  -1  -2 649.875  73.033   1
   3  -1   2 627.473  77.567   1
   3   1   2 558.516  72.151   1
  -3   1  -2 499.603  67.104   1
   3   1   2 473.078  64.893   1
  -4  -1  -2 234.179  45.547   1
   4  -1   2 131.010  43.465   1
   4  -1   2 127.165  38.717   1
   4   1   2 177.666  41.824   1
  -4   1  -2 166.392  40.712   1
   4   1   2 178.480  48.060   1
   5  -1   2 222.085  54.126   1
  -5  -1  -2 244.080  52.286   1
   5   1   2 252.888  53.892   1
   6  -1   2 28.1398 39.9847   1
   6   1   2 60.7368 40.7467   1
   7  -1   2 -26.227  37.032   1
   7   1   2 -26.559  34.212   1
   8  -1   2 145.510  64.927   1
   8   1   2 124.544  57.351   1
   9  -1   2 -10.522  47.683   1
   9   1   2 62.6973 52.0522   1
  10  -1   2  0.5219 59.8793   1
  10  -2  -2 -7.0654 56.2113   1
   9  -2  -2 24.7140 56.6274   1
   9   2  -2  4.2656 51.2790   1
   8  -2  -2 45.7079 47.7821   1
   8   2  -2 -10.736  46.906   1
   7  -2  -2  1.6807 46.2310   1
   7   2  -2 -55.011  33.638   1
  -6  -2   2 19.1544 30.7951   1
   6  -2  -2 32.4437 40.4133   1
   6   2  -2 80.7690 42.1694   1
  -5  -2   2 157.723  43.316   1
   5  -2  -2 188.786  49.086   1
   5   2  -2 99.3965 41.2205   1
   4  -2  -2 -12.530  23.955   1
  -4  -2   2 -10.906  22.555   1
   4   2  -2 -31.069  29.152   1
   4   2  -2 -27.667  21.798   1
  -4   2   2 33.1531 29.8918   1
  -3  -2   2 110.907  32.820   1
   3  -2  -2 126.626  37.941   1
  -3  -2   2 140.520  36.749   2
   3   2  -2 201.677  42.590   1
  -3   2   2 146.620  36.966   1
   3   2  -2 184.774  37.362   1
   2  -2  -2 1214.46  108.91   1
  -2  -2   2 1174.63  110.20   2
  -2  -2   2 1355.15  104.30   1
  -2   2   2 1309.60  108.08   1
   2   2  -2 1214.93  103.34   1
  -1  -2   2 1.17191 3.29447   1
   1  -2  -2 -2.3770 10.1149   1
  -1  -2   2 49.2191 17.0553   2
   1   2  -2 15.2939  8.8707   1
   1   2  -2  9.8531 13.3712   2
  -1   2   2 55.6852 17.9301   1
   0  -2  -2 -0.1805  6.9202   2
   0  -2   2 1.90466 5.28871   1
   0  -2   2 -8.9068  4.3546   1
   0  -2  -2 -4.1673  5.9887   1
   0  -2  -2 -7.5377  4.6242   1
   0   2   2 -3.3581  7.0663   1
   0   2  -2 3.53619 4.78073   1
   0   2   2 0.44913 5.54814   1
   0   2  -2 3.27368 5.25254   1
   0   2   2 -0.7485  8.0091   2
   1  -2   2 1330.94  102.26   1
  -1  -2  -2 1377.85   99.08   1
  -1  -2  -2 1047.32   99.38   1
  -1   2  -2 1408.19  100.11   1
   1   2   2 1156.29  100.30   1
   2  -2   2 639.480  66.766   1
  -2  -2  -2 687.838  68.142   1
   2  -2   2 648.602  70.746   1
  -2  -2  -2 746.653  65.264   1
   2   2   2 632.407  64.773   1
   2   2   2 726.229  72.219   1
  -2   2  -2 614.696  66.589   1
   3  -2   2 542.361  75.971   1
  -3  -2  -2 672.648  72.137   1
  -3  -2  -2 559.772  74.916   1
   3  -2   2 458.783  65.827   1
   3   2   2 522.600  70.046   1
  -3   2  -2 604.612  70.732   1
   3   2   2 614.323  63.967   1
   4  -2   2 586.349  84.439   1
   4  -2   2 667.010  95.660   1
  -4  -2  -2 815.693 101.666   1
  -4  -2  -2 807.686  89.934   1
  -4   2  -2 694.753  88.017   1
   4   2   2 610.752  83.128   1
   5  -2   2 -24.250  26.071   1
  -5  -2  -2 37.5536 30.8753   1
   5   2   2 -17.455  26.410   1
  -6  -2  -2 186.060  51.952   1
   6  -2   2 82.0651 46.9267   1
   6   2   2 131.559  44.893   1
   7  -2   2 34.8023 47.0967   1
   7   2   2 25.6791 42.5754   1
   8  -2   2 23.5254 48.6670   1
   8   2   2 70.2380 46.6211   1
   9  -2   2 32.6121 50.8582   1
   9   2   2  4.4091 45.2977   1
  10  -2   2 -30.566  58.205   1
  10  -3  -2 105.521  65.966   1
   9  -3  -2 196.880  79.208   1
   8  -3  -2  3.9382 49.3157   1
   8   3  -2 53.5344 49.3790   1
   7  -3  -2 298.536  77.561   1
   7   3  -2 418.291  82.224   1
  -6  -3   2  9.0169 33.6200   1
   6  -3  -2 51.1017 43.0916   1
  -6  -3   2 56.3672 40.3384   2
   6   3  -2 -46.792  29.341   1
  -5  -3   2 82.6804 34.3225   1
   5  -3  -2 41.3053 36.3648   1
  -5  -3   2 75.8353 38.2548   2
   5   3  -2 67.2458 31.3655   1
   4  -3  -2 15.9789 29.1420   1
  -4  -3   2 -0.4896 27.5389   2
  -4  -3   2  5.3696 24.5652   1
   4   3  -2 -4.4136 24.5702   1
  -4   3   2 13.6417 25.8719   1
   3  -3  -2 865.865  85.971   1
  -3  -3   2 687.381  75.338   1
  -3  -3   2 746.471  82.616   2
   3   3  -2 831.051  80.145   1
  -3   3   2 851.476  83.595   1
   3   3  -2 844.841  79.027   1
  -2  -3   2 146.744  28.657   1
  -2  -3   2 261.125  43.301   2
   2  -3  -2 355.913  48.351   1
   2   3  -2 269.672  43.914   2
   2   3  -2 249.894  36.349   1
   2   3  -2 333.385  42.468   1
  -2   3   2 266.919  41.247   1
  -1  -3   2 3065.65  224.80   1
   1  -3  -2 3092.07  231.75   1
   1   3  -2 3178.86  223.96   1
   1   3  -2 2924.28  224.42   1
   1   3  -2 3001.17  244.64   2
  -1   3   2 3217.76  231.63   1
   0  -3   2 272.166  24.828   1
   0  -3  -2 294.038  31.814   1
   0  -3   2 236.116  25.843   1
   0   3   2 348.486  37.878   2
   0   3   2 336.093  32.527   1
   0   3  -2 272.529  24.022   1
   0   3   2 246.456  29.354   1
  -1  -3  -2 2688.18  213.75   1
   1  -3   2 2659.88  216.49   1
   1  -3   2 2835.22  213.72   1
  -1  -3  -2 2856.81  228.81   2
  -1   3  -2 2601.85  212.71   1
   1   3   2 3153.00  212.06   1
   1   3   2 3178.61  214.01   1
   2  -3   2 445.046  56.180   1
  -2  -3  -2 447.398  48.473   1
   2  -3   2 404.797  59.436   1
  -2  -3  -2 461.946  57.844   1
   2   3   2 365.688  48.280   1
  -2   3  -2 439.023  54.020   1
   2   3   2 476.709  57.619   1
  -3  -3  -2 -2.7865 28.5906   1
   3  -3   2 48.9579 35.1520   1
   3  -3   2 20.7660 24.4195   1
  -3  -3  -2 55.5777 24.8560   1
   3   3   2 14.2247 26.8179   1
  -3   3  -2 12.1234 23.9553   1
   3   3   2  1.4453 20.7957   1
  -4  -3  -2 445.165  63.834   1
   4  -3   2 307.229  61.301   1
  -4  -3  -2 536.900  79.040   1
   4  -3   2 361.171  69.174   1
   4   3   2 460.737  65.112   1
  -4   3  -2 511.725  73.003   1
  -5  -3  -2  5.6443 26.8468   1
   5  -3   2 21.6528 34.2463   1
   5   3   2 22.7908 30.9391   1
  -6  -3  -2 55.5992 36.7546   1
   6  -3   2 33.3076 41.9472   1
   6   3   2 69.0030 36.0925   1
   7  -3   2 55.7106 47.0871   1
   7   3   2 29.5451 39.1109   1
   8  -3   2 -15.453  46.406   1
   8   3   2 33.9680 36.6789   1
   9  -3   2 -74.167  43.968   1
   9   3   2 43.6982 48.8544   1
  10  -3   2 -9.4576 56.0003   1
  10  -4  -2 30.6599 66.9755   1
   9  -4  -2 62.6572 58.6424   1
   8  -4  -2 -3.6188 45.5975   1
   8   4  -2 29.8880 44.5451   1
  -7  -4   2 133.430  48.818   1
   7  -4  -2 90.3623 57.8884   1
   7   4  -2 171.353  58.539   1
  -6  -4   2  0.6574 31.6179   1
  -6  -4   2 30.9466 40.0765   2
   6  -4  -2 53.2071 43.4795   1
   6   4  -2 -4.1222 31.3976   1
  -5  -4   2 124.608  38.700   1
  -5  -4   2 86.3832 40.2968   2
   5  -4  -2 79.5826 42.2564   1
   5   4  -2 66.0827 33.7785   1
   4  -4  -2 19.7832 30.2320   1
  -4  -4   2 10.1051 29.7801   2
  -4  -4   2 -3.6481 21.4135   1
   4   4  -2 -14.665  23.934   1
   3  -4  -2 486.771  67.870   1
  -3  -4   2 420.591  54.950   1
  -3  -4   2 551.977  67.378   2
   3   4  -2 450.453  56.256   1
   3   4  -2 416.908  56.647   1
  -3   4   2 386.958  59.626   1
   2  -4  -2 252.967  46.535   1
  -2  -4   2 337.205  50.945   2
   2   4  -2 282.259  48.447   2
  -2   4   2 336.593  47.537   1
   2   4  -2 314.941  37.987   1
   2   4  -2 320.451  39.622   1
   1  -4  -2 339.310  45.164   1
  -1  -4   2 282.998  29.217   1
   1   4  -2 331.738  49.653   2
  -1   4   2 404.136  45.298   1
   0  -4  -2 4179.04  297.22   1
   0  -4   2 3935.71  292.46   1
   0  -4   2 4292.45  293.78   1
   0   4   2 4071.30  317.28   2
   0   4   2 3530.79  295.05   1
   0   4   2 4167.41  296.40   1
   0   4  -2 4094.38  291.25   1
   1  -4   2 284.595  37.974   1
  -1  -4  -2 254.967  44.475   2
  -1  -4  -2 362.514  39.992   1
   1  -4   2 231.960  38.395   1
  -1   4  -2 264.379  36.047   1
   1   4   2 237.882  43.695   2
   1   4   2 282.373  32.565   1
  -2  -4  -2 87.4248 30.4928   2
   2  -4   2 53.3745 33.0726   1
  -2  -4  -2 25.0015 19.2425   1
   2  -4   2 22.8876 23.4690   1
  -2  -4  -2 45.0183 25.2318   1
   2   4   2 47.6281 20.3977   1
   2   4   2 63.0252 25.8129   1
  -2   4  -2 52.8174 24.5474   1
  -3  -4  -2 -10.542  22.690   1
   3  -4   2 42.7671 30.1147   1
  -3  -4  -2 27.7659 28.5654   2
   3  -4   2 14.9137 23.4713   1
  -3  -4  -2 12.9391 20.4925   1
   3   4   2 41.8778 22.2850   1
   3   4   2 33.4727 27.3437   1
  -3   4  -2 -24.230  20.325   1
   4  -4   2 196.372  52.840   1
   4  -4   2 109.009  39.989   1
  -4  -4  -2 126.799  36.779   1
  -4  -4  -2 24.2318 38.6815   1
   4   4   2 91.8289 34.5560   1
   5  -4   2 68.7870 39.7798   1
  -5  -4  -2 232.015  51.788   1
   5   4   2 163.065  44.984   1
   6  -4   2 -9.0762 31.3039   1
  -6  -4  -2 -20.082  29.053   1
   6   4   2 19.7890 35.3762   1
   7  -4   2 366.337  86.699   1
   7   4   2 474.081  88.448   1
   8  -4   2 69.0023 55.1934   1
   8   4   2 45.2549 50.9621   1
   9  -4   2 94.9566 66.3520   1
  10  -4   2 -35.833  55.905   1
  10  -5  -2 50.6415 73.0340   1
   9  -5  -2 -12.513  53.503   1
   8  -5  -2 -12.458  47.997   1
   8   5  -2 39.2480 45.1563   1
   7  -5  -2 56.9108 53.0370   1
  -7  -5   2 24.0464 31.3214   1
   7   5  -2 -6.1860 38.6983   1
  -6  -5   2 32.8246 31.5155   1
   6  -5  -2 91.8172 48.4050   1
  -6  -5   2 38.9506 39.3291   2
   6   5  -2 -47.293  23.764   1
  -5  -5   2 208.490  50.014   1
  -5  -5   2 325.127  64.563   2
   5  -5  -2 259.079  63.685   1
   5   5  -2 398.478  63.289   1
   4  -5  -2 -23.549  26.715   1
  -4  -5   2 -37.991  25.512   2
  -4  -5   2 -23.323  19.496   1
   4   5  -2 -39.238  20.195   1
   3  -5  -2 365.596  60.669   1
  -3  -5   2 348.343  62.416   2
   3   5  -2 386.496  52.194   1
  -3   5   2 431.851  59.688   1
   3   5  -2 459.874  54.009   1
   2  -5  -2 65.7589 29.7721   1
  -2  -5   2 36.9580 30.8624   2
  -2  -5   2 99.6934 21.1126   1
   2   5  -2 87.9763 21.4644   1
  -2   5   2 78.1664 27.5441   1
   2   5  -2 126.680  21.482   1
   2   5  -2 136.863  36.295   2
   1  -5  -2 161.805  31.794   1
   1   5  -2 212.353  42.146   2
  -1   5   2 169.809  32.212   1
   0  -5  -2 242.178  33.407   1
   0  -5   2 236.702  29.575   1
   0  -5   2 205.497  25.497   1
   0   5   2 237.533  30.338   1
   0   5   2 319.100  47.475   2
   0   5   2 311.895  33.295   1
   1  -5   2 224.454  34.476   1
  -1  -5  -2 201.361  29.120   1
  -1  -5  -2 299.146  46.099   2
  -1  -5  -2 294.930  36.182   1
  -1   5  -2 273.215  35.011   1
   1   5   2 240.407  29.964   1
   1   5   2 202.529  42.197   2
   1   5   2 251.145  32.993   1
   2  -5   2 425.210  63.102   1
  -2  -5  -2 499.014  59.385   1
  -2  -5  -2 392.490  60.899   2
   2  -5   2 411.131  56.729   1
   2   5   2 507.148  53.487   1
   2   5   2 450.951  54.229   1
  -2   5  -2 559.656  62.014   1
   3  -5   2 865.206  93.384   1
  -3  -5  -2 1036.58   88.10   1
  -3  -5  -2 856.320  89.642   1
  -3  -5  -2 954.681  98.761   2
   3  -5   2 968.592 100.752   1
  -3   5  -2 959.305  93.477   1
   3   5   2 884.286  86.125   1
   3   5   2 1087.63   94.91   1
   4  -5   2 545.461  80.728   1
   4  -5   2 528.797  87.984   1
  -4  -5  -2 618.093  75.529   1
  -4  -5  -2 462.667  75.503   2
  -4  -5  -2 581.385  84.933   1
   4   5   2 511.917  69.220   1
  -5  -5  -2 224.233  50.095   1
  -5  -5  -2 217.900  55.729   2
   5  -5   2 182.999  55.436   1
   5   5   2 359.342  61.066   1
   6  -5   2 -43.738  33.403   1
  -6  -5  -2 31.5164 31.5913   1
   6   5   2 24.5647 35.6843   1
   7  -5   2 137.324  61.092   1
   7   5   2 190.499  59.112   1
   8  -5   2 57.4226 57.3539   1
   8   5   2 83.5880 51.8119   1
   9  -5   2 -47.879  51.609   1
  10  -5   2 -63.834  52.980   1
   9  -6  -2 72.3441 62.3413   1
   8  -6  -2 18.0631 49.3488   1
   7  -6  -2 -23.534  36.889   1
   7   6  -2 59.9481 41.0231   1
   6  -6  -2 60.9004 45.4270   1
  -6  -6   2 34.3412 33.8148   1
   6   6  -2 -8.9119 31.0300   1
  -5  -6   2 327.904  63.359   2
   5  -6  -2 199.209  57.259   1
  -5  -6   2 200.746  48.273   1
   5   6  -2 177.058  45.155   1
  -4  -6   2 205.001  42.011   1
   4  -6  -2 232.829  56.584   1
  -4  -6   2 240.119  55.973   2
   4   6  -2 286.691  48.527   1
  -3  -6   2 75.7206 34.9333   2
   3  -6  -2 44.8876 31.6298   1
   3   6  -2 75.7885 36.4361   2
   3   6  -2 60.8683 25.8711   1
   3   6  -2 23.2828 21.3264   1
  -2  -6   2 -11.168  14.376   1
   2  -6  -2 13.2255 22.9700   1
   2   6  -2 54.7926 29.9026   2
  -2   6   2 23.0250 23.3119   1
   2   6  -2 36.1201 14.2928   1
   2   6  -2 -3.4626 12.7233   1
   1  -6  -2 50.1790 23.6923   1
  -1   6   2 53.5722 21.7829   1
   1   6  -2 18.7508 27.3056   2
   0  -6   2 372.286  35.832   1
   0  -6  -2 401.270  44.665   1
   0   6   2 380.996  56.584   2
   0   6   2 394.201  41.803   1
   0   6   2 375.818  41.034   1
  -1  -6  -2 348.215  40.730   1
   1  -6   2 477.769  47.550   1
  -1  -6  -2 513.773  64.576   2
  -1  -6  -2 503.021  46.506   1
   1   6   2 409.830  43.613   1
   1   6   2 391.352  40.176   1
  -1   6  -2 447.442  47.994   1
   1   6   2 468.415  62.285   2
   2  -6   2 291.159  48.005   1
  -2  -6  -2 251.859  52.648   2
  -2  -6  -2 309.308  45.063   1
   2  -6   2 334.440  55.626   1
   2   6   2 310.845  39.176   1
   2   6   2 316.173  53.319   2
  -2   6  -2 254.984  44.364   1
   2   6   2 407.239  43.979   1
   3  -6   2 -8.6338 29.8977   1
  -3  -6  -2 40.3269 22.1705   1
  -3  -6  -2 81.5576 31.5124   1
   3  -6   2 30.9440 27.5404   1
  -3  -6  -2 82.4640 35.6604   2
   3   6   2 116.385  32.355   1
   3   6   2 51.3744 21.8732   1
  -4  -6  -2 189.724  50.810   1
  -4  -6  -2 105.116  39.756   2
   4  -6   2 78.0862 44.2493   1
  -4  -6  -2 134.666  36.127   1
   4  -6   2 138.625  47.222   1
   4   6   2 198.784  40.239   1
  -5  -6  -2 50.0888 38.3382   2
  -5  -6  -2 60.7443 33.5223   1
   5  -6   2 33.7633 45.7557   1
   5  -6   2 30.3839 36.2015   1
   5   6   2 89.3279 36.7339   1
   6  -6   2 236.021  71.158   1
  -6  -6  -2 432.151  72.236   1
   6   6   2 390.584  73.247   1
   7  -6   2 -35.741  38.003   1
   7   6   2 41.4533 40.3849   1
   8  -6   2 21.2359 49.8448   1
   9  -6   2 -15.180  52.813   1
   9  -7  -2 31.8780 61.8956   1
   8  -7  -2 -57.023  40.244   1
   7  -7  -2 107.475  57.813   1
   6  -7  -2 -43.716  34.130   1
  -6  -7   2 -4.9108 28.0168   1
   6   7  -2  4.8155 31.5717   1
  -5  -7   2 487.815  88.431   2
   5  -7  -2 743.374 107.033   1
  -5  -7   2 712.816  85.792   1
   5   7  -2 585.185  79.366   1
   4  -7  -2 161.067  50.843   1
  -4  -7   2 90.6470 26.6316   1
  -4  -7   2 210.112  50.775   2
   4   7  -2 248.254  44.715   1
  -3  -7   2 334.140  44.065   1
   3  -7  -2 233.206  51.942   1
  -3  -7   2 334.373  62.031   2
   3   7  -2 514.563  49.640   1
   3   7  -2 395.708  64.630   2
   3   7  -2 267.087  39.898   1
  -2  -7   2 142.029  22.660   1
   2  -7  -2 153.265  38.327   1
  -2   7   2 117.708  33.616   1
   2   7  -2 167.453  42.242   2
   1  -7  -2 53.7817 26.4984   1
  -1   7   2  4.3023 17.6929   1
   1   7  -2 -10.949  27.822   2
  -1   7   2 44.8766 21.6042   1
   0  -7   2 161.229  22.955   1
   0  -7  -2 137.462  28.213   1
   0   7   2 140.425  24.320   1
   0   7   2 179.760  26.348   1
   0   7   2 207.455  44.217   2
  -1  -7  -2 27.5050 14.8197   1
   1  -7   2 -2.7236 16.4932   1
  -1  -7  -2 -1.0691 16.5764   1
   1   7   2 -11.277  11.224   1
   1   7   2 -1.4565 13.5688   1
  -1   7  -2 -35.563  12.983   1
   1   7   2 -26.665  25.505   2
  -2  -7  -2 19.2434 16.5669   1
   2  -7   2 12.4058 23.3499   1
  -2  -7  -2  1.8909 27.5721   2
   2  -7   2 -28.153  26.218   1
  -2  -7  -2 -15.721  20.342   1
   2   7   2 30.5010 17.4717   1
  -2   7  -2 37.3695 21.8389   1
   2   7   2 51.2296 31.2139   2
   2   7   2 19.4608 14.9194   1
   3  -7   2 -9.3073 22.6687   1
   3  -7   2 10.0451 28.8069   1
  -3  -7  -2  8.9298 25.3894   1
  -3  -7  -2 8.56611 9.41093   1
  -3  -7  -2 19.4573 30.6717   2
   3   7   2  0.0107 16.5939   1
   4  -7   2 483.680  85.137   1
  -4  -7  -2 550.048  69.024   1
  -4  -7  -2 469.420  79.032   2
  -4  -7  -2 626.850  84.877   1
   4  -7   2 498.948  79.111   1
   4   7   2 485.828  67.214   1
  -5  -7  -2 25.4457 28.2696   1
   5  -7   2 62.9106 44.7908   1
   5  -7   2 18.0664 42.0133   1
  -5  -7  -2 -40.124  33.420   2
   5   7   2  2.5367 25.9982   1
   6  -7   2 -22.115  34.892   1
  -6  -7  -2 38.5611 31.2810   1
   6   7   2 -17.951  27.768   1
   7  -7   2 72.6180 52.2828   1
   7   7   2 129.195  49.353   1
   8  -7   2 12.3893 47.6447   1
   9  -7   2 18.4713 64.5248   1
   9  -8  -2 -37.516  52.195   1
   8  -8  -2 155.572  75.290   1
   7  -8  -2 -0.0680 45.6523   1
   6  -8  -2 61.0927 50.5681   1
  -6  -8   2 69.1098 34.9685   1
   6   8  -2 54.1379 40.6446   1
   5  -8  -2 109.463  50.286   1
  -5  -8   2 76.8828 33.8346   1
   5   8  -2 131.911  40.244   1
  -4  -8   2  9.4024 14.7196   1
   4  -8  -2 27.8832 38.2004   1
  -4  -8   2 -5.2341 35.5075   2
   4   8  -2 26.9527 24.4720   1
   3  -8  -2 105.860  36.964   1
   3   8  -2 79.2561 36.8063   2
   3   8  -2 23.9193 16.3152   1
   3   8  -2 107.127  21.934   1
   2  -8  -2 20.5114 27.8719   1
  -2  -8   2 35.2167 13.0785   1
   2   8  -2 103.276  36.622   2
   1  -8  -2 18.2988 25.1103   1
   1   8  -2 -7.7768 28.0675   2
  -1   8   2 107.041  25.230   1
  -1   8   2 44.4380 19.4676   1
   0  -8  -2 819.474  68.574   1
   0  -8   2 712.651  61.104   1
   0   8   2 831.496  64.730   1
   0   8   2 769.386  92.609   2
   0   8   2 613.069  61.830   1
  -1  -8  -2 208.175  31.180   1
  -1  -8  -2 232.204  34.457   1
   1  -8   2 188.403  34.768   1
   1   8   2 166.993  46.923   2
  -1   8  -2 288.545  36.186   1
   1   8   2 224.163  27.213   1
   1   8   2 258.652  28.870   1
  -2  -8  -2 79.3701 20.4188   1
   2  -8   2  0.1085 23.1538   1
  -2  -8  -2 102.862  37.856   2
   2  -8   2 30.5586 32.4952   1
  -2  -8  -2 21.2427 22.2147   1
   2   8   2 39.0207 16.9890   1
   2   8   2 54.3308 33.7124   2
   2   8   2 94.1204 20.8233   1
  -3  -8  -2 53.1068 21.4936   1
  -3  -8  -2 155.440  47.044   2
  -3  -8  -2 197.417  40.784   1
   3  -8   2 200.445  52.727   1
   3  -8   2 169.249  43.122   1
   3   8   2 120.248  28.280   1
  -4  -8  -2  7.9186 20.3335   1
  -4  -8  -2 -39.448  25.449   1
  -4  -8  -2 -17.315  30.956   2
   4  -8   2 29.5597 40.9400   1
   4  -8   2 -48.917  22.930   1
   4   8   2 -17.214  20.315   1
   5  -8   2 111.262  47.435   1
  -5  -8  -2 88.5348 32.3722   1
   5  -8   2 23.4231 45.4412   1
   5   8   2 60.1806 33.4694   1
  -6  -8  -2 106.268  37.014   1
   6  -8   2 93.8511 56.0430   1
   6   8   2 38.3967 35.2827   1
   7  -8   2 67.9375 49.1500   1
   8  -8   2 196.648  73.739   1
   9  -8   2 126.252  71.292   1
   9  -9  -2  4.4042 59.3587   1
   8  -9  -2 63.0264 58.4036   1
   7  -9  -2 32.6533 52.7472   1
   6  -9  -2  7.8866 41.6489   1
   5  -9  -2 71.2004 50.1699   1
   5   9  -2 121.855  37.411   1
   4  -9  -2 -2.8871 32.6132   1
  -4  -9   2 22.6272 21.0318   1
  -4  -9   2 15.8296 37.2912   2
   4   9  -2  7.4983 20.9933   1
   3  -9  -2  3.3111 27.5646   1
  -3  -9   2 49.2767 18.1146   1
   3   9  -2 28.9343 34.2767   2
   2  -9  -2 242.973  48.507   1
   2   9  -2 192.814  52.476   2
   1  -9  -2 -9.1396 20.4193   1
  -1   9   2  8.5422 20.1238   1
  -1   9   2 27.7852 19.3340   1
   1   9  -2 17.4261 28.6218   2
   0  -9  -2 65.7905 23.7106   1
   0  -9   2 62.2292 18.2405   1
   0   9   2 63.6961 39.1188   2
   0   9   2 133.261  22.637   1
   0   9   2 69.7065 19.2118   1
  -1  -9  -2 34.0783 18.5510   1
   1  -9   2 -10.961  19.340   1
  -1  -9  -2 20.9163 15.7856   1
  -1   9  -2 24.2533 17.6321   1
   1   9   2 -20.591  29.492   2
   2  -9   2 36.0507 28.9398   1
  -2  -9  -2 28.2347 15.3487   1
   2  -9   2 23.8826 24.3997   1
  -2  -9  -2 50.8728 22.6051   1
   2   9   2 28.0565 15.4354   1
   2   9   2 53.0466 17.8994   1
   2   9   2 50.0896 37.2081   2
   3  -9   2  3.2314 28.1053   1
  -3  -9  -2 88.1606 24.3355   1
   3  -9   2 139.153  45.861   1
  -3  -9  -2 63.8865 28.5018   1
  -3  -9  -2 88.5638 43.5017   2
   3   9   2 27.7075 20.4151   1
  -4  -9  -2 50.1953 39.0927   1
   4  -9   2 158.720  55.696   1
  -4  -9  -2 111.952  48.414   2
   4  -9   2 20.9645 35.8305   1
   4   9   2 106.409  31.067   1
   5  -9   2 56.8661 42.4788   1
  -5  -9  -2 54.6633 29.2405   1
   5  -9   2  0.1680 35.2686   1
   5   9   2  7.3251 26.4920   1
   6  -9   2 494.181  98.285   1
   7  -9   2 -45.827  40.748   1
   8  -9   2 -23.236  53.746   1
   9  -9   2 -29.017  48.862   1
   9 -10  -2 -23.464  50.141   1
   8 -10  -2 -31.432  48.105   1
   7 -10  -2 26.9005 47.3869   1
   6 -10  -2  6.3009 42.0277   1
  -5 -10   2 82.2769 32.1062   1
   5 -10  -2 87.1093 49.6179   1
   5  10  -2 148.656  38.443   1
  -4 -10   2 239.090  40.080   1
   4 -10  -2 204.941  55.461   1
   4  10  -2 133.469  58.026   2
   4  10  -2 251.689  36.930   1
  -3 -10   2 -11.718  12.980   1
   3 -10  -2 26.5446 31.6100   1
   3  10  -2 10.1186 35.7196   2
   2 -10  -2 39.3252 29.4275   1
   2  10  -2 32.4363 37.1678   2
   1 -10  -2 187.974  39.829   1
   1  10  -2 237.131  57.398   2
  -1  10   2 248.274  38.507   1
   0 -10  -2 15.5659 19.6169   1
   0 -10   2 29.2775 16.6713   1
   0  10   2 83.5378 17.9027   1
   0  10   2 80.7853 39.9682   2
   0  10   2 28.6712 16.3351   1
  -1 -10  -2 515.391  52.653   1
   1 -10   2 565.482  58.575   1
  -1 -10  -2 489.115  51.159   1
  -1  10  -2 571.669  54.008   1
   1  10   2 696.289  91.509   2
  -2 -10  -2 60.0971 21.3920   1
   2 -10   2  6.5959 24.7300   1
   2 -10   2 27.6300 24.8049   1
   2  10   2 81.2884 40.2534   2
  -3 -10  -2 26.3308 35.7574   2
   3 -10   2 37.6834 39.3927   1
  -3 -10  -2 -17.913  15.688   1
   3 -10   2 -20.233  22.991   1
  -3 -10  -2 -13.999  23.357   1
   3  10   2 -48.390  30.392   2
   3  10   2 -0.6487 18.1204   1
  -4 -10  -2 -28.215  30.433   1
   4 -10   2 -7.9905 37.4925   1
  -4 -10  -2 -19.712  17.761   1
   4 -10   2 28.5639 37.5548   1
   4  10   2 27.0036 25.0467   1
   5 -10   2 91.0766 47.9171   1
  -5 -10  -2 108.701  33.362   1
   5 -10   2 96.9470 60.0955   1
   5  10   2 173.156  42.804   1
   6 -10   2 101.859  54.730   1
   7 -10   2 -13.851  50.288   1
   8 -10   2 203.027  86.285   1
   8 -11  -2 61.0113 62.5505   1
   7 -11  -2 -64.449  38.342   1
   6 -11  -2 -44.128  36.306   1
   5 -11  -2 424.197  87.168   1
  -5 -11   2 356.658  54.514   1
  -4 -11   2 -10.744  16.379   1
   4 -11  -2 48.4702 41.1833   1
   4  11  -2 -12.504  44.729   2
  -3 -11   2 171.181  24.734   1
   3 -11  -2 127.326  42.424   1
   3  11  -2 127.545  55.417   2
   2 -11  -2  1.8833 26.8904   1
  -2  11   2 27.4784 26.4685   1
   2  11  -2 71.5703 42.5027   2
   1 -11  -2 -31.520  19.721   1
   1  11  -2 25.4073 38.6198   2
  -1  11   2 -16.804  16.944   1
   0 -11   2 25.2083 20.3638   1
   0 -11  -2 22.5557 18.9931   1
   0 -11   2  9.1799 15.2864   1
   0  11   2 14.8789 14.7555   1
   0  11   2 21.4441 29.6211   2
   1 -11   2 31.7822 27.5992   1
  -1 -11  -2 27.4872 20.6600   1
   1 -11   2 63.1465 25.5578   1
  -1  11  -2 85.8721 21.0569   1
   1  11   2 49.7813 43.6462   2
  -2 -11  -2 250.421  40.534   1
   2 -11   2 290.497  52.548   1
  -2 -11  -2 311.492  38.694   1
   2  11   2 260.793  65.224   2
  -3 -11  -2 164.705  30.666   1
   3 -11   2 212.410  52.443   1
   3 -11   2 177.249  62.059   1
  -3 -11  -2 109.462  34.310   1
   3  11   2 143.416  55.053   2
  -4 -11  -2 -13.250  18.338   1
   4 -11   2 -38.458  31.129   1
  -4 -11  -2 28.4081 36.2115   1
   4 -11   2  9.4631 41.4119   1
   4  11   2 20.4271 22.3446   1
   5 -11   2 227.797  67.667   1
   6 -11   2 74.2789 54.3025   1
   7 -11   2 -59.138  36.833   1
   8 -11   2 11.6751 53.2207   1
   8 -12  -2 113.560  77.151   1
   7 -12  -2  2.7672 51.1353   1
   6 -12  -2 63.1108 54.6385   1
   5 -12  -2 -22.860  33.005   1
  -4 -12   2 -1.9741 17.9600   1
   4 -12  -2 -12.016  34.236   1
   4  12  -2 20.8716 46.0266   2
   3 -12  -2 32.5605 37.4013   1
   3  12  -2 47.2476 44.9489   2
   2 -12  -2 19.1075 28.4087   1
  -2  12   2  2.3963 21.9515   1
   2  12  -2 17.0827 44.1028   2
   1 -12  -2  9.0186 25.7464   1
  -1  12   2 72.0713 23.5896   1
   1  12  -2 110.569  52.484   2
   0 -12   2 10.6397 16.0841   1
   0 -12   2 10.7563 20.5880   1
   0 -12  -2 19.0849 21.4897   1
   0  12   2 26.5429 41.2026   2
   1 -12   2 62.8421 27.5925   1
  -1 -12  -2 17.4050 20.2068   1
   1 -12   2  2.7942 29.3497   1
  -1  12  -2 48.2317 17.7354   1
   1  12   2 66.0848 44.4155   2
  -2 -12  -2 92.3908 22.4366   1
  -2 -12  -2 97.6761 26.9487   1
   2 -12   2 50.8814 29.9527   1
   2  12   2 173.998  58.583   2
  -3 -12  -2 23.5228 26.4768   1
   3 -12   2 122.735  49.027   1
  -3 -12  -2 63.2540 20.7816   1
   3 -12   2 94.0459 39.2419   1
   3  12   2 66.2010 46.8330   2
   4 -12   2 -20.523  32.647   1
  -4 -12  -2  1.8580 18.4735   1
  -4 -12  -2 -5.2145 31.9518   1
   5 -12   2 204.846  62.723   1
   6 -12   2 -32.948  39.698   1
   7 -12   2 40.0568 55.1763   1
   8 -12   2 -39.977  51.509   1
   8 -13  -2 -88.290  51.534   1
   7 -13  -2  6.7285 52.5955   1
   6 -13  -2 62.7771 50.2053   1
   5 -13  -2 29.0802 44.4032   1
   4 -13  -2 35.8629 39.7857   1
  -4 -13   2 16.0907 15.2787   1
   4  13  -2 -0.7985 45.5338   2
   3 -13  -2 32.6592 34.3218   1
  -3  13   2  3.1513 26.4928   1
   3  13  -2 46.8430 49.5077   2
   2 -13  -2 20.2502 29.8064   1
   2  13  -2 97.7407 52.0666   2
  -2  13   2 14.9746 22.7959   1
   1 -13  -2 -3.9917 23.0839   1
  -1  13   2 36.9260 20.6254   1
   1  13  -2 14.9360 41.8235   2
   0 -13  -2 59.3183 24.8780   1
   0 -13   2 40.6005 22.3583   1
   0 -13   2 25.0849 16.9746   1
   0  13   2 81.9216 48.2851   2
   1 -13   2 229.644  42.405   1
  -1 -13  -2 138.651  29.840   1
   1 -13   2 282.740  51.549   1
   1  13   2 211.900  62.918   2
  -2 -13  -2 99.9618 22.5689   1
   2 -13   2 129.021  43.308   1
   2 -13   2 55.7673 32.9265   1
  -2 -13  -2 94.0661 27.0700   1
   2  13   2 101.411  54.996   2
  -3 -13  -2 32.2417 26.1357   1
  -3 -13  -2 22.9822 18.2605   1
   3 -13   2 31.1033 32.2476   1
   3 -13   2 -13.347  37.081   1
   3  13   2 75.7892 50.8373   2
   4 -13   2 -9.8545 35.4038   1
  -4 -13  -2 30.6561 19.1543   1
   5 -13   2 89.5869 50.9456   1
   6 -13   2 114.507  57.543   1
   7 -13   2 -8.2440 51.5056   1
   7 -14  -2 -80.210  42.875   1
   6 -14  -2  2.4445 48.5086   1
   5 -14  -2 35.0250 42.2718   1
   4 -14  -2 190.910  59.166   1
   4  14  -2 191.229  67.282   2
   3 -14  -2 -3.2465 35.1405   1
   3  14  -2  9.7325 40.9812   2
   2 -14  -2 58.7413 37.5704   1
   2  14  -2 109.855  52.068   2
   1 -14  -2 407.480  64.099   1
  -1  14   2 328.006  73.685   2
   1  14  -2 427.220  90.534   2
  -1  14   2 537.389  55.809   1
   0 -14  -2 50.7753 25.0982   1
   0  14   2 52.5779 48.0190   2
  -1 -14  -2 -9.4889 19.6009   1
   1 -14   2 -41.581  20.011   1
   1 -14   2 -9.2276 26.7508   1
   1  14   2 18.5748 44.3610   2
  -2 -14  -2 192.963  33.639   1
   2 -14   2 156.620  43.455   1
   2 -14   2 102.095  42.360   1
   2  14   2 145.354  62.677   2
  -3 -14  -2 92.7103 31.3251   1
   3 -14   2 63.6461 35.5024   1
  -3 -14  -2 60.1614 21.9569   1
   3  14   2 74.9749 50.7481   2
   4 -14   2 58.5647 40.5186   1
   5 -14   2 -5.5499 37.3818   1
   6 -14   2 282.036  80.583   1
   7 -14   2 -18.131  47.209   1
   7 -15  -2 31.2136 57.2146   1
   6 -15  -2 68.3881 52.7512   1
   5 -15  -2 97.5953 52.9291   1
   4 -15  -2 65.6163 46.2884   1
   4  15  -2 114.870  57.149   2
   3 -15  -2 26.0359 33.7888   1
   3  15  -2 -28.358  36.448   2
   2 -15  -2 -0.3753 23.6589   1
   2  15  -2 81.6007 46.2462   2
   1 -15  -2 -2.2974 23.9339   1
  -1  15   2 16.6447 37.3061   2
   1  15  -2 -4.8402 42.6047   2
   0 -15  -2 489.141  58.892   1
   0  15  -2 529.743  94.571   2
   0  15   2 431.745  90.043   2
   1 -15   2 -19.026  22.487   1
   1 -15   2  1.9322 20.7324   1
   1  15   2 -32.393  39.099   2
   2 -15   2 95.7388 37.0905   1
   2  15   2 78.5678 53.1790   2
  -3 -15  -2 28.9578 28.1889   1
   3 -15   2  9.9052 31.6696   1
  -3 -15  -2 48.1089 18.2750   1
   3  15   2 29.2062 46.1962   2
   4 -15   2 21.7240 36.0731   1
   5 -15   2 107.991  50.837   1
   6 -15   2 50.9656 46.8708   1
   6 -16  -2 205.788  73.715   1
   5 -16  -2 48.7983 49.3963   1
   4 -16  -2 54.3064 46.8748   1
   4  16  -2 50.1421 47.5827   2
   3 -16  -2 59.2206 38.7277   1
   3  16  -2 -0.1180 43.2645   2
   2 -16  -2 87.9777 35.9197   1
   2  16  -2 23.5788 47.7466   2
   1 -16  -2 68.6363 29.3674   1
  -1  16   2 33.8447 34.9526   2
   1  16  -2 82.3525 56.9502   2
   0 -16  -2  0.9571 20.4550   1
   0  16  -2 83.6898 49.2562   2
   0  16   2 49.1714 44.1493   2
   1  16   2 116.409  53.274   2
   2 -16   2  4.0243 25.9611   1
   2  16   2 -19.958  39.226   2
   3 -16   2 -5.9553 26.3477   1
   3  16   2 -46.771  45.672   2
   4 -16   2 -11.937  38.315   1
   5 -16   2 -28.440  35.992   1
   6 -16   2 100.538  55.745   1
   5 -17  -2 50.5639 48.4896   1
   4 -17  -2 24.4944 42.1466   1
   3 -17  -2 22.0538 32.9469   1
   3  17  -2 18.2217 43.3483   2
   2 -17  -2  4.6514 28.3442   1
  -2  17   2 -32.791  34.012   2
   2  17  -2 13.6177 47.1824   2
   1 -17  -2 -11.053  22.158   1
  -1  17   2 33.1746 40.2714   2
   1  17  -2 -40.155  42.772   2
   0 -17  -2 -8.4561 20.3238   1
   0  17   2 15.0957 44.9748   2
   0  17  -2  4.3156 45.7493   2
   1 -17   2 60.2985 27.5751   1
   1  17   2 199.979  64.042   2
   2 -17   2 271.100  51.722   1
   2  17   2 292.620  81.092   2
   3 -17   2 127.955  48.186   1
   3  17   2 23.9193 53.5971   2
   4 -17   2 -22.674  29.105   1
   5 -17   2 106.518  50.793   1
   4 -18  -2 51.6260 44.9203   1
   3 -18  -2  4.3531 34.7595   1
   2 -18  -2 24.1958 30.4339   1
  -2  18   2 96.5163 45.8205   2
   1 -18  -2 -14.172  22.038   1
  -1  18   2 -2.3544 38.2120   2
   1  18  -2 -8.3574 38.9798   2
   0 -18  -2 -2.8661 19.6264   1
   0  18  -2 -54.719  34.630   2
   0  18   2 18.6064 38.1082   2
   1 -18   2 11.4411 21.9332   1
   1  18   2 -1.1002 46.3373   2
  -1  18  -2 65.7217 44.6559   2
   2 -18   2 37.0484 29.5922   1
   2  18   2 80.3859 54.1270   2
   3 -18   2 159.094  52.708   1
   4 -18   2 90.6909 44.2310   1
   3 -19  -2 27.4463 38.2981   1
   2 -19  -2 62.1598 31.9699   1
  -2  19   2 99.4803 54.8291   2
   1 -19  -2 56.8019 27.6187   1
  -1  19   2 -12.874  36.237   2
   0  19   2 92.4337 53.7578   2
   2 -19   2 105.079  38.488   1
   3 -19   2 -21.422  28.347   1
   2 -20  -2  3.1195 25.1243   1
   1 -20  -2 18.7928 28.0385   1
  10   0  -3 36.7390 62.3726   1
   9   0  -3 312.141  90.593   1
   8   0  -3 165.764  67.246   1
   7   0  -3 321.093  74.575   1
   6   0  -3 42.5373 40.3060   1
  -5   0   3 162.571  43.679   1
   5   0  -3 118.670  42.756   1
   4   0  -3 -28.027  25.518   1
  -4   0   3 24.1156 25.6988   1
  -3   0   3 706.730  70.255   1
   3   0  -3 511.494  71.446   1
   2   0  -3 -4.1781 19.8061   1
  -2   0   3  3.1158 20.9027   1
  -1   0   3 107.116  20.041   1
   0   0  -3 3.18695 6.05834   1
   0   0   3 4.34901 7.29576   1
   0   0  -3 -2.0799  4.2382   1
   0   0   3 -4.5740  3.4013   1
   1   0   3 -1.2049  8.1454   1
   1   0   3  5.0996 16.8535   1
  -1   0  -3  0.5070 12.3526   1
  -1   0  -3 -2.9212 12.0029   1
  -2   0  -3  2.0644 21.6444   1
   2   0   3 -8.9349 20.0255   1
  -2   0  -3 29.1091 26.4001   1
   2   0   3  2.9754 26.4803   1
   3   0   3 260.780  52.138   1
  -3   0  -3 245.261  44.124   1
   3   0   3 187.420  38.215   1
  -3   0  -3 149.201  45.786   1
  -4   0  -3  8.5933 26.9404   1
   4   0   3 -10.407  25.629   1
   4   0   3 -23.328  22.345   1
   5   0   3 30.1805 31.1228   1
  -5   0  -3 35.0144 30.4277   1
   6   0   3 28.5497 37.6192   1
   7   0   3 164.180  57.885   1
   8   0   3 11.6590 46.6684   1
   9   0   3 62.1118 57.7895   1
  10   0   3 41.1908 58.5263   1
  10  -1  -3  6.6051 53.7352   1
   9  -1  -3 22.4495 49.2238   1
   9   1  -3 -10.756  47.057   1
   8  -1  -3 148.063  64.637   1
   8   1  -3 74.7458 52.5240   1
   7  -1  -3 19.2200 44.5307   1
   7   1  -3 -16.722  37.486   1
  -6  -1   3 -14.171  30.183   1
   6  -1  -3 40.0877 40.5980   1
   6   1  -3  6.6972 35.4313   1
   5  -1  -3 55.4224 39.1702   1
  -5  -1   3 44.8563 34.3400   1
   5   1  -3 59.7322 37.1681   1
  -5   1   3 62.7081 33.0545   1
   4  -1  -3 -10.195  25.931   1
  -4  -1   3  5.4864 25.9678   1
   4   1  -3 -5.8094 24.5150   1
  -4   1   3 -32.300  25.669   1
  -3  -1   3 748.340  80.996   1
   3  -1  -3 891.531  86.298   1
  -3   1   3 864.866  84.736   1
   3   1  -3 791.146  82.790   1
   2  -1  -3 704.450  67.637   1
  -2  -1   3 520.203  57.398   1
  -2  -1   3 544.077  56.007   2
   2   1  -3 430.393  54.801   1
  -2   1   3 485.124  59.146   1
   0  -1   3 -0.6520  4.8737   1
   0  -1  -3 1.42024 7.46246   1
   0  -1  -3 18.0256  8.1330   1
   0  -1   3 13.0177  8.1636   1
   0   1   3 0.64333 8.00150   1
   0   1   3 0.06246 5.20408   1
   0   1  -3 -0.1140  5.5527   1
   0   1  -3 -0.4508  5.9914   1
  -1  -1  -3 254.555  30.789   1
   1  -1   3 163.220  30.984   1
  -1   1  -3 163.824  26.031   1
   1   1   3 189.014  31.081   1
   2  -1   3 1071.59  102.57   1
  -2  -1  -3 1112.87   98.18   1
   2  -1   3 1241.93  101.20   1
  -2  -1  -3 1231.44  103.79   1
  -2   1  -3 1108.17  103.20   1
   2   1   3 1097.18  103.61   1
  -2   1  -3 1099.53   98.90   1
   2   1   3 1171.21   99.17   1
  -3  -1  -3 -3.5566 21.6395   1
   3  -1   3 41.3286 31.0255   1
  -3  -1  -3 17.1382 32.2129   1
   3  -1   3 25.1782 24.3963   1
   3   1   3 -23.231  20.240   1
  -3   1  -3 -5.4889 21.9829   1
   3   1   3 -10.015  25.875   1
  -3   1  -3 77.1335 38.0834   1
  -4  -1  -3 249.944  49.880   1
   4  -1   3 198.539  49.963   1
   4  -1   3 223.644  47.923   1
  -4  -1  -3 186.671  55.086   1
   4   1   3 173.066  48.827   1
   4   1   3 129.066  39.200   1
  -4   1  -3 220.776  47.093   1
   5  -1   3 26.6149 33.2488   1
  -5  -1  -3 -16.072  21.699   1
   5   1   3 74.4873 37.2317   1
   6  -1   3 32.2261 37.0678   1
   6   1   3 47.1258 39.6961   1
   7  -1   3 231.471  71.522   1
   7   1   3 260.240  67.999   1
   8  -1   3 -39.119  39.773   1
   8   1   3 29.9198 41.9870   1
   9  -1   3 -1.9195 50.7170   1
   9   1   3 25.8737 48.3721   1
  10  -1   3 157.051  76.999   1
  10  -2  -3 39.2418 59.9127   1
   9  -2  -3 21.0766 56.6392   1
   9   2  -3 34.8126 49.6144   1
   8  -2  -3 17.5471 45.7916   1
   8   2  -3 108.346  60.443   1
   7  -2  -3 48.2087 51.3969   1
   7   2  -3 88.4265 53.4434   1
   6  -2  -3 -71.827  26.906   1
  -6  -2   3 -12.606  27.377   1
   6   2  -3 12.5561 32.9537   1
   5  -2  -3 101.324  40.208   1
  -5  -2   3 39.2136 31.3360   1
   5   2  -3 82.2171 37.4196   1
  -4  -2   3 118.313  36.821   1
  -4  -2   3 84.4298 33.6991   2
   4  -2  -3 110.478  41.019   1
   4   2  -3 75.1708 34.1592   1
  -4   2   3 78.9873 35.9826   1
   4   2  -3 83.0464 39.9850   1
  -3  -2   3 275.391  42.577   2
  -3  -2   3 150.158  35.627   1
   3  -2  -3 134.745  40.213   1
   3   2  -3 142.168  35.711   1
  -3   2   3 236.228  43.464   1
  -2  -2   3 188.120  33.001   1
   2  -2  -3 125.289  32.957   1
  -2  -2   3 152.348  33.699   2
  -2   2   3 115.310  32.905   1
   2   2  -3 210.410  33.271   1
   2   2  -3 156.123  32.732   2
   1  -2  -3 665.397  68.474   1
   1   2  -3 839.376  64.886   1
   1   2  -3 871.497  71.767   2
   0   2   3 178.325  23.119   2
   0   2  -3 211.756  21.403   1
   0   2   3 118.391  21.938   1
  -1  -2  -3 1438.55  115.70   1
   1  -2   3 1207.73  112.60   1
   1  -2   3 1587.14  117.72   1
  -1  -2  -3 1493.89  113.59   1
   1   2   3 1298.43  111.94   1
  -1   2  -3 1472.54  115.82   1
   1   2   3 1496.17  115.97   1
  -1   2  -3 1609.28  114.08   1
   2  -2   3 605.916  61.158   1
  -2  -2  -3 615.386  69.450   1
  -2  -2  -3 601.574  59.169   1
   2  -2   3 594.367  70.349   1
   2   2   3 492.273  64.810   1
  -2   2  -3 495.424  61.039   1
  -2   2  -3 503.343  68.082   1
   2   2   3 540.357  58.885   1
  -3  -2  -3 96.9922 32.9453   1
   3  -2   3 157.003  41.663   1
   3  -2   3 88.6890 31.7657   1
  -3  -2  -3 196.805  43.534   1
   3   2   3 60.7855 26.6777   1
  -3   2  -3 92.8724 32.5934   1
   3   2   3 127.843  37.008   1
  -4  -2  -3 741.703  87.315   1
   4  -2   3 569.965  82.987   1
   4  -2   3 730.879  97.427   1
  -4  -2  -3 672.743  97.899   1
  -4   2  -3 808.980  93.034   1
   4   2   3 600.766  80.812   1
  -5  -2  -3 176.585  45.169   1
   5  -2   3 135.632  44.916   1
   5   2   3 68.9688 37.0242   1
   6  -2   3 99.1173 49.0274   1
   6   2   3 45.0763 38.3139   1
   7  -2   3 142.753  59.847   1
   7   2   3 121.324  53.282   1
   8  -2   3 30.2618 49.8796   1
   8   2   3 32.3067 46.1318   1
   9  -2   3 -73.815  45.445   1
   9   2   3 -32.648  39.676   1
  10  -2   3 21.2859 63.5815   1
  10  -3  -3  6.5085 54.2645   1
   9  -3  -3  3.6945 52.6201   1
   8  -3  -3 37.8806 51.4214   1
   8   3  -3 -8.7117 40.4200   1
  -7  -3   3 131.745  50.581   2
   7  -3  -3 29.3359 49.9637   1
   7   3  -3 142.151  58.937   1
   6  -3  -3 142.964  54.921   1
  -6  -3   3 190.436  53.387   2
  -6  -3   3 155.845  51.580   1
   6   3  -3 152.433  55.406   1
   5  -3  -3 376.934  70.623   1
  -5  -3   3 287.895  59.653   2
  -5  -3   3 319.894  59.551   1
   5   3  -3 495.003  72.693   1
   4  -3  -3 55.4869 33.9948   1
  -4  -3   3 129.832  37.351   2
  -4  -3   3 68.2923 32.4477   1
  -4   3   3 62.8947 32.7059   1
   4   3  -3 23.1049 30.1109   1
  -3  -3   3 808.518  81.443   2
  -3  -3   3 824.958  76.666   1
   3  -3  -3 890.087  96.490   1
  -3   3   3 760.907  81.379   1
   3   3  -3 637.510  75.301   1
  -2  -3   3 -4.3975 12.7601   1
  -2  -3   3 -0.2797 24.6251   2
   2  -3  -3 -4.9900 26.0879   1
   2   3  -3  0.4654 24.7563   2
  -2   3   3 -21.936  19.789   1
   2   3  -3 -30.831  16.667   1
   1  -3  -3 826.557  79.798   1
  -1  -3   3 890.881  70.663   1
  -1   3   3 824.210  77.692   1
   1   3  -3 948.025  70.291   1
   0  -3  -3 530.277  49.693   1
   0  -3   3 520.433  45.207   1
   0  -3   3 589.688  44.101   1
   0  -3  -3 567.026  51.552   2
   0  -3  -3 527.181  48.022   1
   0   3   3 498.499  51.733   2
   0   3   3 502.512  47.193   1
   0   3   3 475.866  49.696   1
   0   3  -3 469.261  44.099   1
   0   3  -3 539.583  43.475   1
   1  -3   3 1457.41  114.22   1
  -1  -3  -3 1413.06  122.95   2
  -1  -3  -3 1516.13  112.79   1
   1  -3   3 1494.13  116.94   1
  -1  -3  -3 1241.17  115.26   1
  -1   3  -3 1515.89  117.47   1
   1   3   3 1438.40  114.81   1
   1   3   3 1393.72  111.91   1
  -1   3  -3 1370.96  112.72   1
  -2  -3  -3 580.943  59.483   1
   2  -3   3 572.047  60.952   1
  -2  -3  -3 630.221  71.255   1
   2  -3   3 594.909  69.938   1
  -2   3  -3 551.752  59.790   1
   2   3   3 616.539  67.739   1
   2   3   3 500.992  60.508   1
  -3  -3  -3 223.819  46.682   1
   3  -3   3 171.240  40.553   1
  -3  -3  -3 147.624  35.832   1
   3  -3   3 236.296  47.599   1
  -3   3  -3 179.379  38.499   1
   3   3   3 241.770  45.322   1
   3   3   3 147.761  33.937   1
   4  -3   3 11.5621 27.2029   1
  -4  -3  -3 -8.6258 32.4109   1
  -4  -3  -3 50.8855 29.7055   1
   4  -3   3 -78.024  17.686   1
   4   3   3 54.9454 30.5325   1
   5  -3   3 389.691  74.266   1
  -5  -3  -3 642.433  83.867   1
   5   3   3 355.762  67.470   1
   6  -3   3 -10.929  35.475   1
  -6  -3  -3  7.7706 31.4760   1
   6   3   3 45.6757 39.3930   1
   7  -3   3 -16.159  37.138   1
   7   3   3 -17.041  36.124   1
   8  -3   3 52.9951 52.4041   1
   8   3   3 129.715  54.379   1
   9  -3   3 -15.602  48.194   1
   9   3   3 -65.524  43.459   1
  10  -3   3 -53.345  58.369   1
  10  -4  -3 -15.925  71.527   1
   9  -4  -3 135.175  67.606   1
   8  -4  -3 45.0781 49.7149   1
   8   4  -3 96.4662 51.7500   1
  -7  -4   3 53.0960 39.4415   1
   7  -4  -3 80.3739 50.5018   1
   7   4  -3 26.6276 38.3505   1
  -6  -4   3 -19.392  30.013   2
  -6  -4   3 53.7805 37.5872   1
   6  -4  -3 -7.3773 32.2696   1
   6   4  -3 -15.674  33.170   1
  -5  -4   3 155.968  46.610   2
  -5  -4   3 185.065  47.199   1
   5  -4  -3 132.618  44.583   1
   5   4  -3 143.787  44.614   1
  -4  -4   3 1104.11  102.26   1
   4  -4  -3 1167.71  115.26   1
  -4  -4   3 1011.55  108.53   2
   4   4  -3 1111.71  105.34   1
  -3  -4   3 476.424  57.478   1
  -3  -4   3 399.378  61.400   2
   3  -4  -3 406.627  65.640   1
   3   4  -3 423.084  54.836   1
   3   4  -3 483.960  61.836   1
  -3   4   3 547.181  69.453   1
  -2  -4   3  0.6608 25.1213   2
   2  -4  -3  1.6565 23.4289   1
  -2  -4   3 14.3805  9.6990   1
   2   4  -3 17.4084 20.4707   1
   2   4  -3 -30.107  22.563   2
  -2   4   3 -22.783  18.639   1
   2   4  -3 -0.8901 16.5301   1
  -1  -4   3 912.000  69.245   1
   1  -4  -3 895.623  81.796   1
  -1   4   3 795.986  78.210   1
   0  -4   3 299.570  32.485   1
   0  -4   3 269.443  28.545   1
   0  -4  -3 266.762  36.124   1
   0   4  -3 222.415  26.663   1
   0   4   3 264.351  41.027   2
   0   4   3 284.358  34.464   1
   0   4   3 353.345  38.461   1
  -1  -4  -3 45.2227 27.6544   2
   1  -4   3 20.3492 21.2690   1
   1  -4   3 24.8805 20.2140   1
  -1  -4  -3  3.9979 10.1845   1
   1   4   3 40.2347 17.9015   1
   1   4   3 64.6706 30.1447   2
  -1   4  -3 16.4840 18.2686   1
  -2  -4  -3 57.4742 22.2677   1
  -2  -4  -3 51.2373 29.4407   1
   2  -4   3 13.0848 25.5277   1
   2  -4   3 29.4768 23.2723   1
  -2  -4  -3 48.6894 30.5459   2
  -2   4  -3 50.5042 23.2701   1
   2   4   3  8.6850 20.9420   1
   2   4   3 47.2125 21.1232   1
  -3  -4  -3 45.7452 24.1338   1
   3  -4   3 112.998  36.942   1
   3  -4   3 33.8321 24.8969   1
  -3  -4  -3 75.2769 32.6670   1
   3   4   3 211.795  39.679   1
   3   4   3 42.8068 23.8159   1
  -3   4  -3 12.8006 21.4818   1
  -4  -4  -3 69.2336 27.9192   1
  -4  -4  -3 15.1561 33.4544   1
   4  -4   3 125.382  42.331   1
   4  -4   3 40.6540 31.5038   1
   4   4   3 43.3349 27.5286   1
  -5  -4  -3 166.852  46.073   1
  -5  -4  -3 283.365  65.765   1
   5  -4   3 118.069  47.346   1
   5   4   3 156.430  45.879   1
  -6  -4  -3 94.6677 41.7535   1
   6  -4   3 29.2597 39.3072   1
   6   4   3 29.9199 36.8607   1
   7  -4   3 232.785  70.474   1
   7   4   3 107.871  50.534   1
   8  -4   3 56.2850 56.5856   1
   8   4   3 23.8297 43.6493   1
   9  -4   3 61.9925 57.9181   1
  10  -4   3 55.2918 68.4051   1
  10  -5  -3 -33.123  60.348   1
   9  -5  -3  4.4458 55.3758   1
   8  -5  -3 -66.985  40.370   1
   8   5  -3 40.6201 43.5299   1
   7  -5  -3 215.379  71.864   1
   7   5  -3 258.046  67.917   1
  -6  -5   3 11.5373 30.6894   1
  -6  -5   3 38.1836 41.5059   2
   6  -5  -3 41.0349 44.9997   1
   6   5  -3  9.8988 31.9580   1
   5  -5  -3 220.349  60.864   1
  -5  -5   3 300.286  64.817   2
  -5  -5   3 254.846  53.476   1
   5   5  -3 357.275  63.134   1
  -4  -5   3 900.665  97.645   2
  -4  -5   3 950.288  87.237   1
   4  -5  -3 857.488 109.312   1
   4   5  -3 746.819  86.743   1
   3  -5  -3 537.530  75.807   1
  -3  -5   3 614.629  78.523   2
   3   5  -3 537.002  63.128   1
   3   5  -3 561.300  59.026   1
   3   5  -3 593.503  78.287   2
  -3   5   3 708.783  80.089   1
   2  -5  -3 -20.967  22.725   1
  -2  -5   3 -28.988  14.031   1
   2   5  -3  5.4397 15.6148   1
   2   5  -3 10.4526 16.6932   1
   2   5  -3 25.9167 27.9716   2
  -2   5   3 20.3863 21.9995   1
   1  -5  -3 234.360  40.849   1
  -1   5   3 236.442  38.553   1
  -1   5   3 256.920  38.950   1
   0  -5   3 53.0919 17.7063   1
   0  -5  -3 24.9171 20.3119   1
   0  -5   3 59.7804 15.0784   1
   0   5   3 38.3301 20.3298   1
   0   5  -3 34.9487 11.4229   1
   0   5   3 19.4668 27.0713   2
   0   5   3 70.6843 19.6426   1
   1  -5   3 449.006  49.023   1
  -1  -5  -3 536.872  64.695   2
  -1  -5  -3 525.605  55.190   1
   1   5   3 481.102  51.609   1
   1   5   3 435.136  45.778   1
  -1   5  -3 400.170  46.858   1
   1   5   3 549.093  64.584   2
  -2  -5  -3 194.817  43.110   2
   2  -5   3 205.587  42.645   1
  -2  -5  -3 196.618  32.921   1
   2  -5   3 185.499  37.973   1
  -2  -5  -3 237.979  42.120   1
   2   5   3 214.382  33.605   1
  -2   5  -3 145.746  33.495   1
   2   5   3 217.938  37.266   1
   3  -5   3 314.880  55.607   1
  -3  -5  -3 394.325  58.043   1
   3  -5   3 403.578  65.815   1
  -3  -5  -3 445.356  55.679   1
  -3  -5  -3 353.122  58.331   2
   3   5   3 340.632  48.691   1
  -3   5  -3 269.967  50.190   1
   3   5   3 324.284  53.676   1
  -4  -5  -3 227.890  43.872   1
  -4  -5  -3 130.706  43.756   2
   4  -5   3 92.8230 39.2472   1
   4  -5   3 105.808  44.708   1
  -4  -5  -3 174.543  48.833   1
   4   5   3 117.810  34.838   1
  -5  -5  -3 147.494  56.967   1
   5  -5   3 105.445  46.640   1
  -5  -5  -3 181.925  52.922   2
  -5  -5  -3 140.091  41.880   1
   5   5   3 167.008  45.094   1
  -6  -5  -3 24.1948 35.9251   1
   6  -5   3 23.7065 40.2986   1
   6   5   3 -15.350  29.388   1
   7  -5   3  5.9280 43.1217   1
   7   5   3 35.1475 38.6575   1
   8  -5   3 82.2992 57.3187   1
   8   5   3 40.5171 46.0131   1
   9  -5   3 -50.110  46.510   1
   9  -6  -3 11.8473 51.2037   1
   8  -6  -3 -3.9961 45.1762   1
   7  -6  -3 -49.799  30.212   1
   7   6  -3 26.5685 38.8891   1
  -6  -6   3 94.1861 46.6004   2
  -6  -6   3 113.986  41.937   1
   6  -6  -3 91.0753 52.4314   1
   6   6  -3 69.0382 42.1540   1
  -5  -6   3 45.7250 40.8324   2
  -5  -6   3 58.3337 32.2104   1
   5  -6  -3  3.5105 38.8692   1
   5   6  -3 44.2677 34.2745   1
   4  -6  -3 18.8466 35.3179   1
  -4  -6   3  6.0322 20.1923   1
  -4  -6   3 48.6171 36.6345   2
   4   6  -3 16.2718 24.9955   1
   3  -6  -3 38.5523 32.4040   1
  -3  -6   3 71.6982 19.5360   1
  -3  -6   3 65.0886 36.2841   2
   3   6  -3 113.965  29.048   1
   3   6  -3 195.762  44.960   2
   3   6  -3 95.7602 25.5980   1
  -2  -6   3 239.265  32.632   1
   2  -6  -3 226.630  44.440   1
   2   6  -3 302.235  52.421   2
  -2   6   3 338.786  49.035   1
   1  -6  -3 12.5939 23.1630   1
  -1   6   3 12.0334 20.5942   1
  -1   6   3 -8.6260 19.0928   1
   0  -6   3 -20.664  13.851   1
   0  -6   3 -11.320  10.268   1
   0  -6  -3 -2.4283 16.9419   1
   0  -6  -3 8.49650 5.81363   1
   0   6   3 14.3129 17.0949   1
   0   6   3  0.5801 13.9257   1
   0   6   3 -11.533  25.645   2
  -1  -6  -3 41.8379 22.1801   1
  -1  -6  -3 20.3446 12.7079   1
  -1  -6  -3 22.9725 28.0465   2
   1  -6   3 47.1593 19.8323   1
   1  -6   3 -3.6688  7.8262   1
   1   6   3 82.8261 32.3727   2
  -1   6  -3 58.8398 19.0984   1
   1   6   3 23.1408 18.1632   1
   1   6   3 29.6484 16.2809   1
   2  -6   3 210.688  39.715   1
  -2  -6  -3 165.797  36.572   1
  -2  -6  -3 175.225  43.126   2
   2  -6   3 133.334  40.476   1
   2   6   3 146.275  28.715   1
   2   6   3 185.239  32.782   1
  -2   6  -3 186.538  35.537   1
   3  -6   3 17.9666 31.9506   1
  -3  -6  -3 73.3884 33.2963   1
   3  -6   3 23.5738 27.9215   1
  -3  -6  -3 96.0204 28.3152   1
  -3  -6  -3 83.4998 36.7075   2
   3   6   3 61.3658 25.5203   1
   3   6   3 48.3706 29.3777   1
  -4  -6  -3 48.8225 30.2368   2
   4  -6   3 -19.385  24.950   1
  -4  -6  -3 -25.301  19.414   1
  -4  -6  -3 -11.498  29.978   1
   4  -6   3 -21.053  28.767   1
   4   6   3  6.2168 22.9030   1
   5  -6   3 59.5484 44.4913   1
  -5  -6  -3  4.1435 37.0842   2
   5  -6   3 40.8210 39.6152   1
  -5  -6  -3 22.6706 30.9685   1
  -5  -6  -3  7.8163 39.0535   1
   5   6   3 51.9926 32.7044   1
  -6  -6  -3 1123.66  133.48   1
   6  -6   3 1193.09  152.49   1
   6   6   3 1066.71  119.53   1
   7  -6   3 160.904  61.977   1
   7   6   3 143.925  54.231   1
   8  -6   3 46.0266 52.5926   1
   9  -6   3 64.4910 59.1896   1
   9  -7  -3 101.427  73.083   1
   8  -7  -3 132.916  65.689   1
   7  -7  -3 -9.2526 42.9201   1
  -6  -7   3 27.5626 33.0573   1
   6  -7  -3 50.2262 46.0462   1
   6   7  -3 -13.991  28.569   1
  -5  -7   3 75.4525 35.2302   1
   5  -7  -3 89.9483 49.9620   1
  -5  -7   3 84.4294 46.3915   2
   5   7  -3 71.1543 33.1414   1
  -4  -7   3 19.2812 34.2556   2
   4  -7  -3 27.0046 33.6265   1
  -4  -7   3 -1.9535  9.8223   1
   4   7  -3  8.4362 24.1615   1
  -3  -7   3 173.440  29.644   1
   3  -7  -3 152.665  43.243   1
   3   7  -3 206.637  32.734   1
   3   7  -3 135.075  29.188   1
   3   7  -3 233.918  50.645   2
  -2  -7   3 190.837  24.358   1
   2  -7  -3 137.101  38.786   1
   2   7  -3 148.044  42.427   2
  -2   7   3 158.194  37.077   1
   1  -7  -3 34.6561 25.1393   1
  -1   7   3 60.3904 22.9528   1
  -1   7   3 68.4586 24.1349   1
   0  -7   3 106.515  20.686   1
   0  -7  -3 79.4051 24.3782   1
   0  -7  -3 26.0442 15.5554   1
   0  -7   3 103.548  18.086   1
   0   7   3 80.3954 21.4325   1
   0   7   3 70.7655 21.4067   1
   0   7   3 16.6653 29.1739   2
  -1  -7  -3 692.772  69.928   1
   1  -7   3 857.388  71.040   1
  -1  -7  -3 740.879  67.164   1
   1   7   3 834.496  66.295   1
  -1   7  -3 743.286  67.583   1
   1   7   3 716.231  68.584   1
   1   7   3 813.301  92.986   2
   2  -7   3 283.461  45.881   1
   2  -7   3 220.316  47.619   1
  -2  -7  -3 247.867  51.781   2
  -2  -7  -3 255.110  43.260   1
   2   7   3 318.256  39.637   1
   2   7   3 206.995  34.815   1
  -2   7  -3 238.824  40.789   1
   2   7   3 225.951  51.887   2
  -3  -7  -3 79.3520 34.7999   1
   3  -7   3 65.6299 34.5343   1
  -3  -7  -3 67.8406 37.3877   2
   3  -7   3 74.1775 37.3862   1
  -3  -7  -3 46.1698 22.9634   1
   3   7   3 65.5224 24.7169   1
  -4  -7  -3 -40.845  27.479   2
   4  -7   3  6.5666 32.2910   1
  -4  -7  -3 45.2152 24.4142   1
  -4  -7  -3 -7.4264 31.6834   1
   4  -7   3  6.1488 34.7615   1
   4   7   3 21.5471 22.7149   1
  -5  -7  -3 391.534  63.919   1
   5  -7   3 279.259  68.167   1
   5  -7   3 296.323  71.266   1
  -5  -7  -3 226.888  68.178   1
   5   7   3 354.304  61.240   1
  -6  -7  -3 49.5723 35.5501   1
   6  -7   3  3.3880 32.6209   1
   6   7   3 -42.137  25.026   1
   7  -7   3 -18.795  40.663   1
   7   7   3 -28.993  28.479   1
   8  -7   3 -17.776  45.561   1
   9  -7   3 22.8950 66.0256   1
   9  -8  -3 133.448  77.804   1
   8  -8  -3 49.5245 58.0892   1
   7  -8  -3 66.2523 49.9502   1
  -6  -8   3 12.6144 30.2948   1
   6  -8  -3 25.9869 46.3870   1
   6   8  -3 15.1470 34.4352   1
  -5  -8   3 134.116  39.132   1
   5  -8  -3 86.6188 50.3921   1
  -5  -8   3 240.211  62.625   2
   5   8  -3 109.973  37.993   1
  -4  -8   3 20.6580 40.5144   2
   4  -8  -3 62.3317 42.0153   1
  -4  -8   3 95.3383 27.5706   1
   4   8  -3 103.724  31.086   1
   3   8  -3 217.693  51.977   2
   2  -8  -3 223.361  46.370   1
   2   8  -3 251.074  54.688   2
   1  -8  -3 -3.1363 20.2301   1
  -1   8   3 -35.905  16.211   1
  -1   8   3 -20.582  18.765   1
   0  -8  -3 30.5658 20.1617   1
   0  -8   3 11.9900 16.4952   1
   0  -8   3 18.5628 14.1095   1
   0   8   3 -44.794  24.427   2
   0   8   3 43.5471 17.9031   1
   0   8   3 44.8400 19.2149   1
   1  -8   3 125.573  28.198   1
  -1  -8  -3 193.216  31.084   1
  -1  -8  -3 133.195  25.644   1
   1  -8   3 78.2772 29.4038   1
   1   8   3 132.345  23.973   1
  -1   8  -3 92.7168 23.8887   1
   1   8   3 123.115  22.914   1
   1   8   3 151.845  42.751   2
  -2  -8  -3 44.9873 25.7468   1
  -2  -8  -3 91.5101 39.7597   2
   2  -8   3 66.5108 35.6102   1
  -2  -8  -3 80.0194 22.8574   1
   2  -8   3 45.2384 27.5493   1
   2   8   3 80.5763 21.8984   1
   2   8   3 98.4927 40.7515   2
   2   8   3 37.3002 20.8356   1
   3  -8   3 145.778  46.516   1
  -3  -8  -3 161.847  38.721   1
   3  -8   3 102.417  37.080   1
  -3  -8  -3 151.519  41.377   2
   3   8   3 98.2124 26.9504   1
   4  -8   3 -12.307  27.545   1
   4  -8   3 -26.738  34.252   1
  -4  -8  -3 33.2377 26.6705   1
  -4  -8  -3 -18.657  30.067   2
  -4  -8  -3 -35.866  27.872   1
   4   8   3  2.3204 20.3302   1
  -5  -8  -3 184.045  56.738   1
  -5  -8  -3 162.189  45.411   1
   5  -8   3 135.738  53.841   1
   5  -8   3 266.696  65.828   1
   5   8   3 255.724  52.582   1
   6  -8   3 -2.5483 41.0770   1
   6   8   3 -13.675  28.104   1
   7  -8   3 24.1182 45.2363   1
   8  -8   3 32.8789 45.6932   1
   9  -8   3 -22.639  57.125   1
   9  -9  -3 80.1970 67.3758   1
   8  -9  -3 49.6220 61.4465   1
   7  -9  -3 12.4764 49.1342   1
   6  -9  -3 22.4063 44.1739   1
  -5  -9   3  9.4377 13.1123   1
   5  -9  -3 69.3110 47.7122   1
   5   9  -3 189.515  39.727   1
  -4  -9   3 137.265  31.897   1
   4  -9  -3 118.495  48.069   1
   4   9  -3 107.947  30.281   1
   4   9  -3 86.7706 50.0219   2
   3  -9  -3 53.5557 33.9487   1
  -3  -9   3 54.8846 18.3226   1
   3   9  -3 52.5477 38.5090   2
   2  -9  -3 -24.570  23.677   1
   2   9  -3  7.6831 31.9229   2
   1  -9  -3 -22.254  19.726   1
  -1   9   3  7.4627 18.9162   1
   0  -9   3 159.571  26.140   1
   0  -9  -3 170.065  34.572   1
   0  -9   3 229.604  30.431   1
   0   9   3 216.841  31.879   1
   0   9   3 188.304  48.035   2
   0   9   3 255.039  35.007   1
  -1  -9  -3 130.631  25.730   1
  -1  -9  -3 86.0618 25.3800   1
   1  -9   3 65.5185 27.3520   1
   1  -9   3 112.449  29.213   1
  -1   9  -3 125.433  26.025   1
   1   9   3 109.526  22.311   1
   1   9   3 124.141  42.821   2
   1   9   3 88.6184 19.8233   1
   2  -9   3 -40.360  23.862   1
  -2  -9  -3 26.9365 21.1646   1
  -2  -9  -3 51.4114 18.7236   1
   2  -9   3 -7.0660 20.3851   1
   2   9   3 20.8348 33.4987   2
   2   9   3 76.3596 19.1319   1
   2   9   3 23.4449 15.5143   1
   3  -9   3 226.501  51.923   1
   3  -9   3 182.484  52.082   1
  -3  -9  -3 384.971  66.731   2
  -3  -9  -3 255.281  41.315   1
  -3  -9  -3 325.385  53.055   1
   3   9   3 236.746  39.008   1
  -4  -9  -3 39.2417 43.4144   2
   4  -9   3 -27.732  33.485   1
   4  -9   3 -13.360  30.225   1
  -4  -9  -3 12.5891 12.8974   1
  -4  -9  -3 -39.337  29.187   1
   4   9   3 -45.686  18.424   1
   5  -9   3 38.9559 39.4430   1
   5  -9   3 30.0536 38.9886   1
  -5  -9  -3  9.3419 26.8265   1
  -5  -9  -3 80.4775 49.6183   1
   5   9   3 32.0299 30.8585   1
   6  -9   3 73.2241 53.5065   1
   7  -9   3 82.5096 54.5011   1
   8  -9   3 86.1216 67.3044   1
   9  -9   3 38.2009 55.4544   1
   9 -10  -3 51.3093 63.4728   1
   8 -10  -3 53.1411 55.3490   1
   7 -10  -3 17.9301 49.1394   1
   6 -10  -3 137.389  60.094   1
   5 -10  -3 106.581  52.317   1
  -5 -10   3 69.1140 31.7130   1
   5  10  -3 145.668  37.115   1
  -4 -10   3 -5.2384 20.5714   1
   4 -10  -3 93.5210 40.8409   1
   4  10  -3  1.2959 41.6783   2
   3 -10  -3 -6.1182 29.9706   1
  -3 -10   3 24.9824 14.3332   1
   3  10  -3  6.4057 39.0604   2
   2 -10  -3 374.666  66.334   1
  -2  10   3 518.478  67.782   1
   2  10  -3 417.150  76.407   2
   1 -10  -3 45.2888 29.1558   1
   1  10  -3 52.0942 35.3709   2
  -1  10   3 63.2828 24.3613   1
   0 -10   3 22.6911 15.5637   1
   0 -10  -3 34.9829 22.1434   1
   0 -10   3 69.6375 20.6755   1
   0  10   3 75.0472 19.5730   1
   0  10   3 78.2262 40.2959   2
   0  10   3 59.8618 21.3611   1
   1 -10   3 -13.912  18.884   1
  -1 -10  -3 21.4768 17.1185   1
   1 -10   3 -5.0009 18.6300   1
  -1 -10  -3 18.4316 20.7743   1
   1  10   3 -4.6037 31.4793   2
   1  10   3 32.6305 14.2546   1
   1  10   3 10.1946 13.9486   1
  -2 -10  -3 103.002  30.080   1
   2 -10   3 90.5698 33.9026   1
  -2 -10  -3 95.3943 23.9244   1
   2 -10   3 29.0523 27.3431   1
   2  10   3 118.031  47.125   2
   2  10   3 172.889  24.743   1
   2  10   3 155.878  24.782   1
   3 -10   3 19.0914 27.6935   1
  -3 -10  -3  8.0618 19.1516   1
   3 -10   3 11.1460 33.9224   1
  -3 -10  -3 -30.411  24.105   1
  -3 -10  -3 -30.140  30.031   2
   3  10   3 -9.6499 17.5134   1
  -4 -10  -3 -3.4735 10.5689   1
  -4 -10  -3 31.9111 34.9022   1
   4 -10   3 -7.7959 33.7915   1
   4 -10   3 -24.013  29.589   1
   4  10   3 -31.112  19.746   1
  -5 -10  -3 38.2623 44.5961   1
  -5 -10  -3  7.0264 24.3916   1
   5 -10   3 44.8122 49.0731   1
   5 -10   3 12.9724 33.7938   1
   5  10   3 -25.960  22.208   1
   6 -10   3 51.8093 45.8552   1
   7 -10   3 175.195  74.345   1
   8 -10   3 32.9960 61.4758   1
   8 -11  -3 -3.1120 57.6253   1
   7 -11  -3 112.393  67.608   1
   6 -11  -3  6.4119 43.8678   1
   5 -11  -3 21.2788 44.6817   1
  -5 -11   3 178.926  39.389   1
  -4 -11   3 140.175  30.023   1
   4 -11  -3 51.9241 42.1650   1
   4  11  -3 278.068  69.497   2
   3 -11  -3 61.6858 37.1027   1
  -3 -11   3  6.0720 11.2361   1
   3  11  -3 -2.5152 40.0079   2
   2 -11  -3 12.8510 28.8073   1
  -2  11   3 32.0045 25.5658   1
   2  11  -3 27.1091 38.7110   2
   1 -11  -3 46.6626 25.9099   1
  -1  11   3 26.6880 21.0003   1
   1  11  -3  1.4989 31.6906   2
   0 -11   3 69.0718 20.6785   1
   0 -11  -3 25.1445 24.0271   1
   0 -11   3 65.0401 18.6356   1
   0  11   3 82.4072 20.5409   1
   0  11   3 -23.461  34.389   2
  -1 -11  -3 37.5354 21.9747   1
   1 -11   3 32.2540 22.6876   1
   1 -11   3 -28.040  21.342   1
  -1 -11  -3 22.7666 19.7047   1
   1  11   3 -36.949  30.659   2
  -2 -11  -3 47.1425 25.5535   1
   2 -11   3 49.6652 29.7837   1
   2 -11   3 -13.530  13.105   1
  -2 -11  -3 112.320  25.417   1
   2  11   3 121.627  50.980   2
  -3 -11  -3 192.074  42.641   1
   3 -11   3 143.373  45.533   1
  -3 -11  -3 201.907  34.195   1
   3 -11   3 174.358  53.944   1
   3  11   3 97.8215 26.2004   1
   4 -11   3 -36.411  30.356   1
  -4 -11  -3 18.7709 34.6416   1
  -4 -11  -3 113.001  30.161   1
   4 -11   3 -3.8047 38.2840   1
   4  11   3 57.7229 27.4312   1
   5 -11   3 51.1668 43.0012   1
  -5 -11  -3 123.121  53.392   1
   6 -11   3 182.396  68.012   1
   7 -11   3 90.5628 59.6332   1
   8 -11   3 166.539  77.486   1
   8 -12  -3 18.0120 65.3845   1
   7 -12  -3 25.6260 57.1252   1
   6 -12  -3 20.5901 48.9052   1
   5 -12  -3 37.4382 44.9262   1
   4 -12  -3 130.823  50.680   1
  -4 -12   3 77.3726 23.9211   1
   4  12  -3 -14.556  46.007   2
   3 -12  -3 94.2396 46.2471   1
   3  12  -3 79.3845 51.6865   2
   2 -12  -3 404.829  65.597   1
   2  12  -3 174.423  66.714   2
  -2  12   3 396.157  56.967   1
   1 -12  -3 -2.0071 25.1927   1
   1  12  -3 -27.762  34.882   2
  -1  12   3  9.6704 19.9916   1
   0 -12   3 188.224  30.436   1
   0 -12  -3 137.977  34.531   1
   0  12   3 141.869  24.828   1
   0  12   3 183.625  57.929   2
   1 -12   3 -45.191  20.989   1
   1 -12   3 33.6414 25.3319   1
  -1 -12  -3 44.9619 23.5808   1
   1  12   3 19.9243 38.9096   2
  -2 -12  -3 64.2767 22.9511   1
   2 -12   3 -2.6975 15.2975   1
   2 -12   3 75.8322 32.4839   1
  -2 -12  -3 43.4749 25.2914   1
   2  12   3 86.4913 51.1868   2
  -3 -12  -3 117.702  27.839   1
   3 -12   3 96.8261 45.4290   1
   3 -12   3 106.730  42.944   1
  -3 -12  -3 82.1939 35.5502   1
   3  12   3 74.9303 50.2034   2
  -4 -12  -3 -1.0806 19.6970   1
   4 -12   3 -3.6789 39.0106   1
  -4 -12  -3 14.3607 36.5508   1
   5 -12   3 18.6533 38.9725   1
   6 -12   3 -63.674  33.069   1
   7 -12   3 22.2437 51.2737   1
   8 -12   3 135.001  74.084   1
   8 -13  -3 -23.800  52.875   1
   7 -13  -3 -74.455  40.382   1
   6 -13  -3 -14.724  35.077   1
   5 -13  -3 -11.789  39.629   1
   4 -13  -3 -8.0523 39.0014   1
  -4 -13   3 35.3712 14.4578   1
   4  13  -3 39.9331 49.1922   2
   3 -13  -3 -24.748  29.789   1
   3  13  -3 -0.6233 39.1396   2
  -3  13   3 72.1311 32.7630   1
   2 -13  -3  6.7901 29.9208   1
  -2  13   3 26.8140 26.9363   1
   2  13  -3 81.7115 47.7969   2
   1 -13  -3 -20.914  25.449   1
  -1  13   3 33.4934 20.1847   1
   1  13  -3 45.0233 45.4967   2
  -1  13   3 -30.937  29.543   2
   0 -13  -3 74.0617 29.2828   1
   0  13   3 101.987  49.110   2
   1 -13   3 167.390  36.407   1
   1 -13   3 139.243  36.002   1
  -1 -13  -3 177.973  34.294   1
   1  13   3 114.113  53.501   2
  -2 -13  -3 66.4341 21.9146   1
   2 -13   3 29.7098 34.5017   1
  -2 -13  -3 76.0037 26.1517   1
   2 -13   3 11.1921 27.1141   1
   2  13   3 114.689  56.653   2
   3 -13   3 19.7296 37.5939   1
   3 -13   3 64.7032 38.9152   1
  -3 -13  -3 85.2999 32.1233   1
  -3 -13  -3 81.3016 25.0192   1
   3  13   3 116.166  54.941   2
  -4 -13  -3 44.6342 34.3627   1
   4 -13   3 -6.7134 34.0576   1
   5 -13   3 68.8434 43.1306   1
   6 -13   3 144.071  65.145   1
   7 -13   3 -16.172  46.426   1
   7 -14  -3 90.9969 65.6013   1
   6 -14  -3 -11.999  46.233   1
   5 -14  -3 16.9044 39.6585   1
   4 -14  -3 11.4488 42.5737   1
   4  14  -3 36.8484 51.2905   2
   3 -14  -3 112.632  44.680   1
   3  14  -3 39.4142 46.1735   2
   2 -14  -3 -5.9896 30.2706   1
   2  14  -3 12.6985 43.1802   2
   1 -14  -3 -21.474  24.421   1
   1  14  -3 -6.9798 40.5200   2
  -1  14   3 31.4415 44.5354   2
  -1  14   3  2.7003 18.9374   1
   0 -14  -3 287.287  47.701   1
   0  14   3 398.516  79.632   2
   1 -14   3 15.0362 25.5300   1
  -1 -14  -3 10.8776 22.0918   1
   1 -14   3 29.0257 26.2795   1
   1  14   3 80.3246 49.3988   2
   2 -14   3 76.0485 35.2305   1
   2 -14   3 112.110  36.671   1
  -2 -14  -3 82.8777 26.6140   1
   2  14   3 154.966  62.425   2
  -3 -14  -3 53.0441 21.7461   1
   3 -14   3 31.5374 29.9833   1
  -3 -14  -3 48.2139 29.0764   1
   3  14   3 47.9983 44.9214   2
  -4 -14  -3 -6.2048 32.8073   1
   4 -14   3 -33.810  29.178   1
   5 -14   3 13.2404 44.0144   1
   6 -14   3 17.2536 44.6257   1
   7 -14   3  3.5107 51.8203   1
   7 -15  -3 65.6401 59.9153   1
   6 -15  -3 30.5580 45.4080   1
   5 -15  -3 -22.276  30.616   1
   4 -15  -3 129.731  54.269   1
   4  15  -3 152.184  65.493   2
   3 -15  -3 15.5834 30.9439   1
   3  15  -3 105.331  55.441   2
   2 -15  -3 115.248  39.403   1
   2  15  -3 -30.767  40.961   2
   1 -15  -3 16.5647 26.1029   1
  -1  15   3 -31.973  34.498   2
   1  15  -3  2.1929 38.1202   2
   0 -15  -3 -38.688  19.365   1
   0  15   3  5.5528 41.7806   2
   1 -15   3 413.446  58.485   1
  -1 -15  -3 360.908  53.296   1
   1 -15   3 700.458  73.641   1
   1  15   3 445.182  91.888   2
  -2 -15  -3 12.1619 18.2045   1
   2 -15   3 -16.978  23.807   1
   2  15   3 -37.892  40.420   2
   3 -15   3  0.1655 28.7855   1
  -3 -15  -3 13.8567 20.8251   1
   3  15   3 -12.124  42.542   2
   4 -15   3 -26.394  27.087   1
   5 -15   3 -2.2901 36.4116   1
   6 -15   3 27.4901 47.6497   1
   6 -16  -3 66.9821 60.7962   1
   5 -16  -3 80.4468 53.2562   1
   4 -16  -3  3.4144 35.0039   1
   4  16  -3 34.8760 47.8438   2
   3 -16  -3 21.3769 30.2072   1
   3  16  -3 88.7004 48.4166   2
   2 -16  -3 -34.289  26.587   1
   2  16  -3  7.4170 41.6310   2
   1 -16  -3 244.701  49.754   1
  -1  16   3 175.517  60.020   2
   1  16  -3 398.690  88.231   2
   0 -16  -3 31.4710 23.7364   1
   0  16  -3 -29.979  34.568   2
   0  16   3 116.889  52.768   2
  -1 -16  -3 82.7857 24.2675   1
   1 -16   3 59.6464 27.3705   1
   1  16   3 77.5715 53.1879   2
   2 -16   3 45.6707 28.6241   1
   2  16   3 60.0999 50.7906   2
  -3 -16  -3 115.832  33.195   1
   3 -16   3 100.973  42.368   1
   3  16   3 54.1483 52.6344   2
   4 -16   3 -19.868  34.465   1
   5 -16   3 66.6089 48.8815   1
   6 -16   3 53.3922 46.3090   1
   5 -17  -3 29.5509 46.6436   1
   4 -17  -3  5.9532 38.2056   1
   3 -17  -3 82.7169 39.6801   1
   3  17  -3 62.6706 50.2209   2
   2 -17  -3 74.0643 37.5928   1
  -2  17   3 34.7943 46.1624   2
   2  17  -3 150.130  61.876   2
   1 -17  -3 40.1840 29.5008   1
  -1  17   3 94.5158 51.7299   2
   1  17  -3 -38.248  42.171   2
   0 -17  -3 36.3164 25.1731   1
   0  17   3  5.4341 39.8200   2
   0  17  -3 79.5298 48.9831   2
   1 -17   3 118.335  29.994   1
   1  17   3 176.858  67.248   2
   2 -17   3 23.8910 27.8873   1
   2  17   3 29.6080 47.8860   2
   3 -17   3 30.3512 34.4391   1
   3  17   3 -41.184  35.586   2
   4 -17   3 -19.041  29.417   1
   5 -17   3 104.578  47.874   1
   4 -18  -3 53.2305 42.2216   1
   3 -18  -3 63.7234 40.6906   1
   2 -18  -3 34.2090 31.5850   1
  -2  18   3 -6.0044 37.8318   2
   1 -18  -3 15.5281 28.3608   1
  -1  18   3 83.9476 54.7899   2
   1  18  -3 85.7636 53.4410   2
   0 -18  -3 194.307  41.068   1
   0  18   3 278.540  76.839   2
   0  18  -3 203.870  72.555   2
   1 -18   3 19.9794 21.4765   1
   1  18   3 41.6056 43.2463   2
   2 -18   3 67.3485 32.5154   1
   2  18   3 87.6557 55.7956   2
   3 -18   3 25.5104 35.1417   1
   4 -18   3 49.6307 36.8889   1
   3 -19  -3 59.5981 43.4931   1
  -3  19   3 93.3170 47.9189   2
   2 -19  -3 -6.4661 26.2111   1
  -2  19   3 -25.832  37.954   2
   1 -19  -3 -12.907  23.557   1
  -1  19   3 -16.350  37.828   2
   0  19   3 23.1699 43.5720   2
   2 -19   3 164.192  41.833   1
   3 -19   3 14.2379 32.2648   1
   1 -20  -3 15.9025 26.5194   1
  10   0  -4 137.267  73.756   1
   9   0  -4 37.0463 50.5185   1
   8   0  -4 29.2237 51.0243   1
   7   0  -4 -23.261  33.943   1
   6   0  -4 192.054  60.186   1
   5   0  -4  9.7103 30.0128   1
  -5   0   4 50.8686 34.4159   1
  -4   0   4 303.538  53.829   1
   4   0  -4 384.008  62.560   1
   3   0  -4  1.7899 25.0015   1
  -3   0   4 -21.798  21.271   1
   2   0  -4 149.954  33.288   1
  -2   0   4 194.381  36.369   1
   1   0  -4 1.50371 5.98331   2
  -1   0   4  7.7731 15.0949   1
   1   0  -4  8.5840 11.1940   1
   0   0  -4 -13.242   8.373   1
   0   0   4 -18.749   9.342   1
   0   0  -4 16.8311 11.6245   1
   0   0   4 -14.068   6.671   1
   1   0   4 -3.2206 20.1496   1
  -1   0  -4 24.5346 17.7393   1
  -1   0  -4 -15.207  15.204   1
   1   0   4  0.2711 11.9522   1
   2   0   4 2364.48  187.00   1
  -2   0  -4 2301.24  180.40   1
  -2   0  -4 2158.05  184.62   1
   2   0   4 2340.01  181.06   1
   3   0   4 -2.3762 22.7364   1
   3   0   4 25.4539 29.5055   1
  -3   0  -4  5.5698 23.0784   1
  -3   0  -4 -27.165  26.757   1
   4   0   4 -4.7145 25.5461   1
   4   0   4  4.5247 29.7795   1
  -4   0  -4 27.6665 40.4359   1
  -4   0  -4 24.7432 27.6981   1
   5   0   4 24.7497 31.1436   1
  -5   0  -4 46.8364 29.9713   1
   6   0   4  2.2841 34.7721   1
   7   0   4  0.3807 40.4442   1
   8   0   4 137.894  68.826   1
   9   0   4 -29.522  44.794   1
  10   0   4 27.5007 56.8814   1
  10  -1  -4 19.6737 54.2221   1
   9  -1  -4 -10.221  45.825   1
   9   1  -4 16.7077 49.9692   1
   8  -1  -4 225.232  77.330   1
   8   1  -4 364.482  82.850   1
   7  -1  -4 51.0652 48.5143   1
   7   1  -4 95.0756 52.9262   1
   6  -1  -4 82.3463 47.2783   1
  -6  -1   4 20.6995 31.6927   1
   6   1  -4 -32.890  31.046   1
  -5  -1   4 89.7134 38.1861   1
   5  -1  -4 104.936  44.804   1
   5   1  -4 127.477  43.321   1
  -5   1   4 93.7240 35.4522   1
   4  -1  -4 57.5492 35.2679   1
  -4  -1   4 91.5872 35.3897   1
   4   1  -4 77.7400 35.7164   1
  -4   1   4 -2.8110 30.1137   1
   3  -1  -4 39.5758 28.2675   1
  -3  -1   4 56.7513 28.4009   1
   3   1  -4 31.9006 26.4938   1
  -3   1   4 96.7661 32.4253   1
  -2  -1   4 12.4250 23.5825   1
  -2  -1   4 40.7613 23.3731   2
   2  -1  -4 17.6359 25.5526   1
  -2   1   4 30.4642 26.1364   1
   2   1  -4 44.0073 23.7103   1
   1  -1  -4 308.481  40.000   1
   1   1  -4 373.810  37.158   1
   0  -1   4 -4.4606 10.7698   1
   0   1  -4 1.66141 8.73730   1
   0   1   4  5.5923 12.9405   1
  -1  -1  -4 1174.09   93.80   1
   1  -1   4 1172.80   98.71   1
  -1  -1  -4 1206.82   96.64   1
  -1   1  -4 1106.87   93.57   1
   1   1   4 1139.08   97.46   1
  -1   1  -4 1040.45   95.86   1
   2  -1   4 72.7041 26.9225   1
  -2  -1  -4 102.583  28.381   1
   2  -1   4 15.3720 29.0552   1
  -2  -1  -4 45.2793 31.0230   1
  -2   1  -4 56.5807 25.7346   1
  -2   1  -4 130.055  36.403   1
   2   1   4 67.9456 26.8507   1
   2   1   4 104.858  35.046   1
   3  -1   4 267.176  49.316   1
  -3  -1  -4 337.230  51.890   1
  -3  -1  -4 428.911  64.578   1
   3  -1   4 469.802  65.465   1
   3   1   4 342.590  59.771   1
   3   1   4 306.555  52.137   1
  -3   1  -4 319.595  51.225   1
  -3   1  -4 465.081  67.805   1
   4  -1   4 735.333  97.246   1
   4  -1   4 633.486  84.721   1
  -4  -1  -4 526.018  77.876   1
  -4  -1  -4 804.214 103.172   1
  -4   1  -4 733.894  99.622   1
  -4   1  -4 626.390  85.068   1
   4   1   4 785.444  91.667   1
   5  -1   4 -2.6502 29.6166   1
  -5  -1  -4 53.5185 30.6169   1
   5   1   4 10.6335 28.6436   1
   6  -1   4 77.1726 43.9759   1
   6   1   4 47.0564 39.3743   1
   7  -1   4 -4.2015 42.0278   1
   7   1   4 -2.6414 34.7364   1
   8  -1   4 -34.411  38.684   1
   8   1   4  9.7332 46.1084   1
   9  -1   4 -16.760  45.828   1
   9   1   4 12.8805 47.3093   1
  10  -1   4 137.857  75.281   1
  10  -2  -4 -56.385  48.582   1
   9  -2  -4 -35.713  46.309   1
   9   2  -4 42.6861 53.6697   1
   8  -2  -4 154.947  64.089   1
   8   2  -4 57.8194 52.2455   1
  -7  -2   4 220.417  60.929   2
   7  -2  -4 232.944  72.328   1
   7   2  -4 270.179  70.443   1
   6  -2  -4 58.9379 44.3466   1
  -6  -2   4 19.2861 30.9807   1
  -6  -2   4 32.2202 38.4924   2
   6   2  -4 -5.5054 31.3150   1
   5  -2  -4 306.920  61.136   1
  -5  -2   4 285.766  59.211   1
  -5  -2   4 236.759  49.538   2
   5   2  -4 222.146  52.067   1
  -4  -2   4 71.5225 31.0884   2
  -4  -2   4 22.1509 31.0593   1
   4  -2  -4 87.2817 39.4182   1
   4   2  -4 95.1989 35.0485   1
  -4   2   4 37.6423 31.8855   1
  -3  -2   4 126.970  34.837   1
   3  -2  -4 127.391  38.236   1
  -3  -2   4 252.643  39.452   2
   3   2  -4 138.305  34.609   1
  -3   2   4 182.450  39.665   1
  -2  -2   4 535.133  58.502   2
  -2  -2   4 572.574  57.965   1
   2  -2  -4 521.375  63.141   1
  -2   2   4 491.381  63.341   1
   2   2  -4 498.758  58.249   1
   2   2  -4 549.793  60.186   2
   1  -2  -4 2126.16  165.13   1
  -1   2   4 2137.91  165.68   1
   1   2  -4 2251.80  160.86   1
  -1   2   4 1956.58  164.58   1
   0  -2  -4 217.174  27.187   1
   0  -2  -4 106.239  22.794   1
   0  -2   4 75.4047 16.9430   1
   0   2  -4 116.764  20.376   1
   0   2   4 194.392  27.918   1
  -1  -2  -4 5500.50  377.37   1
   1  -2   4 5157.23  377.09   1
  -1  -2  -4 5137.35  379.70   1
   1  -2   4 5048.28  380.12   1
   1   2   4 5227.58  376.98   1
  -1   2  -4 5298.74  376.74   1
  -1   2  -4 4865.74  379.50   1
   1   2   4 4685.82  377.78   1
  -2  -2  -4 50.6251 29.5871   1
  -2  -2  -4 65.3480 26.0900   1
   2  -2   4 56.3989 26.8113   1
   2  -2   4 45.1225 31.3038   1
   2   2   4 67.4548 32.2575   1
  -2   2  -4 57.3906 32.9113   1
   2   2   4 54.0245 24.7411   1
  -2   2  -4 28.6650 23.6445   1
  -3  -2  -4 1003.69  105.34   1
  -3  -2  -4 1095.21  100.89   1
   3  -2   4 1182.20  104.36   1
   3  -2   4 964.685 105.031   1
   3   2   4 1215.42  109.25   1
   3   2   4 1142.23  102.63   1
  -3   2  -4 1101.67  111.15   1
  -3   2  -4 1052.24  102.31   1
  -4  -2  -4 63.2531 43.9235   1
   4  -2   4 54.7679 37.5577   1
   4  -2   4 50.8744 32.0082   1
  -4  -2  -4 107.014  33.862   1
   4   2   4 117.901  37.252   1
  -4   2  -4 104.364  35.898   1
  -5  -2  -4 451.724  87.351   1
  -5  -2  -4 585.287  80.354   1
   5  -2   4 567.388  88.009   1
   5   2   4 391.089  71.144   1
   6  -2   4 17.1779 36.8219   1
   6   2   4 -11.799  31.860   1
   7  -2   4 90.1951 52.9995   1
   7   2   4 126.617  58.188   1
   8  -2   4 -2.8652 41.3067   1
   8   2   4 -4.0410 40.7708   1
   9  -2   4 30.7576 56.7983   1
   9   2   4 -8.1712 46.3028   1
  10  -2   4 149.686  79.178   1
  10  -3  -4 71.9923 65.5370   1
   9  -3  -4 51.1541 54.8410   1
   8  -3  -4 -17.016  44.974   1
   8   3  -4 -10.331  40.424   1
  -7  -3   4 66.2984 42.8696   2
   7  -3  -4 -25.181  41.959   1
  -7  -3   4  0.9506 32.9399   1
   7   3  -4 -49.641  32.931   1
  -6  -3   4 351.354  69.252   2
  -6  -3   4 426.629  78.656   1
   6  -3  -4 339.376  75.174   1
   6   3  -4 377.070  74.160   1
   5  -3  -4 113.236  48.959   1
  -5  -3   4 160.971  46.839   2
  -5  -3   4 296.874  55.000   1
   5   3  -4 201.933  49.858   1
  -4  -3   4 1271.29  113.32   1
  -4  -3   4 1144.93  116.13   2
   4  -3  -4 1160.52  119.85   1
   4   3  -4 1239.45  113.57   1
  -4   3   4 1214.65  116.50   1
  -3  -3   4 65.9566 27.7097   1
   3  -3  -4 19.3616 28.6501   1
  -3  -3   4 128.180  36.709   2
  -3   3   4 71.2878 30.7755   1
   3   3  -4 136.543  32.004   1
  -2  -3   4 766.099  75.718   2
  -2  -3   4 525.320  64.328   1
   2  -3  -4 811.353  78.896   1
   2   3  -4 813.012  69.532   1
   2   3  -4 932.197  78.204   2
  -2   3   4 706.559  75.043   1
  -1  -3   4 548.479  50.475   1
   1  -3  -4 573.587  59.945   1
   1   3  -4 545.559  51.812   1
  -1   3   4 649.879  60.678   1
  -1   3   4 554.273  60.602   1
   0  -3  -4 1460.94  116.14   1
   0  -3  -4 1493.84  119.07   2
   0  -3  -4 1322.82  113.70   1
   0  -3   4 1353.54  109.58   1
   0   3   4 1449.76  115.50   1
   0   3  -4 1544.01  112.19   1
   0   3   4 1463.32  119.29   2
   0   3   4 1539.19  114.18   1
   0   3  -4 1355.80  109.70   1
  -1  -3  -4 426.714  50.363   1
  -1  -3  -4 532.708  55.406   1
   1  -3   4 444.070  50.093   1
   1  -3   4 453.591  55.760   1
  -1   3  -4 481.922  56.254   1
   1   3   4 460.714  48.884   1
  -1   3  -4 471.522  52.310   1
   1   3   4 540.596  54.957   1
  -2  -3  -4 515.593  58.273   1
   2  -3   4 568.430  65.885   1
  -2  -3  -4 562.328  69.631   1
   2  -3   4 451.302  66.513   1
   2   3   4 664.859  72.014   1
  -2   3  -4 498.620  62.877   1
   2   3   4 619.907  59.616   1
  -2   3  -4 585.213  73.203   1
  -3  -3  -4 641.778  80.521   1
   3  -3   4 543.438  73.081   1
  -3  -3  -4 615.410  65.564   1
   3  -3   4 640.578  83.360   1
   3   3   4 540.597  69.830   1
  -3   3  -4 616.240  73.858   1
   3   3   4 624.514  79.019   1
  -4  -3  -4 23.4297 25.3599   1
   4  -3   4 -33.750  25.822   1
   4  -3   4 -0.9865 25.8694   1
  -4  -3  -4  7.7224 34.4367   1
   4   3   4 -42.176  19.811   1
  -5  -3  -4 243.714  68.436   1
   5  -3   4 199.864  57.358   1
  -5  -3  -4 283.709  58.126   1
   5   3   4 177.302  48.486   1
   6  -3   4 198.635  64.058   1
  -6  -3  -4 316.088  63.248   1
   6   3   4 199.518  54.047   1
   7  -3   4 99.5123 54.7042   1
   7   3   4 -13.562  29.833   1
   8  -3   4 81.1492 59.4939   1
   8   3   4 96.9637 55.9758   1
   9  -3   4 145.741  71.075   1
   9   3   4 72.6469 54.8285   1
  10  -3   4 24.3167 64.6071   1
  10  -4  -4 46.8056 80.9179   1
   9  -4  -4 46.6545 53.3440   1
   8  -4  -4 18.4065 45.6563   1
   8   4  -4 110.234  55.260   1
  -7  -4   4 -11.828  29.525   1
   7  -4  -4 -11.741  42.201   1
   7   4  -4 81.0134 45.7844   1
  -6  -4   4 106.091  41.971   1
   6  -4  -4 28.9324 39.6363   1
  -6  -4   4 96.0782 46.4940   2
   6   4  -4 93.7948 45.7019   1
  -5  -4   4 12.4689 34.2770   2
  -5  -4   4 123.607  40.038   1
   5  -4  -4 127.292  47.211   1
   5   4  -4  7.6673 29.8301   1
  -4  -4   4 80.0418 35.5371   2
   4  -4  -4 34.8494 33.3121   1
  -4  -4   4 47.7322 28.1187   1
   4   4  -4 73.3990 27.7479   1
   3  -4  -4 246.117  48.194   1
  -3  -4   4 229.494  39.212   1
  -3  -4   4 176.841  42.073   2
  -3   4   4 218.340  43.997   1
   3   4  -4 206.391  44.143   2
   3   4  -4 163.595  35.180   1
  -2  -4   4 -0.6729  6.7861   1
   2  -4  -4 23.2567 25.6181   1
   2   4  -4 11.9154 17.1150   1
   2   4  -4 29.5547 26.0791   2
  -2   4   4 57.8569 26.1717   1
   1  -4  -4 1181.33  102.27   1
  -1  -4   4 1222.92   90.98   1
  -1  -4   4 1186.65   91.72   1
   1   4  -4 1132.30   90.19   1
  -1   4   4 1096.98  100.43   1
  -1   4   4 1202.64  101.40   1
   0  -4  -4 30.8544 22.5744   1
   0  -4  -4  7.4275 23.0744   2
   0  -4   4 32.9941 17.4362   1
   0  -4   4 15.8990 14.4504   1
   0  -4  -4  1.3586 17.8747   1
   0   4   4 29.1424 22.5781   1
   0   4  -4 48.6129 14.8330   1
   0   4   4 44.1828 24.5511   2
   0   4  -4 44.9424 17.0929   1
   0   4   4 38.8675 19.0120   1
  -1  -4  -4 263.464  43.494   2
  -1  -4  -4 239.432  35.967   1
   1  -4   4 246.185  40.818   1
   1  -4   4 196.388  35.429   1
   1   4   4 271.382  37.937   1
  -1   4  -4 264.857  36.676   1
  -1   4  -4 227.348  40.162   1
   1   4   4 264.993  36.577   1
   2  -4   4 15.2161 27.8270   1
  -2  -4  -4 14.4397 26.7755   1
   2  -4   4 24.8443 23.6615   1
  -2  -4  -4 24.5745 21.4127   1
   2   4   4 59.2326 22.6797   1
  -2   4  -4 -9.3970 19.5032   1
  -2   4  -4 36.0510 29.9192   1
  -3  -4  -4 333.746  55.665   1
   3  -4   4 139.997  43.892   1
   3  -4   4 200.839  43.475   1
  -3  -4  -4 200.585  40.857   1
   3   4   4 289.341  48.171   1
  -3   4  -4 239.933  45.429   1
   3   4   4 267.450  43.207   1
   4  -4   4 22.9841 30.9679   1
  -4  -4  -4 -8.1397 32.1282   1
  -4  -4  -4 13.4012 24.3086   1
   4  -4   4 -18.752  23.973   1
   4   4   4 -5.6396 20.9492   1
  -5  -4  -4 23.0264 44.8713   1
   5  -4   4 34.9025 34.0659   1
  -5  -4  -4 78.8917 35.1030   1
   5   4   4 73.5673 37.4260   1
   6  -4   4 183.156  60.265   1
  -6  -4  -4 297.728  62.119   1
   6   4   4 211.538  59.290   1
   7  -4   4 -4.3638 42.4389   1
   7   4   4 33.9033 40.1751   1
   8  -4   4 88.4985 60.0716   1
   8   4   4 120.473  59.804   1
   9  -4   4 -40.330  46.277   1
  10  -4   4 -43.569  60.120   1
  10  -5  -4  2.2983 59.2302   1
   9  -5  -4  5.6914 55.7244   1
   8  -5  -4 -1.7737 47.5140   1
   7  -5  -4 -16.212  39.988   1
   7   5  -4 43.8768 42.5652   1
  -6  -5   4 342.188  68.804   2
   6  -5  -4 346.352  81.517   1
  -6  -5   4 448.005  74.373   1
   6   5  -4 297.384  61.414   1
   5  -5  -4 113.407  44.055   1
  -5  -5   4 76.6556 34.9922   1
  -5  -5   4 20.7801 37.8551   2
   5   5  -4 56.7530 35.0141   1
  -4  -5   4 -6.7398 28.1621   2
   4  -5  -4 56.7077 36.0336   1
  -4  -5   4 -8.4467 24.2200   1
   4   5  -4 -27.381  20.876   1
   3  -5  -4 222.782  50.867   1
   3   5  -4 374.245  56.473   2
  -2  -5   4 129.988  26.029   1
   2  -5  -4 127.261  35.705   1
   2   5  -4 124.005  23.974   1
   2   5  -4 116.526  25.502   1
  -2   5   4 163.276  35.839   1
   2   5  -4 179.858  42.939   2
   1  -5  -4 -22.031  21.080   1
  -1  -5   4 -2.3321 10.9400   1
  -1  -5   4 -15.644  11.382   1
  -1   5   4 -4.7034 18.8812   1
  -1   5   4 -17.596  18.856   1
   0  -5  -4 543.434  56.553   1
   0  -5  -4 572.934  53.224   1
   0  -5   4 613.227  47.935   1
   0  -5   4 429.383  49.479   1
   0   5  -4 470.420  45.262   1
   0   5   4 597.988  53.633   1
   0   5   4 600.070  61.882   2
   0   5   4 513.943  56.060   1
  -1  -5  -4 446.094  60.313   2
  -1  -5  -4 647.294  56.205   1
   1  -5   4 515.608  51.899   1
  -1  -5  -4 357.129  45.151   1
   1   5   4 491.703  49.322   1
   1   5   4 515.606  55.773   1
   1   5   4 467.179  62.229   2
  -1   5  -4 489.138  49.454   1
   2  -5   4 410.439  53.777   1
  -2  -5  -4 399.586  55.430   1
   2  -5   4 332.595  54.408   1
  -2  -5  -4 449.791  60.281   2
  -2  -5  -4 348.851  47.801   1
   2   5   4 263.497  44.248   1
   2   5   4 433.888  53.096   1
  -2   5  -4 439.901  54.126   1
  -3  -5  -4 399.521  61.432   1
  -3  -5  -4 382.144  61.019   2
   3  -5   4 236.580  53.775   1
   3  -5   4 341.658  56.626   1
  -3  -5  -4 385.825  52.768   1
   3   5   4 355.619  51.484   1
   3   5   4 466.136  62.350   1
  -4  -5  -4 274.621  55.746   2
   4  -5   4 184.307  54.292   1
   4  -5   4 168.564  47.811   1
  -4  -5  -4 212.473  53.494   1
  -4  -5  -4 210.793  45.067   1
   4   5   4 249.804  48.758   1
   5  -5   4 71.5245 44.8888   1
  -5  -5  -4 160.180  58.420   1
  -5  -5  -4 114.225  41.480   1
   5   5   4 134.816  42.643   1
   6  -5   4 -8.4501 37.8878   1
  -6  -5  -4 96.7964 45.1942   1
   6   5   4 150.500  46.241   1
   7  -5   4 31.7370 47.8100   1
   7   5   4 17.6029 35.0241   1
   8  -5   4 13.2496 48.8540   1
   8   5   4 -24.782  34.976   1
   9  -5   4 65.1911 58.5858   1
   9  -6  -4 -7.5764 49.7938   1
   8  -6  -4 43.7889 52.6388   1
   7  -6  -4  7.3528 41.1891   1
   7   6  -4 11.2375 37.6385   1
  -6  -6   4 133.991  50.590   2
   6  -6  -4 120.926  58.516   1
  -6  -6   4 167.819  46.054   1
   6   6  -4 127.026  48.038   1
   5  -6  -4 110.645  49.745   1
  -5  -6   4 110.144  38.495   1
  -5  -6   4 99.6670 46.9978   2
   5   6  -4 96.8040 39.5363   1
  -4  -6   4 166.496  38.050   1
   4  -6  -4 230.406  57.455   1
  -4  -6   4 187.670  51.716   2
   4   6  -4 267.985  45.565   1
   3  -6  -4 501.648  70.083   1
   3   6  -4 501.358  55.767   1
   3   6  -4 372.214  66.292   2
   3   6  -4 431.017  53.459   1
  -2  -6   4 73.9760 21.5561   1
   2  -6  -4 117.153  36.173   1
   2   6  -4 118.374  38.118   2
   2   6  -4 123.525  21.189   1
  -2   6   4 188.018  37.346   1
   1  -6  -4 -5.2330 20.9895   1
  -1   6   4 40.3438 21.9624   1
  -1   6   4 39.3644 22.2527   1
   0  -6   4 12.3773 15.5345   1
   0  -6  -4 -35.614  15.791   1
   0  -6  -4 -8.0452  9.2931   1
   0  -6   4 19.1616 14.2163   1
   0   6   4 14.2655 19.6472   1
   0   6   4 45.1739 27.4608   2
   0   6   4 -1.6256 15.7323   1
   0   6  -4 22.6596  9.8935   1
  -1  -6  -4 476.423  65.771   2
  -1  -6  -4 495.949  58.720   1
   1  -6   4 424.077  49.100   1
  -1   6  -4 529.900  53.688   1
   1   6   4 445.603  48.675   1
   1   6   4 463.945  64.372   2
   1   6   4 518.231  53.215   1
  -2  -6  -4  4.5805 26.6115   2
  -2  -6  -4 -44.035  19.578   1
   2  -6   4 25.7097 27.0658   1
   2  -6   4 14.8425 22.1268   1
  -2  -6  -4 -2.2745 14.6134   1
   2   6   4  5.1406 15.7615   1
  -2   6  -4  7.0181 19.8771   1
   2   6   4 -15.595  20.101   1
   3  -6   4 95.7365 38.1650   1
   3  -6   4 172.714  41.491   1
  -3  -6  -4 106.581  39.424   1
  -3  -6  -4 155.351  36.275   1
  -3  -6  -4 116.832  40.616   2
   3   6   4 125.440  32.780   1
   4  -6   4 -5.7863 28.0940   1
  -4  -6  -4 -18.374  29.833   2
  -4  -6  -4 -0.9119 22.7261   1
   4  -6   4 -6.1813 31.9351   1
  -4  -6  -4 -31.879  25.615   1
   4   6   4 -21.675  20.795   1
   5  -6   4 192.068  57.273   1
  -5  -6  -4 138.711  51.073   1
  -5  -6  -4 161.222  44.155   1
  -5  -6  -4 124.150  48.310   2
   5   6   4 172.245  45.654   1
   6  -6   4 811.963 116.799   1
  -6  -6  -4 694.848  97.497   1
   6   6   4 637.026  96.569   1
   7  -6   4 -17.146  41.532   1
   7   6   4  0.0822 37.2704   1
   8  -6   4 104.587  62.198   1
   9  -6   4 -20.190  46.303   1
   9  -7  -4 40.3695 51.8857   1
   8  -7  -4 63.7101 56.5941   1
   7  -7  -4 43.1621 49.4722   1
  -6  -7   4 156.099  49.334   1
   6  -7  -4 229.487  69.285   1
   6   7  -4 157.975  50.566   1
  -5  -7   4 35.4751 29.9768   1
   5  -7  -4  3.1423 37.2924   1
  -5  -7   4 42.9487 41.1542   2
   5   7  -4 36.5577 28.8856   1
   4  -7  -4 -9.8618 30.3595   1
  -4  -7   4 31.9356 36.7472   2
  -4  -7   4 -2.0773  9.0314   1
   4   7  -4 16.7986 23.7546   1
   3  -7  -4 46.5835 33.2865   1
  -3  -7   4  0.8254 15.4017   1
   3   7  -4 -34.664  27.234   2
   3   7  -4  5.5110 17.0906   1
   3   7  -4 -3.0180 15.5729   1
   2  -7  -4 142.629  38.789   1
  -2  -7   4 88.1834 19.9758   1
   2   7  -4 200.477  46.879   2
  -2   7   4 99.7655 31.2093   1
   1  -7  -4 65.5376 28.1567   1
  -1   7   4 60.3985 25.7617   1
  -1   7   4 53.1480 23.8241   1
   0  -7   4 1084.21   78.03   1
   0  -7   4 836.245  78.655   1
   0  -7  -4 1035.85   87.61   1
   0   7   4 954.770  86.051   1
   0   7   4 961.457  83.083   1
   0   7   4 927.529  97.118   2
  -1  -7  -4 201.354  36.355   1
  -1  -7  -4 171.197  43.387   2
   1  -7   4 183.764  33.002   1
   1   7   4 202.435  31.613   1
  -1   7  -4 205.208  32.098   1
   1   7   4 229.451  35.359   1
   1   7   4 170.552  43.416   2
   2  -7   4 404.020  59.501   1
   2  -7   4 433.927  62.864   1
  -2  -7  -4 428.660  68.783   2
  -2  -7  -4 437.044  59.622   1
   2   7   4 472.573  53.807   1
   2   7   4 452.373  55.602   1
  -2   7  -4 509.329  60.569   1
   3  -7   4 26.3170 29.4935   1
   3  -7   4 11.0562 25.2325   1
  -3  -7  -4 43.7973 30.8399   1
  -3  -7  -4 27.7686 21.5462   1
  -3  -7  -4 52.3017 35.9239   2
   3   7   4 32.2005 20.7123   1
  -4  -7  -4 -28.166  28.812   1
  -4  -7  -4 63.8456 37.4039   2
   4  -7   4 -13.905  29.994   1
  -4  -7  -4  3.7934 20.9895   1
   4  -7   4 26.5564 35.1876   1
   4   7   4 24.4629 27.1937   1
  -5  -7  -4 101.803  50.012   1
   5  -7   4 15.3165 39.1344   1
   5  -7   4 65.8081 42.9849   1
  -5  -7  -4 96.1479 38.5943   1
   5   7   4 74.7411 36.6330   1
   6  -7   4 -33.062  28.796   1
  -6  -7  -4 27.0451 33.1996   1
   6   7   4 58.2410 37.7968   1
   7  -7   4 80.4661 53.0564   1
   7   7   4  9.2856 40.3174   1
   8  -7   4 71.8539 56.9834   1
   9  -7   4 31.9487 58.3961   1
   9  -8  -4 35.6931 63.4411   1
   8  -8  -4 135.437  70.724   1
   7  -8  -4 42.3613 46.6308   1
   6  -8  -4 68.7155 50.7077   1
  -6  -8   4 46.7918 33.3274   1
   6   8  -4 106.718  41.816   1
  -5  -8   4 132.673  38.408   1
   5  -8  -4 98.7233 51.5906   1
  -5  -8   4 107.595  51.382   2
   5   8  -4 103.913  38.063   1
   4  -8  -4 -16.517  27.029   1
  -4  -8   4  3.5971 18.5872   1
   4   8  -4 -5.6412 21.6573   1
   4   8  -4  7.9802 39.3584   2
   3  -8  -4 -2.7814 24.7905   1
  -3  -8   4 -5.1574 14.8044   1
   3   8  -4 15.1604 16.0152   1
   3   8  -4 18.2972 14.9318   1
   3   8  -4  0.4812 33.5645   2
   2  -8  -4 -19.136  24.439   1
   2   8  -4 68.7187 37.0633   2
   1  -8  -4 144.929  38.710   1
  -1   8   4 193.093  36.893   1
  -1   8   4 178.103  35.274   1
   0  -8  -4 -27.131  17.648   1
   0  -8   4 -8.1743 14.4875   1
   0  -8  -4 4.41318 7.70719   1
   0  -8   4 -10.230  11.942   1
   0   8   4  2.0813 16.1342   1
   0   8   4 -11.107  16.617   1
   0   8   4 17.9524 28.2290   2
   1  -8   4 1674.41  133.69   1
  -1  -8  -4 1647.69  132.18   1
   1  -8   4 1645.01  135.78   1
  -1  -8  -4 1755.17  135.67   1
   1   8   4 1714.56  153.36   2
   1   8   4 1496.82  129.42   1
  -1   8  -4 1644.35  130.42   1
   1   8   4 1701.28  132.85   1
  -2  -8  -4 822.127  98.788   2
   2  -8   4 841.539  88.919   1
   2  -8   4 916.623  88.014   1
  -2  -8  -4 829.406  84.503   1
   2   8   4 1054.07  104.25   2
   2   8   4 891.184  79.400   1
   2   8   4 947.459  82.898   1
   3  -8   4 323.261  62.864   1
  -3  -8  -4 339.187  68.258   2
   3  -8   4 428.283  66.343   1
  -3  -8  -4 419.852  62.878   1
   3   8   4 280.913  47.074   1
   4  -8   4 72.6010 46.2931   1
  -4  -8  -4 61.0901 39.4534   2
  -4  -8  -4 -17.536  28.703   1
   4  -8   4 24.2334 37.8144   1
  -4  -8  -4 88.6908 35.5625   1
   4   8   4 79.0319 26.9169   1
   5  -8   4 96.0447 50.3064   1
  -5  -8  -4 21.6593 43.0815   1
  -5  -8  -4 48.6566 32.6013   1
   5  -8   4 98.2798 49.6707   1
   5   8   4 82.5867 39.1699   1
   6  -8   4 15.2735 43.4648   1
   6   8   4 38.2299 36.5121   1
   7  -8   4 -1.6534 42.4266   1
   8  -8   4 33.3024 49.1026   1
   9  -8   4 -61.975  49.563   1
   9  -9  -4 92.0463 69.3464   1
   8  -9  -4 140.593  71.398   1
   7  -9  -4  9.3411 48.2405   1
   6  -9  -4 -4.9532 42.6509   1
   5  -9  -4 -5.2085 36.4916   1
  -5  -9   4 -7.9882 11.7389   1
   5   9  -4 -21.609  23.057   1
   4  -9  -4 142.808  54.401   1
  -4  -9   4 60.0844 26.0656   1
   4   9  -4 135.491  31.789   1
   4   9  -4 136.558  53.371   2
   3  -9  -4 27.2685 31.3345   1
  -3  -9   4 113.316  23.185   1
   3   9  -4 150.037  48.555   2
   2  -9  -4 176.042  48.572   1
   2   9  -4 266.678  59.612   2
  -2   9   4 209.590  44.780   1
   1  -9  -4 21.4094 25.2630   1
  -1   9   4  4.5059 18.8577   1
   0  -9   4 194.839  28.287   1
   0  -9   4 171.504  25.603   1
   0  -9  -4 111.147  32.045   1
   0   9   4 173.873  31.258   1
   0   9   4 178.373  47.156   2
   0   9   4 151.134  30.954   1
  -1  -9  -4 16.3072 20.9016   1
   1  -9   4 -9.3451 18.9924   1
  -1  -9  -4  3.7038 14.7625   1
   1  -9   4 -3.2852 19.0741   1
   1   9   4 16.6738 32.7137   2
   1   9   4 29.2652 20.3456   1
   1   9   4 24.6372 15.7012   1
  -1   9  -4 16.3080 17.9128   1
   2  -9   4 -6.1468 24.0385   1
   2  -9   4 40.6688 24.3326   1
  -2  -9  -4 72.0568 38.5693   2
   2   9   4 33.9640 17.0221   1
   2   9   4 75.6252 38.1435   2
   3  -9   4 144.586  42.407   1
  -3  -9  -4 147.370  50.789   2
  -3  -9  -4 82.2979 36.5632   1
   3  -9   4 174.046  46.053   1
   3   9   4 128.735  30.709   1
  -4  -9  -4 33.8716 36.0266   1
   4  -9   4 -20.341  31.897   1
  -4  -9  -4  2.7004 20.9787   1
   4  -9   4 -27.278  27.572   1
   4   9   4  6.9161 23.7846   1
  -5  -9  -4 338.395  74.967   1
   5  -9   4 365.141  77.183   1
   5  -9   4 369.277  76.840   1
  -5  -9  -4 281.514  58.115   1
   5   9   4 355.040  61.894   1
   6  -9   4 26.2510 51.7961   1
   7  -9   4 30.8176 46.5878   1
   8  -9   4 31.2265 55.3024   1
   9  -9   4 -12.636  61.171   1
   9 -10  -4 29.9314 65.6109   1
   8 -10  -4 54.0541 57.4031   1
   7 -10  -4 -54.941  38.619   1
   6 -10  -4 86.4709 52.5838   1
   5 -10  -4 413.682  86.050   1
  -5 -10   4 440.612  60.904   1
   5  10  -4 342.387  54.589   1
  -4 -10   4 35.4476 21.4727   1
   4 -10  -4 128.100  48.950   1
   4  10  -4 -34.479  41.077   2
  -3 -10   4 16.6140 14.9129   1
   3 -10  -4 -44.080  29.964   1
   3  10  -4 47.5024 39.7993   2
   2 -10  -4 191.006  46.122   1
  -2  10   4 135.567  37.710   1
   2  10  -4 136.442  51.340   2
   1 -10  -4 -6.6886 23.4338   1
  -1  10   4 14.0740 19.9218   1
   0 -10   4 503.264  47.643   1
   0 -10  -4 613.105  66.869   1
   0 -10   4 458.117  45.316   1
   0  10   4 436.254  49.819   1
   0  10   4 483.371  78.813   2
   1 -10   4 332.060  47.700   1
  -1 -10  -4 342.393  47.938   1
  -1 -10  -4 293.471  41.818   1
   1 -10   4 274.755  43.121   1
   1  10   4 277.139  37.123   1
   1  10   4 289.281  59.975   2
  -2 -10  -4 259.578  42.269   1
   2 -10   4 202.490  44.071   1
   2 -10   4 103.926  34.678   1
  -2 -10  -4 237.025  36.508   1
   2  10   4 232.279  33.648   1
   2  10   4 224.180  55.397   2
   3 -10   4 74.5268 35.2987   1
   3 -10   4 -46.150  23.554   1
  -3 -10  -4 19.9544 41.1700   2
  -3 -10  -4 13.9382 28.3161   1
  -3 -10  -4 -0.3248 17.0461   1
   3  10   4 23.6591 18.7085   1
   4 -10   4 -20.368  28.787   1
   4 -10   4 36.6366 38.2152   1
  -4 -10  -4  3.5672 12.4301   1
  -4 -10  -4 -17.357  33.399   1
   4  10   4  7.7562 23.9732   1
   5 -10   4 151.268  60.868   1
  -5 -10  -4 118.671  38.808   1
  -5 -10  -4 93.6284 51.0599   1
   5 -10   4 93.1901 46.4435   1
   5  10   4 130.478  41.384   1
   6 -10   4 186.010  67.091   1
   7 -10   4 49.8085 53.0714   1
   8 -10   4 56.0314 59.9498   1
   8 -11  -4 -43.705  53.264   1
   7 -11  -4 152.575  72.355   1
   6 -11  -4  6.4608 38.0834   1
  -5 -11   4 54.4470 24.5248   1
   5 -11  -4 70.5794 47.9068   1
   4 -11  -4 114.007  47.884   1
  -4 -11   4 96.8281 28.1723   1
   4  11  -4 135.792  57.312   2
   3 -11  -4 -7.0635 37.5607   1
   3  11  -4 29.8020 42.6508   2
   2 -11  -4 48.7590 32.2374   1
  -2  11   4 65.7563 26.5380   1
   2  11  -4 128.402  50.695   2
   1 -11  -4  8.5824 26.9770   1
  -1  11   4 18.2568 20.9367   1
  -1  11   4 83.6137 37.5402   2
   0 -11   4 19.7317 13.9376   1
   0 -11   4 30.9116 18.4886   1
   0 -11  -4 -1.7188 23.8982   1
   0  11   4 13.4711 18.7983   1
   0  11   4 79.0160 43.6844   2
   1 -11   4 96.2612 31.9602   1
  -1 -11  -4 108.530  29.354   1
  -1 -11  -4 67.6199 24.9894   1
   1 -11   4 83.2841 26.8423   1
   1  11   4 95.2719 43.0792   2
   1  11   4 129.622  23.504   1
  -2 -11  -4 160.495  30.149   1
  -2 -11  -4 135.987  33.850   1
   2 -11   4 90.0696 34.0448   1
   2  11   4 142.795  51.068   2
   2  11   4 130.958  25.698   1
  -3 -11  -4 78.2283 34.8674   1
   3 -11   4 11.2298 36.0543   1
   3 -11   4 62.6232 34.7129   1
  -3 -11  -4 133.345  29.754   1
   3  11   4 67.7975 24.5415   1
  -4 -11  -4 13.7782 34.6438   1
   4 -11   4 24.0788 37.3551   1
  -4 -11  -4 -1.0024 18.2081   1
   4 -11   4 51.8127 40.7798   1
   4  11   4  4.7981 25.3562   1
   5 -11   4 95.2717 50.0395   1
  -5 -11  -4 66.4968 44.3983   1
   6 -11   4 -9.0964 38.1859   1
   7 -11   4 235.759  75.947   1
   8 -11   4 -28.471  51.360   1
   8 -12  -4 -7.7054 61.7041   1
   7 -12  -4 62.5554 61.6108   1
   6 -12  -4 -80.878  35.230   1
   5 -12  -4 86.7309 49.3579   1
  -4 -12   4 -10.457  14.773   1
   4 -12  -4 16.9270 38.8563   1
   4  12  -4 -42.210  44.496   2
   3 -12  -4 339.163  70.252   1
   3  12  -4 194.041  65.601   2
  -3  12   4 270.593  55.951   1
   2 -12  -4 -6.9085 28.6828   1
  -2  12   4 23.8020 24.5506   1
   2  12  -4 -1.3268 38.3738   2
   1 -12  -4 247.616  49.651   1
  -1  12   4 150.226  52.098   2
   1  12  -4 205.738  61.495   2
  -1  12   4 281.851  44.344   1
   0 -12  -4 76.7620 31.1215   1
   0 -12   4 80.9074 22.9596   1
   0  12   4 66.3396 44.8262   2
   0  12   4 82.8726 23.1741   1
   1 -12   4 56.8053 28.7819   1
  -1 -12  -4 107.130  31.982   1
   1 -12   4 45.6207 27.0874   1
   1  12   4 65.6960 43.1051   2
   2 -12   4 23.1168 28.3953   1
   2 -12   4 28.0296 18.4729   1
  -2 -12  -4 -9.4229 22.3466   1
  -2 -12  -4 32.8450 20.8097   1
   2  12   4 13.4263 39.2963   2
   3 -12   4 38.8980 34.7681   1
   3 -12   4 33.9505 35.2308   1
  -3 -12  -4 18.6481 29.2598   1
  -3 -12  -4 73.8473 24.8178   1
   3  12   4 -9.4604 18.4557   1
   4 -12   4 23.4960 36.1127   1
  -4 -12  -4 12.0245 31.7213   1
  -4 -12  -4 -5.6400 19.2141   1
  -5 -12  -4 12.4539 40.9876   1
   5 -12   4 86.0312 42.5366   1
   6 -12   4 -5.1204 42.7053   1
   7 -12   4 36.0878 56.1606   1
   8 -12   4 10.8959 43.1965   1
   8 -13  -4 91.9667 70.3746   1
   7 -13  -4 34.4668 52.4418   1
   6 -13  -4 -6.8303 46.2655   1
   5 -13  -4 136.709  55.980   1
   4 -13  -4 30.0884 48.7714   1
   4  13  -4 47.1949 47.8428   2
   3 -13  -4 94.1425 47.6514   1
   3  13  -4 211.437  63.610   2
  -3  13   4 70.1819 37.0429   1
   2 -13  -4 132.588  44.390   1
  -2  13   4 126.630  36.004   1
   2  13  -4 41.8805 44.0537   2
   1 -13  -4 23.8814 27.6136   1
   1  13  -4 16.2304 42.3430   2
  -1  13   4  5.6829 34.6359   2
  -1  13   4 32.0950 22.5728   1
   0 -13  -4 67.8893 30.9823   1
   0  13   4 70.9308 49.5423   2
   0  13   4 102.284  23.073   1
   1 -13   4 21.2313 21.0427   1
   1 -13   4 45.2444 25.7595   1
  -1 -13  -4 -0.4179 19.8244   1
   1  13   4  9.2002 39.7377   2
  -2 -13  -4 110.890  26.954   1
   2 -13   4 67.2109 31.0640   1
  -2 -13  -4 149.900  33.162   1
   2  13   4 89.6192 52.0140   2
  -3 -13  -4 168.215  30.632   1
   3 -13   4 52.2563 36.9150   1
  -3 -13  -4 116.174  36.640   1
   4 -13   4 52.9230 42.2792   1
  -4 -13  -4 66.1195 36.2074   1
  -5 -13  -4 -24.952  33.904   1
   5 -13   4 -0.2767 37.6280   1
   6 -13   4 -11.445  40.475   1
   7 -13   4 66.2740 56.7987   1
   7 -14  -4 17.8963 52.5216   1
   6 -14  -4 149.762  65.261   1
   5 -14  -4 -62.684  35.887   1
   4 -14  -4 -25.822  37.557   1
   4  14  -4 40.2772 50.9577   2
   3 -14  -4 -31.544  27.010   1
   3  14  -4 -45.344  40.143   2
   2 -14  -4 102.583  40.086   1
   2  14  -4 79.9535 50.6919   2
   1 -14  -4 88.1368 34.5328   1
   1  14  -4 18.8241 46.2125   2
  -1  14   4 -21.727  33.657   2
   0 -14  -4 84.6430 32.1638   1
   0  14   4 98.7712 46.0087   2
   1 -14   4 -14.068  27.065   1
   1 -14   4  5.5144 22.0489   1
  -1 -14  -4 33.9206 25.3163   1
   1  14   4 -0.4572 44.4806   2
  -2 -14  -4 -6.8622 18.8895   1
   2 -14   4 -4.0180 27.5726   1
   2 -14   4 -7.7159 23.4611   1
  -2 -14  -4 30.5960 20.2400   1
   2  14   4 -2.5087 40.7554   2
  -3 -14  -4 16.1901 17.9253   1
  -3 -14  -4 18.7802 28.7697   1
   3 -14   4 47.9434 33.6598   1
   4 -14   4 -47.255  30.882   1
  -4 -14  -4 67.8384 37.1810   1
   5 -14   4 10.2950 40.3417   1
   6 -14   4 94.5684 55.0968   1
   7 -14   4 37.2644 54.6367   1
   7 -15  -4  8.6213 48.3036   1
   6 -15  -4 83.0945 55.0554   1
   5 -15  -4 -22.419  37.902   1
   4 -15  -4 106.852  53.847   1
   4  15  -4 76.8190 63.7217   2
   3 -15  -4 79.3976 42.5031   1
   3  15  -4 46.4928 51.8183   2
   2 -15  -4 -23.639  26.619   1
  -2  15   4 17.4388 35.7005   2
   2  15  -4 27.3398 43.8301   2
   1 -15  -4 14.8876 24.1342   1
  -1  15   4 105.794  47.358   2
   1  15  -4 13.5890 39.5987   2
   0 -15  -4 20.0127 23.7712   1
   0  15   4 53.8697 44.4122   2
   1 -15   4  5.7309 21.8050   1
  -1 -15  -4 20.9562 22.9771   1
   1 -15   4 -0.2846 26.9031   1
   1  15   4 -37.245  36.796   2
  -2 -15  -4 125.900  31.772   1
   2 -15   4 92.7645 36.0398   1
   2  15   4 72.0618 50.5028   2
   3 -15   4 -43.546  24.365   1
  -3 -15  -4 14.4410 25.7181   1
  -4 -15  -4 10.7707 33.4082   1
   4 -15   4 41.4349 37.5753   1
   5 -15   4 38.8027 44.7232   1
   6 -15   4 21.8853 46.6585   1
   6 -16  -4 11.1391 52.7434   1
   5 -16  -4 16.7677 43.6051   1
   4 -16  -4 73.3313 39.9352   1
   4  16  -4 -33.644  48.782   2
   3 -16  -4 54.1766 40.6794   1
   3  16  -4 113.611  51.324   2
   2 -16  -4 105.400  41.802   1
   2  16  -4 21.3148 45.1950   2
  -2  16   4 66.3665 44.3311   2
   1 -16  -4 18.3676 29.8697   1
  -1  16   4 21.0206 44.0522   2
   1  16  -4 55.0783 50.8370   2
   0 -16  -4 359.561  53.921   1
   0  16   4 251.045  71.058   2
   1 -16   4 60.0225 25.9044   1
  -1 -16  -4 27.9577 25.7909   1
   1  16   4 58.6902 47.0823   2
  -2 -16  -4 -7.6584 20.8726   1
   2 -16   4 -11.112  23.515   1
   2  16   4 51.2927 48.0966   2
   3 -16   4 75.7074 37.5045   1
  -3 -16  -4 115.742  35.008   1
  -4 -16  -4 47.4913 35.0414   1
   4 -16   4  2.4230 38.5609   1
   5 -16   4 -16.202  37.922   1
   6 -16   4 -45.528  35.013   1
   5 -17  -4 99.5467 56.3694   1
   4 -17  -4 97.5029 53.1271   1
   3 -17  -4  2.8530 29.6712   1
   2 -17  -4 13.2951 30.5124   1
   2  17  -4 11.8161 43.2370   2
  -2  17   4 27.6719 43.9921   2
   1 -17  -4 56.3626 31.5538   1
   1  17  -4 -72.228  40.268   2
  -1  17   4 43.7040 41.6034   2
   0 -17  -4 36.0669 27.9311   1
   0  17  -4 16.3654 47.4067   2
   0  17   4 42.7111 43.9057   2
   1 -17   4 62.7291 23.6484   1
  -1 -17  -4 52.0973 23.0766   1
   1  17   4 18.3879 45.6636   2
   2 -17   4 -24.159  25.428   1
   2  17   4 42.3983 45.6677   2
   3 -17   4 -29.293  26.753   1
   4 -17   4 17.6017 33.8025   1
   5 -17   4 31.0038 38.0130   1
   4 -18  -4 10.2974 35.6962   1
   3 -18  -4 149.611  51.452   1
  -3  18   4 149.516  53.381   2
   2 -18  -4 67.0833 37.2793   1
  -2  18   4 -0.7828 39.6199   2
   1 -18  -4 52.3860 31.1260   1
   1  18  -4 -35.640  48.925   2
  -1  18   4 -45.714  34.194   2
   0 -18  -4 -21.998  20.744   1
   0  18   4 29.6940 46.2013   2
   0  18  -4 -32.989  39.287   2
  -1 -18  -4 -8.8450 18.3403   1
   1 -18   4  8.2929 19.4791   1
   1  18   4 -10.908  41.408   2
   2 -18   4 -21.390  23.883   1
   2  18   4 -43.049  43.595   2
   3 -18   4 33.8905 33.2456   1
   4 -18   4 -11.536  33.129   1
   3 -19  -4 -8.0079 32.3299   1
  -3  19   4 26.5692 38.0154   2
   2 -19  -4 94.7411 39.0827   1
  -2  19   4 84.1881 46.6709   2
   1 -19  -4 -31.184  24.856   1
  -1  19   4 -14.563  40.504   2
   0 -19  -4 -19.159  22.946   1
   0  19   4 -6.5603 35.5600   2
   2 -19   4  4.6347 26.3599   1
   3 -19   4 27.8982 36.9498   1
   1 -20  -4 32.4897 29.4955   1
   0 -20  -4 -52.989  19.953   1
  10   0  -5 30.2293 59.7039   1
   9   0  -5 150.923  69.193   1
   8   0  -5 17.0453 43.6546   1
   7   0  -5 39.8150 45.0413   1
   6   0  -5 40.2910 40.4354   1
   5   0  -5 16.2639 29.6801   1
  -5   0   5  0.2112 27.1464   1
  -4   0   5 -31.324  18.413   1
   4   0  -5 20.5315 27.5603   1
   3   0  -5 175.292  38.328   1
  -3   0   5 90.8240 32.9192   1
   2   0  -5 -9.4585 23.5854   1
  -2   0   5 -16.639  22.599   1
  -2   0   5 -13.304  16.891   2
   1   0  -5 1470.69  115.09   1
  -1   0   5 1255.70  113.09   1
  -1   0   5 1562.09  116.06   1
   0   0   5 -15.974   8.251   1
   0   0   5 -14.272  13.789   1
   0   0  -5 -13.187  10.632   1
   0   0  -5  2.9442 13.5035   1
  -1   0  -5 92.4867 24.4412   1
   1   0   5 89.9556 23.2517   1
  -1   0  -5 101.529  28.051   1
   2   0   5  2.6528 26.6048   1
  -2   0  -5 -12.261  21.502   1
  -2   0  -5 -52.432  24.126   1
   2   0   5 -8.4937 20.9610   1
   3   0   5 418.775  65.557   1
  -3   0  -5 273.867  55.806   1
   3   0   5 324.687  55.990   1
  -3   0  -5 376.755  56.617   1
  -4   0  -5 -27.497  17.004   1
  -4   0  -5 23.0507 38.3173   1
   4   0   5 -9.7071 26.2723   1
   4   0   5 -6.8872 22.5685   1
   5   0   5 164.304  49.901   1
  -5   0  -5 148.625  60.246   1
   6   0   5 -19.998  33.179   1
   7   0   5 155.316  58.977   1
   8   0   5 -46.754  39.695   1
   9   0   5 35.5303 55.5310   1
  10   0   5 -15.036  52.287   1
  10  -1  -5 59.9887 62.7845   1
   9  -1  -5 112.454  65.293   1
   9   1  -5 25.5873 51.4521   1
   8  -1  -5 -2.8302 42.7618   1
   8   1  -5 29.3479 40.1715   1
   7  -1  -5 -6.3039 41.0819   1
   7   1  -5 -23.485  36.401   1
  -6  -1   5 -48.087  25.478   1
   6  -1  -5 -43.871  34.482   1
   6   1  -5 -32.086  27.020   1
  -5  -1   5 526.389  79.958   1
   5  -1  -5 455.428  77.068   1
  -5   1   5 424.548  75.550   1
   5   1  -5 469.703  76.225   1
  -4  -1   5 -10.774  24.967   1
   4  -1  -5 -41.172  22.508   1
  -4  -1   5 -6.6116 21.9530   2
  -4   1   5 -19.860  25.096   1
   4   1  -5 -12.076  24.295   1
  -3  -1   5 24.7310 23.6444   2
   3  -1  -5 -32.952  23.552   1
  -3  -1   5 48.1131 28.1760   1
   3   1  -5 28.7055 26.2102   1
  -3   1   5 30.0118 26.3383   1
   2  -1  -5 49.2582 26.9300   1
  -2  -1   5 35.8370 21.8104   2
  -2  -1   5 44.3735 25.0740   1
   2   1  -5 70.0004 27.0766   1
   2   1  -5 32.0533 22.2215   2
  -2   1   5 31.8636 25.7178   1
   1  -1  -5 1699.06  135.80   1
  -1  -1   5 1818.19  133.61   1
  -1  -1   5 1829.25  134.88   1
   1   1  -5 1548.29  132.60   1
  -1   1   5 1711.07  136.07   1
  -1   1   5 1604.60  134.79   1
   0  -1  -5 874.517  83.335   1
   0   1  -5 1143.26   84.39   1
  -1  -1  -5 3794.37  291.99   1
   1  -1   5 3699.65  292.04   1
   1  -1   5 3888.21  289.00   1
  -1  -1  -5 3976.80  289.40   1
  -1   1  -5 3980.77  289.18   1
   1   1   5 3769.21  291.99   1
  -1   1  -5 3725.31  291.83   1
   1   1   5 4087.91  289.74   1
   2  -1   5 409.882  58.344   1
  -2  -1  -5 589.522  64.829   1
   2  -1   5 507.305  68.629   1
  -2  -1  -5 591.392  73.095   1
   2   1   5 473.893  65.697   1
  -2   1  -5 423.456  56.748   1
   2   1   5 584.208  64.491   1
  -2   1  -5 426.870  63.203   1
  -3  -1  -5 12.1496 23.1387   1
   3  -1   5 84.9796 31.3465   1
  -3  -1  -5  2.5985 28.3825   1
   3  -1   5 -17.838  28.304   1
  -3   1  -5 33.2298 25.5818   1
  -3   1  -5 -20.450  28.533   1
   3   1   5 -28.549  19.784   1
   3   1   5 -2.0640 28.8356   1
  -4  -1  -5 263.489  63.808   1
   4  -1   5 150.342  50.236   1
  -4  -1  -5 232.245  50.209   1
   4  -1   5 288.427  56.152   1
  -4   1  -5 221.277  61.532   1
  -4   1  -5 258.324  51.081   1
   4   1   5 234.286  51.848   1
  -5  -1  -5 129.183  56.777   1
   5  -1   5 128.693  44.373   1
  -5  -1  -5 157.398  45.880   1
   5   1   5 93.6713 41.6736   1
   6  -1   5 -31.792  31.708   1
   6   1   5 -33.338  25.216   1
   7  -1   5  7.1036 43.1873   1
   7   1   5  7.1788 39.8629   1
   8  -1   5 -2.2308 39.0811   1
   8   1   5 45.5810 49.6126   1
   9  -1   5 136.084  65.770   1
   9   1   5 149.569  67.060   1
  10  -1   5  9.1782 49.9977   1
  10  -2  -5 22.0365 58.6848   1
   9  -2  -5 -20.735  47.612   1
   9   2  -5 -30.625  46.097   1
   8  -2  -5 79.8939 55.3810   1
   8   2  -5 114.849  56.250   1
   7  -2  -5 49.3197 49.3411   1
  -7  -2   5 -41.250  37.441   2
   7   2  -5 -55.177  31.303   1
   6  -2  -5 26.3925 37.3151   1
  -6  -2   5 18.9743 32.6006   2
  -6  -2   5 73.2393 38.3442   1
   6   2  -5 25.9635 36.3722   1
  -5  -2   5 46.2034 30.9995   2
  -5  -2   5 23.1974 29.5528   1
   5  -2  -5 39.5119 37.3042   1
   5   2  -5 65.6129 32.5945   1
  -4  -2   5 -20.472  26.200   1
   4  -2  -5 -7.0639 28.3053   1
  -4  -2   5  4.5419 27.0141   2
   4   2  -5  7.9022 27.5612   1
  -4   2   5 -10.671  28.066   1
  -3  -2   5 409.146  57.501   1
  -3  -2   5 493.564  53.954   2
   3  -2  -5 375.267  59.807   1
   3   2  -5 433.076  58.602   1
  -3   2   5 332.421  55.783   1
  -2  -2   5 533.531  60.450   1
   2  -2  -5 490.288  65.153   1
  -2   2   5 657.022  68.515   1
   2   2  -5 569.062  61.763   1
   2   2  -5 475.833  58.302   2
  -1  -2   5 3917.52  306.71   1
   1  -2  -5 4251.11  311.77   1
  -1  -2   5 4210.79  306.59   1
   1   2  -5 4222.15  307.10   1
  -1   2   5 4116.50  310.62   1
  -1   2   5 4194.84  311.26   1
   0  -2  -5 123.034  28.360   1
   0  -2   5 126.088  25.817   1
   0  -2  -5 108.560  24.885   1
   0  -2   5 97.0478 21.6083   1
   0   2  -5 77.1325 22.0434   1
   0   2   5 96.6804 22.7321   1
   0   2  -5 99.8399 21.1855   1
   0   2   5 128.140  27.757   1
  -1  -2  -5 776.561  78.175   1
   1  -2   5 928.767  74.924   1
   1  -2   5 804.808  79.469   1
  -1  -2  -5 900.181  75.048   1
  -1   2  -5 841.116  73.619   1
  -1   2  -5 748.324  78.864   1
   1   2   5 723.143  76.794   1
   1   2   5 763.517  72.766   1
   2  -2   5 598.703  75.542   1
  -2  -2  -5 636.978  66.199   1
  -2  -2  -5 662.472  77.729   1
   2  -2   5 628.767  67.147   1
   2   2   5 637.453  75.354   1
  -2   2  -5 558.819  63.108   1
   2   2   5 607.198  64.689   1
  -2   2  -5 713.707  80.987   1
  -3  -2  -5 198.175  46.508   1
   3  -2   5 128.817  37.494   1
  -3  -2  -5 168.914  35.230   1
   3  -2   5 131.821  43.125   1
  -3   2  -5 101.347  32.039   1
  -3   2  -5 139.659  44.696   1
   3   2   5 121.886  34.528   1
   3   2   5 169.374  43.201   1
  -4  -2  -5 18.5027 36.6679   1
   4  -2   5 23.6588 29.2710   1
   4  -2   5 47.4232 33.7692   1
  -4  -2  -5  0.8615 24.9873   1
  -4   2  -5 11.8593 27.0375   1
   4   2   5 -12.543  24.491   1
  -4   2  -5 14.7881 39.4181   1
   5  -2   5 -19.826  25.395   1
  -5  -2  -5 33.4634 43.9473   1
  -5  -2  -5 24.7673 28.9566   1
   5   2   5 51.9020 33.0205   1
   6  -2   5 -24.965  31.662   1
   6   2   5 34.5946 37.7461   1
   7  -2   5 40.4257 48.0187   1
   7   2   5 47.6248 44.4118   1
   8  -2   5 126.960  63.372   1
   8   2   5 129.851  60.509   1
   9  -2   5  8.8971 57.9140   1
   9   2   5 16.5835 46.1981   1
  10  -2   5 -0.9261 56.2923   1
  10  -3  -5 62.2709 70.2911   1
   9  -3  -5 106.068  64.834   1
   8  -3  -5 45.1686 54.1072   1
   8   3  -5 -18.342  39.226   1
  -7  -3   5 153.883  56.235   1
  -7  -3   5 319.501  68.961   2
   7  -3  -5 325.092  75.792   1
   7   3  -5 172.242  59.019   1
   6  -3  -5 62.9425 43.7960   1
  -6  -3   5 57.2660 37.8729   2
  -6  -3   5 59.5721 42.5945   1
   6   3  -5 32.0892 36.6884   1
   5  -3  -5 69.5795 41.9407   1
  -5  -3   5 84.5705 36.4845   1
  -5  -3   5 56.7447 36.6473   2
   5   3  -5 18.8656 28.8649   1
   4  -3  -5 255.333  57.002   1
  -4  -3   5 214.593  46.769   1
  -4  -3   5 273.615  49.321   2
  -4   3   5 204.374  49.506   1
   4   3  -5 192.680  45.072   1
  -3  -3   5 477.079  62.092   1
   3  -3  -5 535.337  75.808   1
  -3  -3   5 585.988  67.718   2
  -3   3   5 488.986  69.043   1
   3   3  -5 498.936  62.358   1
   2  -3  -5 175.022  42.931   1
  -2  -3   5 257.636  36.838   1
   2   3  -5 179.040  33.181   1
   2   3  -5 297.097  43.143   2
  -2   3   5 166.432  36.951   1
   1  -3  -5 690.122  76.328   1
  -1  -3   5 846.132  69.821   1
  -1   3   5 811.456  79.412   1
  -1   3   5 809.163  70.109   2
  -1   3   5 775.280  76.572   1
   1   3  -5 926.479  71.905   1
   0  -3  -5 1129.90   98.16   2
   0  -3   5 1087.34   91.50   1
   0  -3  -5 1146.73   98.82   1
   0  -3  -5 1237.01   97.03   1
   0   3   5 1073.78   94.95   1
   0   3   5 1133.91   98.66   1
   0   3  -5 1163.69   91.72   1
   0   3  -5 1211.53   94.35   1
   1  -3   5 33.8068 20.3896   1
   1  -3   5 -19.539  23.699   1
  -1  -3  -5  0.9751 18.9947   1
   1   3   5 15.7549 19.0802   1
  -1   3  -5 17.9491 20.3796   1
  -1   3  -5 24.6448 25.2494   1
   1   3   5 64.9528 23.9067   1
   2  -3   5 64.5111 29.5280   1
   2  -3   5 -17.590  20.437   1
  -2  -3  -5 -8.8039 19.4653   1
  -2  -3  -5 -10.318  25.686   1
  -2   3  -5 31.0462 27.9118   1
   2   3   5 12.2854 26.2965   1
  -2   3  -5  3.9264 18.6973   1
   2   3   5  3.6313 19.6241   1
  -3  -3  -5 -5.9886 28.6798   1
   3  -3   5 20.2688 25.3429   1
  -3  -3  -5 -3.5760 21.4212   1
   3  -3   5  1.2802 28.4045   1
   3   3   5 31.5170 23.5310   1
  -3   3  -5 20.4636 22.9801   1
  -3   3  -5 12.6872 33.9493   1
   3   3   5 48.0109 30.2037   1
   4  -3   5 396.960  71.082   1
   4  -3   5 604.643  88.457   1
  -4  -3  -5 498.703  72.386   1
  -4  -3  -5 543.286  81.796   1
   4   3   5 559.585  74.699   1
  -5  -3  -5 273.174  72.863   1
   5  -3   5 432.825  75.262   1
  -5  -3  -5 395.557  67.857   1
   5   3   5 355.169  64.537   1
  -6  -3  -5 50.2827 42.3894   1
   6  -3   5 60.7953 41.7530   1
   6   3   5 93.5774 41.7609   1
   7  -3   5 190.571  67.798   1
   7   3   5 236.881  65.176   1
   8  -3   5 21.6074 50.3109   1
   8   3   5 23.4394 39.6102   1
   9  -3   5 -66.029  41.667   1
   9   3   5 59.0535 53.7189   1
  10  -3   5 45.9982 65.6490   1
  10  -4  -5 70.4982 77.4505   1
   9  -4  -5 37.9684 53.4798   1
   8  -4  -5  9.3641 50.3315   1
   8   4  -5 64.1741 53.1517   1
  -7  -4   5 159.851  51.810   1
   7  -4  -5 80.4753 54.2798   1
   7   4  -5 167.768  57.280   1
   6  -4  -5  2.0150 40.0117   1
  -6  -4   5 133.055  47.754   2
  -6  -4   5 100.220  41.148   1
   6   4  -5 63.6588 41.8140   1
  -5  -4   5 171.386  48.426   1
  -5  -4   5 323.465  59.411   2
   5  -4  -5 84.6870 44.4959   1
   5   4  -5 238.058  52.446   1
  -4  -4   5 481.691  68.526   2
  -4  -4   5 417.550  63.641   1
   4  -4  -5 456.193  76.217   1
   4   4  -5 404.423  59.600   1
   3  -4  -5 578.270  79.155   1
  -3  -4   5 535.111  73.146   2
  -3  -4   5 600.622  63.683   1
   3   4  -5 608.210  66.558   1
   3   4  -5 592.343  74.002   2
  -3   4   5 748.767  83.158   1
   2  -4  -5 860.600  84.039   1
  -2   4   5 857.576  78.037   1
   2   4  -5 696.817  80.426   2
   2   4  -5 700.662  68.150   1
  -1  -4   5 463.147  46.301   1
  -1  -4   5 453.926  46.905   1
   1  -4  -5 580.841  64.860   1
  -1   4   5 518.351  52.242   2
  -1   4   5 525.442  60.317   1
   1   4  -5 483.697  47.331   1
  -1   4   5 611.691  64.753   1
   0  -4  -5 645.190  65.183   1
   0  -4   5 743.146  59.941   1
   0  -4  -5 707.348  68.920   2
   0  -4  -5 694.444  68.569   1
   0   4  -5 524.257  61.143   1
   0   4   5 649.715  68.570   1
   0   4  -5 760.525  60.106   1
   0   4   5 696.145  69.462   2
   0   4   5 757.969  65.992   1
  -1  -4  -5 116.798  31.914   1
   1  -4   5 148.140  34.892   1
  -1  -4  -5 146.253  30.138   1
  -1  -4  -5 147.916  34.148   2
   1  -4   5 117.727  29.420   1
   1   4   5 94.6157 26.4706   1
   1   4   5 154.603  31.442   1
  -1   4  -5 107.799  29.972   1
  -1   4  -5 93.3283 25.3280   1
   2  -4   5 460.156  66.081   1
  -2  -4  -5 460.694  56.878   1
   2  -4   5 473.283  62.028   1
  -2  -4  -5 482.286  64.777   1
  -2   4  -5 373.412  54.785   1
  -2   4  -5 474.040  68.058   1
   2   4   5 444.917  56.498   1
   2   4   5 600.474  66.796   1
  -3  -4  -5 32.6279 26.2483   1
   3  -4   5  1.7557 28.3579   1
   3  -4   5  3.8011 24.5781   1
  -3  -4  -5  7.4605 29.4545   1
   3   4   5 40.8030 24.5831   1
   3   4   5 46.9434 32.3994   1
  -3   4  -5 22.5566 23.2747   1
  -4  -4  -5 -4.0972 22.2921   1
  -4  -4  -5 -7.8515 30.9155   1
   4  -4   5 -3.0951 28.8257   1
   4  -4   5 39.3501 30.9379   1
   4   4   5 20.6666 24.3808   1
   5  -4   5 -2.4216 26.5757   1
  -5  -4  -5 -30.535  35.645   1
  -5  -4  -5 -2.4385 27.9688   1
   5   4   5 43.8434 34.2454   1
  -6  -4  -5 48.1498 55.7611   1
  -6  -4  -5 -64.654  23.478   1
   6  -4   5 -10.647  35.337   1
   6   4   5 -35.072  27.875   1
   7  -4   5 -9.4544 39.0104   1
   7   4   5 109.801  50.605   1
   8  -4   5 -25.946  48.971   1
   8   4   5 25.1432 37.9325   1
   9  -4   5 129.472  73.116   1
  10  -5  -5  5.5756 60.9736   1
   9  -5  -5 -50.758  47.372   1
   8  -5  -5 103.780  61.297   1
   7  -5  -5 -7.7364 41.1090   1
   7   5  -5  7.7823 41.5418   1
  -6  -5   5 326.054  63.382   1
  -6  -5   5 252.354  62.325   2
   6  -5  -5 202.158  62.515   1
   6   5  -5 263.163  57.207   1
   5  -5  -5 501.355  82.636   1
  -5  -5   5 443.845  68.483   1
  -5  -5   5 405.615  70.592   2
   5   5  -5 354.495  64.765   1
   4  -5  -5 -8.6268 29.2830   1
  -4  -5   5 40.5811 34.1365   2
  -4  -5   5 -10.517  25.776   1
   4   5  -5 17.9980 26.7727   1
   3  -5  -5 223.975  51.860   1
   3   5  -5 203.678  37.496   1
   3   5  -5 279.843  51.807   2
  -3   5   5 292.820  48.446   1
   2  -5  -5  2.3488 27.3173   1
  -2  -5   5 -21.556  14.303   1
   2   5  -5 68.7460 33.2728   2
  -2   5   5 -18.670  16.479   1
   2   5  -5 23.2824 15.1648   1
  -1  -5   5 339.498  34.993   1
   1  -5  -5 270.179  46.507   1
  -1  -5   5 295.629  31.827   1
  -1   5   5 287.511  45.188   1
  -1   5   5 251.569  40.264   2
  -1   5   5 258.302  42.003   1
   1   5  -5 305.997  31.043   1
   0  -5  -5 23.0687 20.3562   1
   0  -5   5 17.4341 18.6818   1
   0  -5   5 -13.411  13.985   1
   0  -5  -5 11.1737 22.6162   1
   0  -5  -5 -5.5500 22.3512   2
   0   5  -5  6.5610 16.0667   1
   0   5   5 -14.965  15.801   1
   0   5  -5  0.5227 13.0537   1
   0   5   5 30.0259 24.7231   2
   0   5   5 11.5316 21.3057   1
   1  -5   5 124.934  33.319   1
   1  -5   5 217.561  33.279   1
  -1  -5  -5 135.920  35.891   2
  -1  -5  -5 200.071  33.546   1
  -1  -5  -5 171.083  36.589   1
   1   5   5 209.547  35.291   1
  -1   5  -5 169.647  30.533   1
  -1   5  -5 99.0900 32.7877   1
   1   5   5 146.418  30.112   1
  -2  -5  -5 568.497  68.578   1
   2  -5   5 482.444  61.755   1
  -2  -5  -5 464.731  66.014   2
   2  -5   5 421.693  66.986   1
  -2  -5  -5 501.922  60.271   1
   2   5   5 474.862  58.012   1
  -2   5  -5 481.524  59.597   1
   2   5   5 527.562  64.042   1
  -3  -5  -5 -20.089  20.029   1
  -3  -5  -5 31.8678 30.7317   1
  -3  -5  -5 -53.888  23.382   2
   3  -5   5 -24.219  23.736   1
   3  -5   5 -32.209  21.443   1
   3   5   5 -11.508  19.192   1
  -4  -5  -5 22.1564 25.4564   1
  -4  -5  -5 -7.6320 29.3257   1
   4  -5   5 -33.408  26.275   1
   4  -5   5 -21.751  30.958   1
   4   5   5 -8.2947 23.2210   1
  -5  -5  -5 67.7950 47.9795   1
  -5  -5  -5 141.071  39.464   1
   5  -5   5 125.529  47.439   1
   5   5   5 139.586  42.656   1
  -6  -5  -5 95.7424 40.9022   1
  -6  -5  -5 36.2813 52.8960   1
   6  -5   5 192.503  62.669   1
   6   5   5 63.1383 41.1162   1
   7  -5   5 55.1804 48.2333   1
   7   5   5 35.3825 41.1331   1
   8  -5   5 119.714  60.807   1
   8   5   5 45.2849 53.3523   1
   9  -5   5 82.8761 56.8031   1
   9  -6  -5 77.0075 62.6017   1
   8  -6  -5  8.5143 49.0587   1
   7  -6  -5 32.1397 40.5185   1
   7   6  -5  0.8378 33.8621   1
   6  -6  -5 107.900  53.615   1
  -6  -6   5 174.608  51.689   1
  -6  -6   5 197.760  56.991   2
   6   6  -5 60.3139 43.7108   1
  -5  -6   5 51.1122 32.3029   1
  -5  -6   5 26.3458 37.8087   2
   5  -6  -5 56.3947 41.8163   1
   5   6  -5 66.0222 33.3825   1
   4  -6  -5 626.958  93.045   1
  -4  -6   5 564.263  82.839   2
  -4  -6   5 591.135  71.480   1
   4   6  -5 460.664  67.237   1
   3  -6  -5 168.640  43.117   1
   3   6  -5 117.087  41.680   2
   3   6  -5 154.657  30.888   1
   3   6  -5 178.110  34.781   1
   2  -6  -5 -67.695  17.946   1
  -2  -6   5 30.5841 17.0348   1
   2   6  -5 46.6881 33.4149   2
  -2   6   5 34.6535 26.0088   1
   2   6  -5 25.9155 15.6119   1
   2   6  -5 21.6627 15.0172   1
  -1  -6   5 155.079  21.054   1
   1  -6  -5 76.3137 31.5282   1
  -1   6   5 158.759  33.879   1
  -1   6   5 87.3250 29.2535   1
  -1   6   5 88.6081 29.7664   2
   0  -6  -5 318.729  46.623   1
   0  -6   5 300.725  39.133   1
   0  -6   5 289.654  35.400   1
   0  -6  -5 317.902  44.454   1
   0   6   5 288.875  42.650   1
   0   6   5 315.369  50.135   2
   0   6  -5 339.367  34.252   1
   0   6   5 379.148  48.211   1
   1  -6   5 1297.14  108.05   1
  -1  -6  -5 1356.81  121.23   2
  -1  -6  -5 1388.28  107.66   1
  -1  -6  -5 1156.06  109.87   1
   1   6   5 1309.81  106.52   1
   1   6   5 1190.40  119.57   2
   1   6   5 1243.73  109.51   1
  -1   6  -5 1331.74  106.16   1
  -2  -6  -5 198.507  46.624   2
  -2  -6  -5 213.603  42.993   1
   2  -6   5 230.832  47.683   1
   2  -6   5 212.788  41.325   1
  -2  -6  -5 191.689  36.626   1
   2   6   5 233.306  40.348   1
  -2   6  -5 189.290  37.091   1
   2   6   5 217.101  36.768   1
   3  -6   5 65.2748 29.5535   1
   3  -6   5 64.6027 35.0503   1
  -4  -6  -5 81.4288 38.0447   1
   4  -6   5 35.8756 38.1529   1
  -4  -6  -5 96.8995 36.0102   1
   4  -6   5 14.7663 29.2493   1
  -4  -6  -5 58.5179 37.9003   2
   4   6   5 25.0878 25.5038   1
  -5  -6  -5 -19.085  31.981   2
   5  -6   5 -16.941  32.291   1
  -5  -6  -5 -19.314  24.531   1
  -5  -6  -5 62.5454 47.1009   1
   5   6   5 -17.053  25.363   1
  -6  -6  -5 53.1885 41.6368   1
   6  -6   5 60.2486 48.3412   1
  -6  -6  -5  7.5254 47.2895   1
   6   6   5 57.3072 39.0598   1
   7  -6   5 13.4703 48.6235   1
   7   6   5 137.855  50.046   1
   8  -6   5  7.0768 46.3665   1
   9  -6   5 40.6903 58.7391   1
   9  -7  -5 43.7248 58.4604   1
   8  -7  -5 -43.983  38.179   1
   7  -7  -5 164.893  66.114   1
  -6  -7   5 135.303  45.612   1
   6  -7  -5 67.6827 51.5432   1
   6   7  -5 65.7091 38.2312   1
   5  -7  -5 96.0194 49.4925   1
  -5  -7   5 77.3072 33.6723   1
  -5  -7   5 54.6073 42.8420   2
   5   7  -5 33.5053 31.1918   1
  -4  -7   5 4.65394 9.36445   1
   4  -7  -5 -2.7861 35.2752   1
   4   7  -5 45.6284 39.9600   2
   4   7  -5 -2.2705 23.7805   1
   3  -7  -5 36.4822 30.9038   1
  -3  -7   5 18.8903 17.2368   1
   3   7  -5 55.1058 18.8135   1
   3   7  -5 23.7271 18.1753   1
   3   7  -5 26.7200 33.3896   2
   2  -7  -5 81.1026 35.8005   1
  -2  -7   5 54.9586 18.3292   1
   2   7  -5 191.767  44.866   2
  -2   7   5 69.8949 29.3918   1
   1  -7  -5 49.2106 27.9337   1
  -1   7   5 59.2693 29.9482   2
  -1   7   5 57.8636 25.4452   1
  -1   7   5 67.4882 27.0175   1
   0  -7   5 96.9041 22.7530   1
   0  -7   5 59.7739 17.3812   1
   0  -7  -5 37.6242 18.9757   1
   0  -7  -5 56.4883 26.5576   1
   0   7   5 54.1149 24.0717   1
   0   7  -5 46.6535 13.5497   1
   0   7   5 22.5383 28.5263   2
   0   7   5 78.0316 24.6254   1
   1  -7   5 184.517  33.988   1
  -1  -7  -5 145.226  40.891   2
  -1  -7  -5 213.726  39.735   1
   1   7   5 128.281  40.606   2
  -1   7  -5 200.185  32.503   1
   1   7   5 228.770  33.579   1
   1   7   5 210.995  36.967   1
   2  -7   5 395.532  57.993   1
   2  -7   5 411.913  62.200   1
  -2  -7  -5 290.543  58.996   2
  -2  -7  -5 423.341  52.382   1
  -2  -7  -5 404.767  58.768   1
   2   7   5 353.317  51.821   1
   2   7   5 434.670  52.296   1
  -3  -7  -5 139.061  34.140   1
   3  -7   5 132.199  43.529   1
   3  -7   5 70.5246 33.6071   1
  -3  -7  -5 80.3682 40.9662   2
  -3  -7  -5 93.3629 37.6706   1
   3   7   5 51.8834 25.5199   1
   4  -7   5 17.5856 30.6630   1
  -4  -7  -5 -20.479  23.171   1
  -4  -7  -5 95.0331 41.2204   1
   4  -7   5 22.9003 34.3423   1
  -4  -7  -5 12.4771 33.5379   2
   4   7   5 -32.075  20.365   1
   5  -7   5 178.003  59.948   1
   5  -7   5 189.952  58.279   1
  -5  -7  -5 168.655  58.885   1
  -5  -7  -5 220.416  54.535   1
   5   7   5 226.783  51.915   1
   6  -7   5 116.021  54.290   1
  -6  -7  -5 54.5314 56.1536   1
  -6  -7  -5 48.0306 39.2684   1
   6   7   5 78.6567 42.1923   1
   7  -7   5 -9.9672 42.9943   1
   8  -7   5 17.7350 53.3509   1
   9  -7   5 30.6727 62.8077   1
   9  -8  -5 -94.349  43.106   1
   8  -8  -5 -30.982  48.544   1
   7  -8  -5 -17.949  41.285   1
  -6  -8   5 11.3494 27.1459   1
   6  -8  -5 19.3923 42.7499   1
   6   8  -5 34.3004 32.2101   1
  -5  -8   5 21.1805 23.8617   1
   5  -8  -5 89.9833 51.1448   1
  -5  -8   5 74.4747 45.2292   2
   5   8  -5 73.3883 34.8860   1
  -4  -8   5 16.0337 20.2448   1
   4  -8  -5 45.8867 38.9022   1
   4   8  -5 37.1170 24.2919   1
   4   8  -5 66.6097 46.3368   2
   3  -8  -5 439.752  72.331   1
  -3  -8   5 391.200  44.389   1
   3   8  -5 366.493  67.508   2
   3   8  -5 264.350  36.498   1
   2  -8  -5 155.210  42.902   1
  -2   8   5 123.500  35.891   1
   2   8  -5 410.825  61.527   2
   1  -8  -5 43.0377 29.8823   1
  -1   8   5 -10.426  25.573   2
  -1   8   5 60.7365 25.1264   1
  -1   8   5 24.4430 21.4523   1
   0  -8   5 989.010  78.836   1
   0  -8   5 893.681  80.394   1
   0  -8  -5 1008.30   90.39   1
   0   8   5 964.048  88.871   1
   0   8   5 947.018  98.379   2
   0   8   5 1013.03   86.20   1
   1  -8   5 -36.807  13.321   1
   1  -8   5 -4.5659 16.7143   1
  -1  -8  -5 3.72261 7.74306   1
  -1  -8  -5  0.3702 20.3606   1
   1   8   5 -10.624  28.912   2
  -1   8  -5 -22.675  15.258   1
   1   8   5 11.7810 17.0180   1
   1   8   5 -8.2136 18.7899   1
  -2  -8  -5 225.848  42.657   1
  -2  -8  -5 165.545  47.064   2
   2  -8   5 137.094  36.307   1
   2  -8   5 231.920  46.331   1
   2   8   5 224.088  35.408   1
  -3  -8  -5 38.1975 35.6786   2
  -3  -8  -5  8.9668 21.2404   1
   3  -8   5 -8.7168 29.3886   1
  -3  -8  -5 -38.197  26.522   1
   3  -8   5 75.4652 32.3968   1
   3   8   5 13.3238 19.6603   1
   4  -8   5 196.718  56.194   1
   4  -8   5 205.802  60.315   1
  -4  -8  -5 277.691  61.200   1
  -4  -8  -5 187.099  46.072   1
  -4  -8  -5 269.575  60.899   2
   4   8   5 285.237  48.412   1
   5  -8   5 723.973 108.505   1
  -5  -8  -5 742.002  98.088   1
   5  -8   5 1001.02  131.68   1
  -5  -8  -5 770.153 111.240   1
   5   8   5 729.114  96.158   1
  -6  -8  -5 -20.778  44.774   1
   6  -8   5 97.1691 54.0148   1
   6   8   5 56.5561 36.8160   1
   7  -8   5  0.3054 44.8917   1
   8  -8   5 94.3553 60.7169   1
   9  -8   5 16.7084 54.6148   1
   9  -9  -5 39.9861 62.7619   1
   8  -9  -5 -2.2563 49.6805   1
   7  -9  -5 65.9613 54.4628   1
   6  -9  -5 64.8440 53.6410   1
   5  -9  -5 16.9128 44.4624   1
  -5  -9   5  8.6000 12.0807   1
   5   9  -5 54.4473 27.8584   1
   4  -9  -5 29.9723 42.3186   1
  -4  -9   5 61.7721 25.2609   1
   4   9  -5 125.541  54.258   2
   4   9  -5 74.1205 26.8709   1
  -3  -9   5 358.961  37.641   1
   3  -9  -5 267.592  59.954   1
   3   9  -5 305.646  66.539   2
   2  -9  -5 499.614  77.373   1
   2   9  -5 661.070  94.717   2
  -2   9   5 683.857  81.075   1
   1  -9  -5 154.814  39.652   1
  -1   9   5 152.261  33.865   1
  -1   9   5 100.756  38.045   2
   0  -9   5 79.9813 19.9530   1
   0  -9  -5 157.387  37.808   1
   0  -9   5 108.740  23.132   1
   0   9   5 163.792  31.030   1
   0   9   5 77.8362 37.7392   2
  -1  -9  -5  9.3682 20.6154   1
  -1  -9  -5 -0.8976 13.3443   1
   1  -9   5 -12.158  17.976   1
   1  -9   5 -6.9283 21.2283   1
   1   9   5 24.7912 31.2921   2
   1   9   5 32.6851 18.5515   1
  -1   9  -5 -21.929  14.481   1
  -2  -9  -5 175.371  41.969   1
   2  -9   5 242.930  45.140   1
  -2  -9  -5 126.142  47.705   2
   2  -9   5 157.895  41.557   1
   2   9   5 251.059  38.512   1
   3  -9   5 26.8583 32.4834   1
   3  -9   5 25.9301 30.0214   1
  -3  -9  -5  0.8440 11.4463   1
  -3  -9  -5 23.5577 27.5744   1
  -3  -9  -5 62.3216 39.0505   2
   3   9   5 12.1454 20.8041   1
  -4  -9  -5 77.3642 31.8379   1
   4  -9   5 39.9644 33.8029   1
  -4  -9  -5 31.1638 38.1793   1
   4  -9   5 84.8002 44.3238   1
   4   9   5 44.6342 27.3543   1
   5  -9   5 59.6618 45.6788   1
  -5  -9  -5 27.2236 30.2437   1
   5  -9   5 94.9521 48.2391   1
  -5  -9  -5 -0.2291 38.3253   1
   5   9   5 20.5208 30.5936   1
  -6  -9  -5 -10.721  40.309   1
   6  -9   5 14.3326 45.0309   1
   7  -9   5 -18.328  45.001   1
   8  -9   5 76.0775 63.6961   1
   9  -9   5 57.0217 68.8701   1
   9 -10  -5  1.8722 57.7919   1
   8 -10  -5 76.4189 65.8550   1
   7 -10  -5 81.1015 56.9263   1
   6 -10  -5 29.6724 46.2757   1
  -5 -10   5 137.401  35.265   1
   5 -10  -5 141.561  52.804   1
   5  10  -5 172.198  37.179   1
  -4 -10   5 -11.434  18.665   1
   4 -10  -5 33.6267 38.5286   1
   4  10  -5 23.2080 46.9767   2
   3 -10  -5 36.0084 38.0645   1
  -3 -10   5 32.6018 16.4572   1
   3  10  -5 -14.942  38.638   2
   2 -10  -5 500.212  74.821   1
   2  10  -5 444.706  81.642   2
  -2  10   5 462.480  67.589   1
   1 -10  -5 37.8532 31.1055   1
  -1  10   5 -23.825  25.903   2
  -1  10   5 -0.6488 19.3391   1
   0 -10   5 469.538  42.708   1
   0 -10  -5 432.769  61.237   1
   0 -10   5 389.230  43.897   1
   0  10   5 383.183  68.397   2
   0  10   5 469.134  55.912   1
   1 -10   5 415.260  58.033   1
   1 -10   5 430.765  53.886   1
  -1 -10  -5 410.519  56.853   1
  -1 -10  -5 341.694  50.662   1
   1  10   5 410.897  70.710   2
   1  10   5 468.964  52.450   1
   2 -10   5 87.9517 34.7581   1
  -2 -10  -5 241.548  37.315   1
  -2 -10  -5 293.147  45.771   1
   2 -10   5 114.453  35.301   1
   2  10   5 241.069  55.364   2
   2  10   5 184.306  33.334   1
  -3 -10  -5 -1.6361 10.0838   1
  -3 -10  -5 70.3225 44.5897   2
   3 -10   5 13.0853 29.8836   1
   3 -10   5 65.6633 35.8647   1
  -3 -10  -5 47.8933 33.6010   1
   3  10   5 17.4898 19.2642   1
  -4 -10  -5 100.230  42.559   1
   4 -10   5 59.0529 38.3568   1
  -4 -10  -5 94.8752 30.1158   1
   4 -10   5 38.3278 41.1914   1
   4  10   5 16.4959 27.9321   1
   5 -10   5 437.760  86.169   1
   5 -10   5 227.640  65.023   1
  -5 -10  -5 293.322  69.578   1
   5  10   5 268.586  55.051   1
   6 -10   5 12.5551 45.4514   1
  -6 -10  -5 46.5942 52.0588   1
   7 -10   5 -24.998  44.566   1
   8 -10   5 95.5402 64.6210   1
   8 -11  -5 12.3116 61.5651   1
   7 -11  -5 85.2597 62.8939   1
   6 -11  -5 -36.297  31.620   1
   5 -11  -5 138.719  58.136   1
  -5 -11   5 182.142  39.049   1
   4 -11  -5 174.222  59.525   1
  -4 -11   5 149.175  30.908   1
   4  11  -5 68.1482 56.3333   2
   3 -11  -5 291.257  66.641   1
  -3  11   5 270.729  57.636   1
   3  11  -5 290.324  69.730   2
   2 -11  -5 148.383  44.820   1
   2  11  -5 213.702  61.382   2
  -2  11   5 99.3425 33.4800   1
   1 -11  -5 39.0281 28.8088   1
  -1  11   5 32.2483 20.0430   1
  -1  11   5 63.4109 39.5580   2
   0 -11   5  0.9829 13.7284   1
   0 -11  -5 -29.181  21.731   1
   0 -11   5 -13.967  16.252   1
   0  11   5 -12.064  18.568   1
   0  11   5 10.3502 36.8986   2
   1 -11   5 40.2431 24.9565   1
   1 -11   5 128.292  33.659   1
  -1 -11  -5 115.315  30.595   1
  -1 -11  -5 93.6907 26.8091   1
   1  11   5 114.344  46.621   2
   1  11   5 93.7983 25.0345   1
   2 -11   5 139.795  38.625   1
  -2 -11  -5 48.8903 29.0133   1
  -2 -11  -5 119.838  30.615   1
   2  11   5 78.2629 24.4211   1
   2  11   5 100.529  47.224   2
   3 -11   5  0.6831 27.8268   1
   3 -11   5 -27.958  32.811   1
  -3 -11  -5 25.3257 21.7786   1
  -3 -11  -5 55.3180 33.5708   1
   3  11   5 45.6560 22.8300   1
  -4 -11  -5 88.4551 40.4401   1
   4 -11   5 19.5567 36.0506   1
   4 -11   5 35.7198 39.3635   1
  -4 -11  -5 -1.7296 12.9443   1
   4  11   5 33.6183 28.5858   1
   5 -11   5 69.4325 46.9873   1
  -5 -11  -5 76.3506 42.1654   1
   6 -11   5 -35.472  38.552   1
  -6 -11  -5 -5.1279 41.3023   1
   7 -11   5 159.897  58.966   1
   8 -11   5 100.240  69.631   1
   8 -12  -5 -33.245  60.323   1
   7 -12  -5 -6.2623 54.4379   1
   6 -12  -5 101.993  55.566   1
   5 -12  -5 80.4456 48.7432   1
   4 -12  -5 85.1746 46.8482   1
  -4 -12   5 49.5584 19.2730   1
   4  12  -5 -49.529  41.165   2
   3 -12  -5 49.2125 35.1907   1
   3  12  -5 26.7739 48.3006   2
  -3  12   5 38.3631 32.3651   1
   2 -12  -5 -17.656  28.399   1
  -2  12   5 34.4593 24.2489   1
   2  12  -5 52.2842 49.8590   2
   1 -12  -5 38.6062 30.2319   1
  -1  12   5 -18.674  20.924   1
  -1  12   5 -7.8317 35.1558   2
   0 -12  -5 201.813  44.325   1
   0 -12   5 258.119  32.292   1
   0  12   5 238.238  38.694   1
   0  12   5 176.190  56.763   2
  -1 -12  -5 -19.731  18.610   1
  -1 -12  -5 23.9256 23.8408   1
   1 -12   5 -46.393  16.900   1
   1 -12   5 -17.157  17.872   1
   1  12   5 -6.7537 36.1049   2
   1  12   5  3.8185 16.5288   1
  -2 -12  -5 34.8497 26.4676   1
   2 -12   5 -0.9559 14.9118   1
   2 -12   5 29.5177 29.1675   1
  -2 -12  -5 29.4429 17.6472   1
   2  12   5 12.1652 19.0141   1
   2  12   5 75.7165 46.0495   2
  -3 -12  -5 28.8067 34.8803   1
  -3 -12  -5 19.6825 19.7247   1
   3 -12   5 60.3417 36.5145   1
   3 -12   5 62.5219 38.1070   1
   3  12   5 42.4499 22.6545   1
   4 -12   5 -23.863  29.453   1
  -4 -12  -5 42.6768 37.2448   1
  -4 -12  -5 14.2850 21.8551   1
  -5 -12  -5 22.3816 40.1717   1
   5 -12   5 15.5132 36.5898   1
   6 -12   5 142.197  61.597   1
   7 -12   5 39.7125 53.0355   1
   8 -12   5 37.6963 60.0076   1
   8 -13  -5  9.3457 59.2217   1
   7 -13  -5 -3.7345 48.6499   1
   6 -13  -5 -84.135  35.219   1
   5 -13  -5 76.8564 54.6865   1
   5  13  -5 51.4531 54.6994   2
   4 -13  -5 -14.100  35.286   1
   4  13  -5 -2.6202 46.4945   2
  -4  13   5 -1.3835 29.9011   1
   3 -13  -5 144.940  51.342   1
   3  13  -5 131.172  60.718   2
  -3  13   5 94.8300 36.2311   1
   2 -13  -5 494.568  79.532   1
  -2  13   5 499.902  69.693   1
   2  13  -5 409.611  86.019   2
   1 -13  -5  4.4861 26.5396   1
  -1  13   5 35.8333 23.7205   1
   1  13  -5 -7.5930 38.1730   2
  -1  13   5 11.8559 38.6374   2
   0 -13  -5 36.7936 29.0367   1
   0  13   5 182.396  55.808   2
   0  13   5 92.9680 23.1855   1
   1 -13   5  2.2690 19.5904   1
  -1 -13  -5 23.7592 24.0487   1
   1 -13   5 14.0123 23.7086   1
   1  13   5 -20.702  37.997   2
   2 -13   5 248.992  54.583   1
  -2 -13  -5 194.598  37.550   1
   2 -13   5 196.508  47.185   1
  -2 -13  -5 230.516  45.709   1
   2  13   5 290.054  74.291   2
  -3 -13  -5 53.2506 32.5701   1
   3 -13   5  2.8366 30.8470   1
  -3 -13  -5 25.1829 20.1916   1
  -4 -13  -5 -7.2034 31.5058   1
   4 -13   5 62.2512 43.0606   1
  -5 -13  -5 69.5215 42.4233   1
   5 -13   5 42.5715 39.8489   1
   6 -13   5 59.5799 46.3220   1
   7 -13   5 134.394  64.640   1
   7 -14  -5  6.2885 48.5042   1
   6 -14  -5 37.7073 49.3492   1
   5 -14  -5 -50.511  36.892   1
   5  14  -5 36.3709 58.0750   2
   4 -14  -5  8.0067 40.1158   1
   4  14  -5 46.3881 48.1166   2
   3 -14  -5 156.380  54.744   1
   3  14  -5 107.665  56.450   2
   2 -14  -5 -18.672  30.408   1
  -2  14   5 72.4730 39.4757   2
   2  14  -5 48.8620 52.7613   2
   1 -14  -5 85.8141 37.7802   1
  -1  14   5 191.883  57.430   2
   1  14  -5 97.4565 50.4084   2
   0 -14  -5 680.108  72.728   1
   0  14   5 539.443  97.417   2
   1 -14   5 32.1260 26.3121   1
   1 -14   5 37.1587 22.4393   1
  -1 -14  -5 27.9849 24.6348   1
   1  14   5 44.3712 45.2344   2
   2 -14   5 -11.536  26.963   1
  -2 -14  -5  1.1272 22.2178   1
   2 -14   5 -3.7809 24.5423   1
  -2 -14  -5  3.6083 17.2316   1
   2  14   5 -31.122  39.510   2
   3 -14   5 -25.824  24.257   1
  -3 -14  -5 -10.653  28.751   1
  -4 -14  -5 -12.655  31.537   1
   4 -14   5  4.5119 35.1847   1
  -5 -14  -5 16.9389 41.0413   1
   5 -14   5 11.3663 38.6048   1
   6 -14   5 -32.777  38.401   1
   7 -14   5 38.2705 55.8658   1
   7 -15  -5 260.507  87.896   1
   6 -15  -5 -0.3012 48.9987   1
   5 -15  -5 22.3577 46.9662   1
   5  15  -5 44.4332 57.3797   2
   4 -15  -5 -67.122  31.562   1
   4  15  -5 -16.588  43.799   2
   3 -15  -5 13.4333 33.6714   1
   3  15  -5 -13.334  40.525   2
   2 -15  -5 121.052  43.569   1
   2  15  -5 173.331  62.368   2
  -2  15   5  4.1740 39.6695   2
   1 -15  -5 -19.784  25.915   1
   1  15  -5 30.1185 39.7338   2
  -1  15   5 24.6306 40.1825   2
   0 -15  -5 -5.7641 24.7876   1
   0  15   5 57.6872 44.7086   2
  -1 -15  -5 -22.654  22.246   1
   1 -15   5 -3.0586 18.8033   1
   1 -15   5  7.6295 24.4352   1
   1  15   5 -12.844  33.847   2
  -2 -15  -5 34.7455 23.4502   1
   2 -15   5 26.5864 26.0370   1
   2  15   5  6.5207 42.8141   2
   3 -15   5 89.7897 40.3948   1
  -3 -15  -5 61.1013 38.3295   1
  -4 -15  -5  4.2030 33.1420   1
   4 -15   5  5.8614 36.3017   1
  -5 -15  -5 26.6303 46.8147   1
   5 -15   5 12.6051 41.2872   1
   6 -15   5 -36.020  41.063   1
   6 -16  -5 86.1649 60.6281   1
   5 -16  -5 12.8872 42.3194   1
   4 -16  -5 24.7913 40.9740   1
   4  16  -5 63.9912 61.4072   2
   3 -16  -5 65.7400 39.6947   1
   3  16  -5 89.2437 46.3595   2
   2 -16  -5 -29.178  28.406   1
  -2  16   5 -61.340  30.591   2
   2  16  -5 11.9448 41.4361   2
   1 -16  -5  4.2341 27.6086   1
   1  16  -5 -21.457  39.598   2
  -1  16   5 108.835  48.643   2
   0 -16  -5 -7.9229 25.4070   1
   0  16   5 33.2271 39.3345   2
   1 -16   5 175.587  36.053   1
  -1 -16  -5 161.211  38.601   1
   1  16   5 60.9765 52.2803   2
   2 -16   5 11.4652 28.0152   1
  -2 -16  -5 -22.908  17.676   1
   2  16   5  3.0069 44.0782   2
   3 -16   5 64.2185 35.0423   1
  -3 -16  -5 174.544  42.306   1
  -4 -16  -5 24.7677 34.7125   1
   4 -16   5 -24.259  35.585   1
   5 -16   5 53.9018 49.3994   1
   6 -16   5 36.9602 49.1424   1
   5 -17  -5 170.617  65.388   1
   4 -17  -5 69.0154 46.7645   1
   3 -17  -5 -3.0022 37.2305   1
  -3  17   5 48.1253 39.9789   2
   2 -17  -5 -1.7974 28.0779   1
  -2  17   5 40.5881 41.3953   2
   2  17  -5 29.4298 38.9695   2
   1 -17  -5 -29.947  23.810   1
  -1  17   5 14.4112 43.6339   2
   1  17  -5 25.7459 44.8934   2
   0 -17  -5 -0.4766 25.2068   1
   0  17  -5 -11.219  36.170   2
   0  17   5 60.2585 43.8977   2
   1 -17   5 62.4504 24.6401   1
  -1 -17  -5 49.1404 29.8938   1
   1  17   5 70.3161 56.2155   2
   2 -17   5 39.5745 29.0735   1
  -2 -17  -5 112.356  33.587   1
   2  17   5 32.0858 50.5673   2
  -3 -17  -5 27.9089 30.8719   1
   3 -17   5 13.8644 31.7751   1
  -4 -17  -5 -84.253  28.895   1
   4 -17   5 -17.593  32.264   1
   5 -17   5 60.9415 42.8028   1
   4 -18  -5 96.5471 51.5162   1
   3 -18  -5 -35.184  32.888   1
  -3  18   5 14.5922 36.2005   2
   2 -18  -5 -1.5162 31.4747   1
  -2  18   5  2.2443 42.8563   2
   1 -18  -5 -8.7718 24.1319   1
  -1  18   5  9.9102 46.0206   2
   0 -18  -5 12.7774 25.3970   1
   0  18  -5 66.8949 46.9153   2
   0  18   5  8.1092 44.1616   2
  -1 -18  -5 16.8870 23.9627   1
   1  18   5 27.8950 38.5251   2
   2 -18   5 10.6182 25.1502   1
   2  18   5 108.077  59.448   2
   3 -18   5  7.3383 27.6209   1
   4 -18   5 16.4229 38.8074   1
   3 -19  -5 13.0872 35.6058   1
  -3  19   5 47.9814 40.1322   2
   2 -19  -5  1.8418 31.4075   1
  -2  19   5  8.5597 44.6767   2
   1 -19  -5 -14.327  27.745   1
  -1  19   5 110.798  49.422   2
   0 -19  -5 40.8446 26.3099   1
   0  19   5 -6.6022 39.2236   2
  -1 -19  -5 30.7548 21.6223   1
   2 -19   5 106.416  38.199   1
   3 -19   5 57.6622 39.9922   1
   1 -20  -5 -9.1237 26.6178   1
   0 -20  -5  9.6573 28.0126   1
   9   0  -6 -56.667  40.086   1
   8   0  -6 -4.5183 43.5618   1
   7   0  -6 -48.058  32.209   1
   6   0  -6 -29.411  32.318   1
  -5   0   6 32.9322 28.3027   1
   5   0  -6 25.0256 33.2210   1
  -4   0   6 589.252  78.031   1
   4   0  -6 549.005  81.211   1
  -3   0   6 -31.341  17.606   2
   3   0  -6 -0.2407 23.3704   1
  -3   0   6 -22.066  23.412   1
   2   0  -6 114.342  31.519   1
  -2   0   6 70.0514 29.3250   1
   1   0  -6  8.6912 19.5507   1
  -1   0   6 -12.789  16.479   1
  -1   0   6 -5.2161 21.4807   1
   1   0  -6 11.1264 18.0010   1
   0   0   6 376.652  48.303   1
   0   0  -6 322.977  46.285   1
   0   0  -6 443.860  48.762   1
   0   0   6 424.124  43.642   1
  -1   0  -6  1.4803 18.8899   1
  -1   0  -6 -15.228  23.373   1
   1   0   6 21.4943 26.4597   1
   1   0   6  4.6106 19.0162   1
  -2   0  -6 2329.39  188.46   1
   2   0   6 2389.44  189.48   1
   2   0   6 2522.80  196.25   1
  -2   0  -6 2259.29  192.58   1
  -3   0  -6 11.5652 31.3365   1
   3   0   6 -34.467  19.544   1
   3   0   6  1.3322 27.9389   1
  -3   0  -6 -16.659  21.411   1
  -4   0  -6  2.7580 25.7922   1
   4   0   6 10.0646 28.3082   1
  -4   0  -6 -11.653  34.715   1
   5   0   6 -19.325  28.587   1
  -5   0  -6 -1.0613 44.1719   1
   6   0   6 62.6050 40.2786   1
   7   0   6 -29.803  39.553   1
   8   0   6  9.0878 42.5646   1
   9   0   6 -29.001  44.721   1
  10   0   6 134.895  71.799   1
  10  -1  -6 -8.2539 54.0188   1
   9  -1  -6 22.3953 54.1196   1
   9   1  -6 92.6077 57.6966   1
   8  -1  -6 141.755  62.879   1
   8   1  -6 185.274  65.242   1
   7  -1  -6 58.1866 47.9377   1
  -7  -1   6 65.4653 43.9662   2
   7   1  -6 -11.284  43.388   1
   6  -1  -6 100.858  48.723   1
  -6  -1   6 54.5819 38.6493   1
  -6  -1   6 32.2702 34.5734   2
   6   1  -6 128.112  46.983   1
  -5  -1   6 15.4768 29.7794   1
   5  -1  -6 43.4588 37.2722   1
  -5  -1   6 38.7510 31.1442   2
   5   1  -6 60.9981 35.5780   1
  -5   1   6 22.7475 32.5497   1
  -4  -1   6 47.6139 27.3308   2
  -4  -1   6 11.7851 28.2861   1
   4  -1  -6 14.5084 31.2622   1
  -4   1   6 -12.082  27.210   1
   4   1  -6  7.4004 29.7621   1
  -3  -1   6 38.9531 22.7792   2
  -3  -1   6 29.0731 28.1652   1
   3  -1  -6 -1.4174 24.7902   1
  -3   1   6 36.8486 28.1055   1
   3   1  -6 20.1627 25.0859   1
  -2  -1   6 33.6008 26.1882   1
   2  -1  -6  8.6632 25.1613   1
   2   1  -6 81.6482 28.4121   1
  -2   1   6 53.2153 28.6478   1
   2   1  -6 46.1566 20.6610   2
  -1  -1   6 2858.01  215.47   1
  -1  -1   6 2753.07  213.62   1
   1  -1  -6 2804.76  216.39   1
   1  -1  -6 2880.15  216.47   1
   1   1  -6 2885.04  214.10   1
   1   1  -6 2626.19  214.22   1
  -1   1   6 2862.07  216.10   1
  -1   1   6 2814.68  217.04   1
   0  -1   6 39.2855 18.8631   1
   0  -1   6 34.1911 22.9550   1
   0  -1  -6 59.1661 23.3626   1
   0  -1  -6 91.0863 24.4856   1
   0   1   6 27.8833 17.6474   1
   0   1   6 26.2601 22.5726   1
   0   1  -6 57.0423 19.6904   1
   0   1  -6 23.3842 20.1477   1
   1  -1   6 215.175  42.764   1
   1  -1   6 207.180  36.709   1
  -1  -1  -6 163.240  40.120   1
  -1  -1  -6 229.340  37.761   1
   1   1   6 202.864  41.598   1
  -1   1  -6 249.505  37.013   1
  -1   1  -6 228.748  42.947   1
   1   1   6 210.783  35.853   1
   2  -1   6  2.8755 22.3202   1
   2  -1   6 -24.230  27.504   1
  -2  -1  -6 33.6705 32.3344   1
  -2  -1  -6 25.9168 24.4140   1
  -2   1  -6 48.3591 30.3859   1
   2   1   6  2.4873 28.3768   1
  -2   1  -6  7.5353 21.5884   1
   2   1   6 24.8341 22.9451   1
   3  -1   6 489.512  75.119   1
  -3  -1  -6 467.468  64.318   1
   3  -1   6 511.213  68.765   1
  -3  -1  -6 393.583  68.654   1
  -3   1  -6 394.033  68.646   1
   3   1   6 584.099  78.213   1
   3   1   6 482.723  66.224   1
  -3   1  -6 487.863  65.497   1
  -4  -1  -6 -21.501  30.918   1
   4  -1   6 -7.0635 28.0700   1
  -4  -1  -6 61.4246 29.6210   1
   4  -1   6  0.4141 27.8797   1
   4   1   6 66.5662 33.0555   1
  -4   1  -6 -9.2015 38.2726   1
  -4   1  -6 -1.9559 23.5392   1
  -5  -1  -6 55.5572 50.1260   1
   5  -1   6 98.3593 44.1231   1
  -5  -1  -6 73.6987 34.7112   1
  -5   1  -6 46.4587 46.4422   1
   5   1   6 59.0833 36.9191   1
   6  -1   6 112.837  48.100   1
   6   1   6 115.730  48.002   1
   7  -1   6 92.0154 51.1028   1
   7   1   6 -5.7141 36.2200   1
   8  -1   6 119.462  63.477   1
   8   1   6 57.0777 55.0650   1
   9  -1   6 30.8954 54.3107   1
   9   1   6  4.9768 50.9908   1
  10  -1   6 62.5560 64.2099   1
  10  -2  -6 -24.587  63.139   1
   9  -2  -6 60.0914 59.5034   1
   9   2  -6  6.6677 53.4656   1
   8  -2  -6 76.0681 56.7977   1
   8   2  -6 24.7909 39.6320   1
   7  -2  -6 124.456  57.870   1
  -7  -2   6 23.4756 38.9034   2
   7   2  -6 30.6101 42.3820   1
  -6  -2   6 126.117  47.529   1
   6  -2  -6 101.287  50.077   1
  -6  -2   6 241.987  51.425   2
   6   2  -6 55.2231 40.4155   1
  -5  -2   6 151.258  42.554   2
   5  -2  -6 103.371  43.616   1
  -5  -2   6 161.922  47.823   1
   5   2  -6 71.1698 37.3422   1
  -4  -2   6 447.234  63.333   2
  -4  -2   6 440.045  67.138   1
   4  -2  -6 423.923  71.773   1
   4   2  -6 408.238  66.160   1
  -4   2   6 551.313  75.916   1
   3   2  -6 151.304  39.163   1
   2  -2  -6  8.0855 25.4069   1
  -2  -2   6 42.2416 24.9853   1
   2   2  -6 -11.456  19.229   1
  -2   2   6 24.0533 26.7366   1
   2   2  -6 64.9693 24.8873   2
   1  -2  -6 -9.7075 22.3797   1
  -1  -2   6 14.3856 18.7050   1
  -1  -2   6 13.4552 20.0396   1
   1  -2  -6 -5.9336 21.9644   1
  -1   2   6  6.4130 20.9199   1
  -1   2   6  0.4516 22.2566   1
   1   2  -6 13.9746 18.1418   1
   1   2  -6 -18.520  19.068   1
   0  -2   6 337.128  44.474   1
   0  -2  -6 264.987  45.506   1
   0  -2   6 363.587  41.803   1
   0  -2  -6 299.861  42.967   1
   0   2   6 268.420  41.661   1
   0   2  -6 332.896  43.200   1
   0   2  -6 364.583  41.059   1
   0   2   6 366.715  49.495   1
  -1  -2  -6 610.548  69.573   1
  -1  -2  -6 514.839  59.999   1
   1  -2   6 526.642  59.467   1
   1  -2   6 772.690  76.232   1
   1   2   6 522.735  59.517   1
  -1   2  -6 545.558  59.761   1
  -1   2  -6 692.775  72.765   1
   1   2   6 674.674  68.634   1
   2  -2   6 -34.492  26.730   1
  -2  -2  -6 11.4737 21.7375   1
  -2  -2  -6 17.3634 28.2117   1
   2  -2   6  2.5446 21.9413   1
   2   2   6 24.3424 28.8520   1
  -2   2  -6 -31.932  25.172   1
   2   2   6 -1.7050 19.7165   1
  -2   2  -6  2.0700 21.5839   1
  -3  -2  -6 383.805  56.639   1
   3  -2   6 338.172  60.334   1
   3  -2   6 194.801  45.797   1
  -3  -2  -6 279.774  57.356   1
  -3   2  -6 189.209  49.086   1
  -3   2  -6 253.607  46.135   1
   3   2   6 315.874  51.987   1
   3   2   6 226.619  52.798   1
   4  -2   6 -1.2597 27.5505   1
  -4  -2  -6 60.6958 40.6423   1
   4  -2   6 58.3605 35.1219   1
  -4  -2  -6  6.0018 22.4744   1
  -4   2  -6 -6.8803 36.5458   1
   4   2   6 -6.7918 23.9895   1
  -5  -2  -6 127.468  42.954   1
   5  -2   6 203.933  52.196   1
  -5  -2  -6 115.071  57.197   1
   5   2   6 177.441  47.264   1
   6  -2   6 225.443  63.940   1
  -6  -2  -6 181.688  72.711   1
   6   2   6 165.725  53.105   1
   7  -2   6 -35.948  38.255   1
   7   2   6 11.2026 39.6617   1
   8  -2   6 39.4997 48.2166   1
   8   2   6 53.3704 51.8321   1
   9  -2   6 -4.5203 50.4019   1
   9   2   6 86.9681 58.1273   1
  10  -2   6 -10.962  52.154   1
  10  -3  -6 -34.163  61.606   1
   9  -3  -6 -44.468  48.828   1
   8  -3  -6 16.1991 49.3365   1
   8   3  -6 26.4148 44.4716   1
   7  -3  -6 140.575  58.154   1
  -7  -3   6 79.3300 51.1722   2
  -7  -3   6 160.408  51.818   1
   7   3  -6 60.8352 46.1707   1
  -6  -3   6 21.7210 38.4418   2
  -6  -3   6 146.353  48.948   1
   6  -3  -6 104.576  50.555   1
   6   3  -6 72.2400 44.0726   1
  -5  -3   6 153.203  45.404   2
  -5  -3   6 190.674  48.779   1
   5  -3  -6 109.568  48.078   1
   5   3  -6 257.256  53.792   1
  -4  -3   6 -7.0852 28.8678   2
  -4  -3   6  4.4866 24.6960   1
   4  -3  -6 20.5423 30.9634   1
   4   3  -6  3.9918 26.0861   1
  -4   3   6 -19.116  23.557   1
  -3  -3   6 283.956  44.713   2
  -3  -3   6 199.590  41.643   1
   3  -3  -6 193.623  45.585   1
   3   3  -6 224.698  42.047   1
   3   3  -6 396.295  49.838   2
  -3   3   6 170.720  43.586   1
  -2  -3   6 27.8835 22.4414   1
   2  -3  -6 53.8943 29.0945   1
   2   3  -6 -2.1979 24.9577   2
   2   3  -6  8.1933 19.9236   1
  -2   3   6 15.6498 24.6830   1
   1  -3  -6 1985.88  154.75   1
   1  -3  -6 1847.41  154.95   1
  -1  -3   6 1958.27  147.47   1
  -1   3   6 1946.16  149.58   2
   1   3  -6 1664.67  147.32   1
  -1   3   6 2091.22  155.67   1
  -1   3   6 1803.40  152.56   1
   0  -3  -6 2008.30  155.34   2
   0  -3  -6 1985.18  154.32   1
   0  -3   6 1944.86  147.51   1
   0  -3  -6 1815.28  150.90   1
   0  -3   6 1771.50  149.14   1
   0   3   6 1816.69  152.99   1
   0   3  -6 1760.54  146.54   1
   0   3  -6 2103.05  150.36   1
   0   3   6 1963.09  151.82   1
  -1  -3  -6 183.814  38.500   1
  -1  -3  -6 81.7199 28.8665   1
   1  -3   6 155.012  37.700   1
   1  -3   6 146.001  31.305   1
  -1   3  -6 148.273  29.775   1
  -1   3  -6 146.699  34.740   1
   1   3   6 146.485  35.180   1
   1   3   6 127.522  30.381   1
  -2  -3  -6 234.024  47.318   1
  -2  -3  -6 284.450  45.659   1
   2  -3   6 171.726  39.304   1
   2  -3   6 388.783  58.151   1
   2   3   6 184.606  44.657   1
  -2   3  -6 328.864  52.320   1
  -2   3  -6 259.955  42.610   1
   2   3   6 221.908  39.128   1
   3  -3   6 78.0473 35.9728   1
   3  -3   6 41.9026 31.1856   1
  -3  -3  -6 40.7462 34.2234   1
  -3  -3  -6 25.8520 24.4447   1
  -3   3  -6 93.4001 32.7966   1
  -3   3  -6 44.5926 36.4531   1
   3   3   6 50.8534 30.9981   1
   3   3   6 47.6352 26.7003   1
  -4  -3  -6 291.672  53.319   1
   4  -3   6 260.067  53.996   1
  -4  -3  -6 174.365  52.947   1
   4  -3   6 196.735  55.363   1
  -4   3  -6 320.646  71.203   1
   4   3   6 195.500  45.866   1
   5  -3   6 123.706  45.570   1
  -5  -3  -6 86.8843 36.1658   1
  -5  -3  -6 31.7327 46.4918   1
   5   3   6 78.2892 41.4746   1
   6  -3   6 -3.2489 36.2315   1
  -6  -3  -6 88.4997 57.1368   1
   6   3   6 -50.444  24.703   1
   7  -3   6 -47.120  34.364   1
   7   3   6 -8.4127 38.7746   1
   8  -3   6 64.9152 55.0125   1
   8   3   6 110.161  63.749   1
   9  -3   6 -19.784  48.827   1
  10  -4  -6 -53.927  57.038   1
   9  -4  -6 23.2053 54.5381   1
   8  -4  -6 237.907  74.393   1
   8   4  -6 127.333  57.941   1
   7  -4  -6  8.5404 45.0712   1
  -7  -4   6 70.6498 40.0951   1
  -7  -4   6 51.9589 45.8212   2
   7   4  -6 19.7958 39.5467   1
  -6  -4   6 -20.914  27.202   1
  -6  -4   6 -47.550  32.285   2
   6  -4  -6 40.8057 44.6664   1
   6   4  -6 -12.564  35.606   1
  -5  -4   6 138.941  46.684   2
  -5  -4   6 47.7742 33.0965   1
   5  -4  -6 126.391  51.244   1
   5   4  -6 134.486  43.167   1
  -4  -4   6 20.9928 25.9036   1
   4  -4  -6 93.7024 39.4750   1
  -4  -4   6 52.5700 33.1806   2
   4   4  -6 68.4393 32.9101   1
  -3  -4   6 575.789  69.423   1
   3  -4  -6 631.227  82.008   1
   3   4  -6 566.668  68.482   1
   3   4  -6 577.026  73.296   2
  -3   4   6 664.769  80.556   1
   2  -4  -6 471.524  64.836   1
   2   4  -6 594.234  65.886   2
   2   4  -6 312.770  46.413   1
  -2   4   6 503.410  63.237   1
   1  -4  -6 148.206  36.216   1
  -1  -4   6 177.432  28.132   1
   1   4  -6 175.655  28.435   1
  -1   4   6 151.998  35.472   1
  -1   4   6 168.956  28.217   2
  -1   4   6 165.887  36.506   1
   0  -4  -6 630.716  71.467   1
   0  -4  -6 617.802  64.654   2
   0  -4  -6 799.112  66.423   1
   0  -4   6 546.890  56.928   1
   0   4  -6 635.112  58.522   1
   0   4   6 658.975  64.087   1
   0   4   6 658.292  68.237   1
   0   4  -6 655.056  61.707   1
   1  -4   6  1.6260 23.0766   1
   1  -4   6 -14.898  17.260   1
  -1  -4  -6 -4.4663 23.7893   2
  -1  -4  -6 -33.799  15.970   1
  -1  -4  -6  7.7139 24.4822   1
  -1   4  -6  2.3085 18.0151   1
   1   4   6 -1.1279 18.7009   1
  -1   4  -6 -18.985  21.149   1
   1   4   6 20.4765 22.9709   1
  -2  -4  -6 386.600  52.263   1
   2  -4   6 381.657  62.488   1
  -2  -4  -6 323.582  56.435   1
   2  -4   6 394.722  55.734   1
   2   4   6 349.942  50.379   1
   2   4   6 318.142  53.005   1
  -2   4  -6 385.613  59.509   1
  -2   4  -6 361.317  51.464   1
   3  -4   6 67.0057 37.3326   1
  -3  -4  -6 53.3741 29.5809   1
   3  -4   6 65.9227 31.0445   1
  -3  -4  -6 71.8874 36.8112   1
  -3   4  -6 58.2184 28.7115   1
   3   4   6 136.421  34.742   1
  -3   4  -6 95.6263 44.2933   1
  -4  -4  -6 32.3172 29.4451   1
   4  -4   6 89.7163 37.7615   1
  -4  -4  -6 86.6148 43.5952   1
   4  -4   6 65.0899 41.4606   1
   4   4   6 89.6973 34.5496   1
  -5  -4  -6 112.659  42.010   1
  -5  -4  -6 111.783  50.081   1
   5  -4   6 32.5194 37.3689   1
   5   4   6 114.248  39.474   1
   6  -4   6 -21.916  34.496   1
  -6  -4  -6 47.6919 53.4733   1
  -6  -4  -6 -1.6821 28.1488   1
   6   4   6 50.3647 36.9412   1
   7  -4   6 369.333  83.447   1
   7   4   6 279.719  71.919   1
   8  -4   6 85.3643 60.5799   1
   8   4   6 177.644  64.867   1
   9  -4   6 -32.618  51.826   1
  10  -5  -6 152.999  79.545   1
   9  -5  -6 23.7790 57.1949   1
   8  -5  -6 62.3825 57.3742   1
   7  -5  -6 -32.294  39.197   1
   7   5  -6 82.8824 47.0095   1
   6  -5  -6 162.190  59.477   1
  -6  -5   6 164.213  51.793   1
  -6  -5   6 201.601  55.254   2
   6   5  -6 157.501  50.327   1
  -5  -5   6 104.871  37.114   1
   5  -5  -6 87.2942 44.9995   1
  -5  -5   6 96.4188 43.7891   2
   5   5  -6 106.171  40.071   1
   4  -5  -6 51.4054 38.7186   1
  -4  -5   6 143.343  38.169   1
  -4  -5   6 132.413  44.408   2
   4   5  -6 86.8947 34.6992   1
   3  -5  -6 720.516  96.142   1
   3   5  -6 811.397  78.812   1
   3   5  -6 909.550  92.325   2
  -3   5   6 887.215  88.905   1
  -2  -5   6 113.752  23.739   1
   2  -5  -6 62.3656 33.7310   1
   2   5  -6 177.200  40.475   2
   2   5  -6 123.307  24.480   1
  -2   5   6 87.6116 31.7073   1
  -1  -5   6 269.148  36.404   1
  -1  -5   6 321.153  38.466   1
   1  -5  -6 337.668  52.417   1
   1   5  -6 419.023  39.306   1
  -1   5   6 393.482  53.268   1
  -1   5   6 282.421  46.091   1
  -1   5   6 280.279  42.125   2
   0  -5  -6 11.6781 23.4919   2
   0  -5   6 21.0892 16.1225   1
   0  -5   6 23.2036 16.9125   1
   0  -5  -6 53.6967 27.8578   1
   0  -5  -6 38.8969 24.3763   1
   0   5   6 69.8877 25.0424   1
   0   5   6 18.8372 22.7857   1
   0   5   6 70.1488 27.0162   2
   0   5  -6 36.6697 19.0002   1
   0   5  -6 51.2416 17.1269   1
  -1  -5  -6 18.3296 26.8315   1
   1  -5   6 17.9779 23.4617   1
  -1  -5  -6  5.3309 24.7378   2
  -1  -5  -6  5.2796 20.2933   1
   1  -5   6 -6.5550 20.0699   1
  -1   5  -6 -5.8742 21.1062   1
  -1   5  -6 -2.0800 18.0032   1
   1   5   6  9.5978 18.8590   1
   1   5   6 -2.6333 20.8487   1
  -2  -5  -6 194.252  39.442   2
   2  -5   6 38.8204 31.5073   1
  -2   5  -6 73.2048 34.4087   1
  -2   5  -6 147.112  32.919   1
  -3  -5  -6 148.930  37.385   1
   3  -5   6 117.894  36.598   1
   3  -5   6 88.0673 36.2157   1
  -3  -5  -6 125.998  43.487   1
   3   5   6 120.495  35.505   1
   4  -5   6 98.8891 40.4836   1
   4  -5   6 86.8858 42.8232   1
  -4  -5  -6 66.7689 42.7963   1
  -4  -5  -6 171.400  42.900   1
   4   5   6 155.829  38.894   1
   5  -5   6 46.2007 41.3300   1
  -5  -5  -6 236.314  64.937   1
  -5  -5  -6 124.553  42.136   1
   5   5   6 153.646  44.653   1
  -6  -5  -6 584.796 111.384   1
   6  -5   6 788.038 113.015   1
  -6  -5  -6 835.534 111.577   1
   6   5   6 669.693  97.371   1
   7  -5   6 27.4268 46.2748   1
   7   5   6 47.3520 41.9050   1
   8  -5   6 12.8378 52.5061   1
   8   5   6 115.620  53.517   1
   9  -5   6 -7.4500 54.8599   1
   9  -6  -6 29.9850 58.4520   1
   8  -6  -6 23.2531 48.3781   1
   7  -6  -6 23.2392 43.0931   1
   7   6  -6 -10.505  32.412   1
  -6  -6   6 76.4105 44.9702   2
   6  -6  -6 72.1147 50.5675   1
  -6  -6   6 -3.3889 31.7185   1
   6   6  -6 32.8733 37.1702   1
   5  -6  -6 63.8369 42.4847   1
  -5  -6   6 82.9613 42.7485   2
  -5  -6   6 93.3656 36.2318   1
   5   6  -6 108.303  36.807   1
  -4  -6   6 -10.234  21.025   1
   4  -6  -6 -4.0893 30.7798   1
   4   6  -6 -22.792  20.838   1
   4   6  -6 -10.646  31.840   2
   3  -6  -6 228.843  52.039   1
   3   6  -6 195.041  35.450   1
   3   6  -6 246.943  50.946   2
  -2  -6   6 122.343  25.569   1
   2  -6  -6 103.518  36.593   1
  -2   6   6 127.746  36.428   1
   2   6  -6 118.133  22.197   1
  -2   6   6 100.284  33.346   1
   2   6  -6 134.893  42.021   2
   1  -6  -6 -12.900  21.264   1
  -1   6   6  0.0365 22.2736   2
  -1   6   6 -32.331  18.274   1
  -1   6   6 -9.2897 21.6441   1
   0  -6   6 131.816  25.346   1
   0  -6  -6 137.877  32.546   1
   0  -6   6 107.507  27.196   1
   0  -6  -6 147.371  35.482   1
   0   6  -6 148.648  22.837   1
   0   6   6 136.416  29.484   1
   0   6  -6 131.234  24.704   1
   0   6   6 109.942  31.145   1
   0   6   6 71.1219 30.2194   2
   1  -6   6 75.5067 25.5715   1
   1  -6   6 23.3811 18.6337   1
  -1  -6  -6 62.8558 27.4164   1
  -1  -6  -6 73.9180 26.0603   1
  -1  -6  -6 65.8179 31.1096   2
  -1   6  -6 48.5701 21.8598   1
   1   6   6 111.235  26.057   1
  -1   6  -6 55.9635 26.9999   1
   1   6   6 92.4868 28.3542   1
  -2  -6  -6 556.121  74.726   1
   2  -6   6 565.520  72.904   1
  -2  -6  -6 573.862  69.061   1
  -2  -6  -6 553.055  78.031   2
   2  -6   6 689.686  82.615   1
   2   6   6 658.647  74.212   1
   2   6   6 609.231  62.313   1
  -2   6  -6 611.794  71.552   1
  -3  -6  -6 47.5143 24.6416   1
  -3  -6  -6 69.1015 35.7477   1
   3  -6   6 -24.525  28.268   1
  -3  -6  -6 90.8074 37.5796   2
   3  -6   6 40.4904 28.8337   1
   3   6   6  5.8534 22.1116   1
  -4  -6  -6  8.8719 25.2377   1
   4  -6   6 71.1332 43.1533   1
  -4  -6  -6 62.1758 39.5549   1
   4  -6   6 30.7421 32.5681   1
  -4  -6  -6 63.0264 38.2713   2
   4   6   6  1.7057 26.9533   1
  -5  -6  -6 27.1446 35.8540   1
   5  -6   6 67.0054 41.6590   1
  -5  -6  -6 29.0307 38.9525   1
   5   6   6  4.1402 27.8655   1
  -6  -6  -6 77.2654 41.6894   1
  -6  -6  -6 159.915  66.998   1
   6  -6   6 145.351  58.217   1
   6   6   6 128.662  44.976   1
   7  -6   6 -10.803  39.715   1
   7   6   6 38.9241 41.1688   1
   8  -6   6 -20.861  47.565   1
   9  -6   6 66.9753 60.8465   1
   9  -7  -6 51.8299 59.5008   1
   8  -7  -6 63.7597 58.9556   1
   7  -7  -6 201.022  69.419   1
   6  -7  -6 59.5466 53.8787   1
  -6  -7   6 145.032  44.165   1
   6   7  -6 89.3970 40.5409   1
  -5  -7   6 169.517  43.342   1
   5  -7  -6 162.462  57.589   1
  -5  -7   6 156.825  51.453   2
   5   7  -6 48.4254 36.8041   1
   4  -7  -6 122.151  47.950   1
   4   7  -6 81.0273 30.1864   1
   4   7  -6 56.2696 42.6287   2
   3  -7  -6 37.2101 35.7800   1
  -3  -7   6 65.7087 22.4399   1
   3   7  -6 25.6962 21.8301   1
   3   7  -6 50.1268 19.8668   1
   3   7  -6 65.0454 37.8298   2
   2  -7  -6 96.2779 35.7525   1
  -2  -7   6 86.9761 20.9162   1
  -2   7   6 113.883  35.790   1
   2   7  -6 168.511  45.298   2
  -1  -7   6 117.304  20.298   1
  -1  -7   6 116.884  18.807   1
   1  -7  -6 106.059  33.801   1
  -1   7   6 89.4405 31.3340   2
  -1   7   6 72.3935 29.1060   1
  -1   7   6 73.9289 27.7946   1
   0  -7  -6 79.8679 27.2808   1
   0  -7  -6 140.090  35.702   1
   0  -7   6 133.692  24.585   1
   0  -7   6 146.405  27.821   1
   0   7   6 56.6007 25.1131   1
   0   7   6 101.457  36.172   2
   0   7   6 143.789  33.964   1
   0   7  -6 176.824  22.349   1
   1  -7   6  0.6580 19.6055   1
  -1  -7  -6 -0.9352 22.2605   1
   1  -7   6 -3.7598  8.7813   1
  -1  -7  -6 15.8261 29.7653   2
  -1  -7  -6 -7.4598 17.2625   1
   1   7   6 -10.098  18.456   1
  -1   7  -6 10.5435 17.0547   1
   1   7   6 -21.634  16.069   1
   2  -7   6 21.7992 27.9193   1
  -2  -7  -6 100.682  38.256   2
   2  -7   6 61.3173 27.0074   1
  -2  -7  -6 91.8885 32.1599   1
  -2  -7  -6 63.1437 26.1770   1
   2   7   6 60.9749 23.8109   1
  -3  -7  -6 36.4622 24.3167   1
  -3  -7  -6 31.0578 33.9063   2
  -3  -7  -6 84.9762 38.9193   1
   3  -7   6 33.6554 29.3072   1
   3  -7   6 43.2514 36.4359   1
   3   7   6 100.444  28.793   1
  -4  -7  -6 21.1561 36.9019   2
   4  -7   6 81.5894 43.6020   1
   4  -7   6 124.804  43.457   1
  -4  -7  -6 87.3322 37.5362   1
  -4  -7  -6 112.661  47.339   1
   4   7   6 149.181  39.019   1
  -5  -7  -6 55.8441 36.5433   1
   5  -7   6 113.493  56.019   1
  -5  -7  -6 189.342  54.100   1
   5  -7   6 58.0370 41.6102   1
   5   7   6 39.9556 33.2867   1
  -6  -7  -6 23.6816 34.6511   1
   6  -7   6 -2.9322 39.5900   1
  -6  -7  -6 -1.0788 46.2355   1
   6   7   6  8.2668 30.3996   1
   7  -7   6 -45.800  41.691   1
   8  -7   6 34.0928 54.8320   1
   9  -7   6 33.2516 59.4873   1
   9  -8  -6 63.1823 63.7291   1
   8  -8  -6 113.748  68.969   1
   7  -8  -6 71.0836 57.7355   1
   6  -8  -6 11.9478 43.3762   1
  -6  -8   6 15.1465 25.2323   1
   6   8  -6 27.0268 32.4443   1
   5  -8  -6 159.538  58.639   1
  -5  -8   6 160.188  40.666   1
   5   8  -6 205.853  45.340   1
   4  -8  -6 19.2237 39.0485   1
  -4  -8   6 81.2706 28.5347   1
   4   8  -6 56.7715 48.2320   2
   4   8  -6 71.6606 26.4910   1
  -3  -8   6 51.3765 18.6754   1
   3  -8  -6 51.3085 36.1942   1
   3   8  -6 80.8410 42.3969   2
  -2  -8   6 241.549  30.001   1
   2  -8  -6 256.470  53.160   1
  -2  -8   6 204.815  30.487   1
   2   8  -6 276.412  57.475   2
  -2   8   6 318.178  50.615   1
   1  -8  -6 64.2697 31.4922   1
  -1   8   6 106.835  34.335   2
  -1   8   6 47.4495 26.7473   1
   0  -8  -6 21.2973 21.7639   1
   0  -8   6 -0.1806 15.1447   1
   0  -8   6  6.1996 17.3571   1
   0  -8  -6 12.0899 22.7686   1
   0   8  -6 17.7648 11.4277   1
   0   8   6 51.0586 23.3856   1
   0   8   6 13.9563 22.9203   1
   0   8   6 91.6149 32.7378   2
   1  -8   6 14.0944 15.5237   1
  -1  -8  -6 124.603  40.226   2
   1  -8   6 64.7976 25.6282   1
   1   8   6 65.4192 23.8642   1
  -1   8  -6 66.2926 22.8371   1
   1   8   6 110.729  30.396   1
   1   8   6 44.2860 34.5704   2
  -2  -8  -6 135.353  31.800   1
   2  -8   6 91.3794 33.5894   1
   2  -8   6 93.7611 36.1714   1
  -2  -8  -6 141.246  38.621   1
  -2  -8  -6 85.1776 41.9685   2
   2   8   6 82.8484 27.0333   1
   3  -8   6 131.789  41.753   1
  -3  -8  -6 220.793  51.129   1
  -3  -8  -6 163.713  49.813   2
  -3  -8  -6 300.599  47.801   1
   3  -8   6 301.678  60.226   1
   3   8   6 181.013  37.947   1
   4  -8   6 -17.230  37.637   1
  -4  -8  -6 84.5859 42.2428   2
  -4  -8  -6 51.9368 37.2021   1
   4  -8   6 -11.031  29.016   1
  -4  -8  -6 -3.5306 26.5111   1
   4   8   6 102.288  32.388   1
   5  -8   6 26.5618 41.2434   1
   5  -8   6 150.566  56.309   1
  -5  -8  -6 77.8925 35.9671   1
  -5  -8  -6 65.4439 43.4265   1
   5   8   6  6.1591 28.7946   1
   6  -8   6 225.144  73.084   1
  -6  -8  -6 151.697  65.318   1
   6   8   6 278.779  59.312   1
   7  -8   6 40.1295 51.8152   1
   8  -8   6 -21.499  43.431   1
   9  -8   6 -101.47   42.78   1
   9  -9  -6 -20.249  59.820   1
   8  -9  -6 -36.128  46.148   1
   7  -9  -6 33.7878 45.4309   1
   6  -9  -6 -21.632  39.432   1
   5  -9  -6 -30.135  37.414   1
  -5  -9   6  6.7011 11.8250   1
   5   9  -6 52.9468 29.1365   1
   4  -9  -6 91.6902 47.2607   1
  -4  -9   6 113.246  33.215   1
   4   9  -6 245.012  63.298   2
   4   9  -6 172.089  33.078   1
  -3  -9   6 11.8221 15.0995   1
   3  -9  -6  1.0214 33.4339   1
   3   9  -6 35.3169 38.3599   2
   2  -9  -6 131.836  42.169   1
   2   9  -6 132.000  48.636   2
  -2   9   6 145.924  39.004   1
   1  -9  -6 35.3988 26.8636   1
  -1   9   6 -16.419  16.738   1
  -1   9   6 -31.837  24.946   2
   0  -9  -6 58.8421 24.6269   1
   0  -9   6 179.986  30.259   1
   0  -9   6 142.109  24.884   1
   0  -9  -6 71.5213 32.7253   1
   0   9   6 142.240  31.400   1
   0   9   6 92.6563 36.7476   2
  -1  -9  -6 15.0531 25.3384   1
  -1  -9  -6 1.59892 7.65461   1
   1  -9   6  9.1549 18.7652   1
   1  -9   6 -18.632  20.196   1
   1   9   6 32.8833 18.3010   1
   1   9   6 22.3175 31.3078   2
   2  -9   6 -10.805  25.525   1
  -2  -9  -6 -11.545  24.368   1
  -2  -9  -6 -7.7824 32.5686   2
   2  -9   6 -1.0527 23.1436   1
  -2  -9  -6 -0.3157  8.9531   1
   2   9   6  7.5619 18.9714   1
   3  -9   6 30.8228 30.0540   1
  -3  -9  -6 52.7662 25.9188   1
  -3  -9  -6 18.8585 32.2634   1
   3  -9   6 88.6342 40.7110   1
  -3  -9  -6  9.3642 39.6262   2
   3   9   6 105.080  29.447   1
   4  -9   6  9.9016 27.3069   1
  -4  -9  -6 17.4790 37.1542   1
   4  -9   6 35.9925 37.3160   1
  -4  -9  -6 37.0872 27.3953   1
   4   9   6 33.3899 29.2259   1
   5  -9   6 98.0115 52.1015   1
  -5  -9  -6 59.4535 33.4178   1
  -5  -9  -6 63.9026 45.4344   1
   5  -9   6 24.6513 37.3465   1
   5   9   6 155.067  46.856   1
   6  -9   6 44.0523 47.4844   1
  -6  -9  -6 51.7999 52.2621   1
   7  -9   6 -1.7947 42.0124   1
   8  -9   6 249.535  75.571   1
   9  -9   6 58.9637 64.9168   1
   9 -10  -6 -11.735  59.771   1
   8 -10  -6 28.0875 59.7953   1
   7 -10  -6 -66.856  40.568   1
   6 -10  -6 -5.0412 46.1387   1
  -5 -10   6 15.3504 22.3030   1
   5 -10  -6  2.0020 42.7319   1
   5  10  -6  9.5257 24.1612   1
   4 -10  -6 95.4899 49.0699   1
  -4 -10   6  9.4932 21.0505   1
   4  10  -6 58.9966 46.9733   2
   3 -10  -6 13.6936 35.3096   1
  -3 -10   6 -3.6309 13.5509   1
   3  10  -6 -2.3135 37.0041   2
  -3  10   6 42.5777 35.7535   1
   2 -10  -6 615.213  84.205   1
   2  10  -6 612.130  91.361   2
  -2  10   6 507.820  73.707   1
   1 -10  -6 107.151  39.312   1
  -1  10   6 122.405  32.496   1
  -1  10   6 86.4840 38.9116   2
   0 -10   6 75.3392 20.1398   1
   0 -10   6 42.9782 21.3942   1
   0 -10  -6 85.6811 34.1111   1
   0  10   6 71.3981 25.5067   1
   0  10   6 84.1769 38.7816   2
   1 -10   6 56.7705 26.9413   1
  -1 -10  -6 79.0325 26.9202   1
   1 -10   6 18.7428 22.8570   1
   1  10   6 69.5033 40.5836   2
   1  10   6 57.2363 21.8563   1
  -2 -10  -6 25.6650 28.7648   1
   2 -10   6 14.4585 29.5073   1
  -2 -10  -6 34.0429 37.0431   2
  -2 -10  -6  4.0235 10.1353   1
   2 -10   6 48.9504 27.8025   1
   2  10   6 86.5899 26.6619   1
  -3 -10  -6 252.285  62.430   2
   3 -10   6 176.039  48.261   1
   3 -10   6 186.054  53.353   1
  -3 -10  -6 200.472  47.114   1
   3  10   6 159.672  37.761   1
   4 -10   6 -72.390  27.677   1
  -4 -10  -6  1.6310 21.6362   1
  -4 -10  -6 -1.7914 35.1910   1
   4 -10   6 14.7044 41.2845   1
   4  10   6 -0.1899 24.7213   1
  -5 -10  -6 253.465  64.952   1
   5 -10   6 313.041  72.567   1
  -6 -10  -6 39.0791 46.0152   1
   6 -10   6 -4.8254 43.8819   1
   7 -10   6 40.4461 56.8299   1
   8 -10   6 34.8255 61.1780   1
   8 -11  -6 -6.7146 50.3837   1
   7 -11  -6 15.4971 50.3458   1
   6 -11  -6 60.1917 52.2676   1
  -5 -11   6 163.241  37.377   1
   5 -11  -6 103.659  59.671   1
   5  11  -6 82.3562 59.9783   2
  -4 -11   6 275.642  41.514   1
   4 -11  -6 344.265  79.431   1
   4  11  -6 295.861  79.363   2
   3 -11  -6 219.363  60.622   1
   3  11  -6 257.816  70.986   2
  -3  11   6 397.246  68.302   1
   2 -11  -6 74.8161 35.3141   1
   2  11  -6 -9.2791 40.3467   2
  -2  11   6 -20.435  21.250   1
   1 -11  -6 294.418  55.136   1
  -1  11   6 329.836  63.241   2
  -1  11   6 254.525  48.585   1
   0 -11   6 86.8178 21.4479   1
   0 -11  -6 93.7147 35.3385   1
   0 -11   6 81.6400 22.6804   1
   0  11   6 71.6912 27.2664   1
   0  11   6 98.2256 42.7156   2
  -1 -11  -6 46.3242 27.7801   1
   1 -11   6  0.2090 19.4191   1
  -1 -11  -6 74.7533 24.8027   1
   1 -11   6  2.1198 24.6269   1
   1  11   6 57.9978 37.7740   2
   1  11   6 53.8255 21.4508   1
  -2 -11  -6 133.002  31.092   1
   2 -11   6 124.615  38.269   1
  -2 -11  -6 220.909  45.364   1
   2  11   6 148.362  32.219   1
   3 -11   6 82.4352 45.7321   1
   3 -11   6 74.4806 35.9591   1
  -3 -11  -6 155.052  42.129   1
   3  11   6 98.4512 30.4500   1
   4 -11   6 -21.102  37.109   1
   4 -11   6 55.6598 38.5208   1
  -4 -11  -6 -11.811  31.474   1
  -4 -11  -6 -2.4678 15.3717   1
   4  11   6 -31.471  22.096   1
   5 -11   6 66.2109 42.0284   1
  -5 -11  -6 43.1417 44.3185   1
   6 -11   6 -3.7236 43.1425   1
  -6 -11  -6 -55.272  37.957   1
   7 -11   6 11.8848 52.4460   1
   8 -11   6  7.4713 61.1619   1
   8 -12  -6 43.9682 63.0035   1
   7 -12  -6 -29.476  47.522   1
   6 -12  -6 39.6950 51.4018   1
   5 -12  -6 28.8415 44.4451   1
   5  12  -6 -46.508  35.300   2
   4 -12  -6 44.4889 44.9136   1
  -4 -12   6 55.6365 20.6308   1
  -4  12   6 43.7051 40.5790   1
   4  12  -6 -5.4034 46.2525   2
   3 -12  -6 41.6881 45.6385   1
  -3  12   6 105.529  42.427   1
   3  12  -6 157.880  60.226   2
   2 -12  -6 36.6357 36.7489   1
  -2  12   6 25.8114 35.4135   2
  -2  12   6 42.3290 31.0667   1
   2  12  -6 92.1447 49.1485   2
   1 -12  -6 51.0930 32.1884   1
  -1  12   6 -43.723  17.352   1
  -1  12   6 55.2561 42.2344   2
   0 -12  -6 237.712  47.861   1
   0 -12   6 191.151  29.688   1
   0 -12   6 206.040  32.327   1
   0  12   6 187.096  53.021   2
   0  12   6 241.039  39.418   1
   1 -12   6 70.7646 26.1869   1
  -1 -12  -6 63.8839 27.0268   1
  -1 -12  -6 12.5524 27.9967   1
   1 -12   6 30.0252 27.5821   1
   1  12   6 39.7212 21.2055   1
   1  12   6 86.8668 46.0188   2
   2 -12   6 170.760  42.729   1
  -2 -12  -6 164.982  37.440   1
  -2 -12  -6 220.703  46.902   1
   2  12   6 97.2810 50.5392   2
   2  12   6 228.400  36.922   1
   3 -12   6 33.4126 31.7452   1
  -3 -12  -6 97.0339 29.5148   1
  -3 -12  -6 34.9796 32.3860   1
   3 -12   6 36.4465 35.9026   1
   3  12   6 41.9687 24.2116   1
  -4 -12  -6  4.5542 28.7146   1
   4 -12   6 -0.7066 33.5940   1
  -5 -12  -6 76.1444 49.1341   1
   5 -12   6 86.8731 46.4680   1
  -6 -12  -6 75.4419 58.8584   1
   6 -12   6 -23.753  39.771   1
   7 -12   6 219.728  77.202   1
   8 -12   6 -62.720  51.324   1
   7 -13  -6 -31.866  45.059   1
   6 -13  -6 15.1377 46.2953   1
   5 -13  -6 39.9092 48.1813   1
   5  13  -6 17.4247 54.0347   2
   4 -13  -6 74.8590 47.8038   1
   4  13  -6  7.0770 41.6826   2
   3 -13  -6 181.708  57.582   1
   3  13  -6 240.170  68.934   2
  -3  13   6 157.617  45.366   1
   2 -13  -6 107.385  43.590   1
  -2  13   6 50.4439 39.6696   2
   2  13  -6 85.8222 54.2139   2
  -2  13   6 43.1899 27.7959   1
   1 -13  -6  3.4347 32.1179   1
  -1  13   6 70.3952 30.2024   1
  -1  13   6 36.0690 39.8232   2
   0 -13  -6 214.083  44.974   1
   0  13   6 240.334  61.371   2
   0  13   6 194.508  38.374   1
  -1 -13  -6  9.2435 25.6986   1
   1 -13   6 80.7821 29.3497   1
   1 -13   6 54.5475 26.6901   1
  -1 -13  -6 79.2904 33.4523   1
   1  13   6 84.5890 25.0275   1
   1  13   6 115.350  47.853   2
   2 -13   6 -25.173  22.453   1
  -2 -13  -6 60.4798 22.8795   1
  -2 -13  -6  6.7543 25.3951   1
   2 -13   6  8.9812 25.8025   1
   2  13   6 -28.018  39.898   2
   2  13   6 11.4746 19.4617   1
   3 -13   6 218.319  50.928   1
  -3 -13  -6 231.940  42.750   1
  -3 -13  -6 204.994  46.109   1
  -4 -13  -6 -70.633  28.000   1
   4 -13   6  8.5325 36.9498   1
   5 -13   6 47.4998 44.2649   1
  -5 -13  -6 60.3369 41.6864   1
   6 -13   6  5.0248 42.4598   1
  -6 -13  -6 -9.3531 43.2226   1
   7 -13   6 75.8670 63.2893   1
   7 -14  -6 91.6524 66.2394   1
   6 -14  -6 63.5621 55.4602   1
   5 -14  -6 61.1284 49.2535   1
   5  14  -6 -10.491  52.789   2
   4 -14  -6 46.2675 41.0649   1
   4  14  -6 -9.2942 43.1091   2
   3 -14  -6 -34.067  33.789   1
   3  14  -6 -27.775  44.948   2
   2 -14  -6 -39.748  25.977   1
  -2  14   6 22.1480 37.3248   2
   2  14  -6 -9.9112 44.0554   2
   1 -14  -6  3.0350 29.8105   1
  -1  14   6 -37.120  36.200   2
   1  14  -6 10.1243 36.6768   2
   0 -14  -6 109.497  38.837   1
   0  14   6 161.155  56.581   2
   1 -14   6  0.3472 20.7070   1
   1 -14   6  9.7338 22.0548   1
  -1 -14  -6 27.1720 27.5907   1
   1  14   6 -9.3517 40.5345   2
   2 -14   6 27.3310 28.4921   1
  -2 -14  -6 38.2026 25.7462   1
  -2 -14  -6 123.234  35.629   1
   2  14   6 73.4934 47.2770   2
   3 -14   6 187.224  49.306   1
  -3 -14  -6 226.617  47.450   1
  -4 -14  -6 -3.1449 32.3095   1
   4 -14   6 18.0397 34.8196   1
  -5 -14  -6 210.882  54.897   1
   5 -14   6 -52.121  30.924   1
   6 -14   6 68.2750 47.8751   1
   7 -14   6 142.409  70.749   1
   6 -15  -6 81.4510 60.9770   1
   5 -15  -6 16.1340 43.4650   1
   5  15  -6 -70.564  51.563   2
   4 -15  -6 158.858  56.431   1
   4  15  -6 90.8249 62.8885   2
   3 -15  -6 29.7002 33.0541   1
   3  15  -6 19.6114 43.2114   2
   2 -15  -6 175.544  50.495   1
  -2  15   6 217.403  58.134   2
   2  15  -6 321.964  79.921   2
   1 -15  -6 -32.934  21.672   1
  -1  15   6 -26.441  35.706   2
   1  15  -6 -41.867  35.903   2
   0 -15  -6 -14.090  21.413   1
   0  15   6  4.0178 37.6982   2
  -1 -15  -6 47.4279 30.2487   1
   1 -15   6 34.1818 27.0914   1
   1 -15   6 81.7507 26.5781   1
   1  15   6 77.5865 45.2555   2
   2 -15   6 20.6970 25.8932   1
  -2 -15  -6 24.9152 26.3234   1
   2  15   6 49.0641 47.1575   2
  -3 -15  -6  1.7108 31.5793   1
   3 -15   6  9.8875 33.2616   1
  -4 -15  -6 122.000  42.638   1
   4 -15   6 100.316  54.439   1
  -5 -15  -6 38.0602 48.8797   1
   5 -15   6 103.341  54.703   1
   6 -15   6 15.8615 47.4496   1
   6 -16  -6 121.437  64.356   1
   5 -16  -6 41.4609 51.9226   1
   4 -16  -6 -8.8298 36.7115   1
   4  16  -6 -9.4416 49.0508   2
   3 -16  -6 52.6728 41.9745   1
   3  16  -6 -10.227  51.010   2
  -3  16   6 127.172  43.764   2
   2 -16  -6 -2.4165 30.1549   1
   2  16  -6 -26.973  35.051   2
  -2  16   6  6.7415 34.9828   2
   1 -16  -6 57.3699 31.1286   1
   1  16  -6 -30.369  34.670   2
  -1  16   6 33.0360 42.0824   2
   0 -16  -6 308.864  57.665   1
   0  16   6 335.879  74.562   2
   1 -16   6 38.0955 22.5679   1
  -1 -16  -6 49.8672 31.0468   1
   1  16   6 22.0011 41.3184   2
   2 -16   6 22.7655 26.2657   1
  -2 -16  -6 46.2236 29.0526   1
   2  16   6 -55.367  38.975   2
  -3 -16  -6 14.3807 30.6122   1
   3 -16   6 27.1023 30.6694   1
   4 -16   6 95.6849 50.2209   1
  -4 -16  -6 105.077  42.156   1
  -5 -16  -6 -5.4431 42.0686   1
   5 -16   6 -16.158  40.284   1
   6 -16   6 15.9253 49.0699   1
   5 -17  -6 -9.2105 42.0732   1
   4 -17  -6 -46.396  35.196   1
   3 -17  -6 19.4517 42.8234   1
  -3  17   6 -31.959  33.998   2
   2 -17  -6  7.9523 28.8375   1
   2  17  -6 65.1675 49.1094   2
  -2  17   6  6.8428 39.3287   2
   1 -17  -6 13.4670 28.4405   1
  -1  17   6 21.9723 41.9091   2
   1  17  -6 -13.055  36.387   2
   0 -17  -6 63.5185 30.6058   1
   0  17   6 104.640  55.534   2
   1 -17   6 -19.339  20.093   1
  -1 -17  -6 22.6585 26.5095   1
   1  17   6 35.0411 44.1709   2
  -2 -17  -6 47.8476 27.8684   1
   2 -17   6 39.7640 30.8242   1
   2  17   6 230.544  67.380   2
   3 -17   6  7.8432 30.6064   1
  -3 -17  -6 39.7737 33.7649   1
  -4 -17  -6 12.5809 35.7950   1
   4 -17   6 -16.332  32.426   1
   5 -17   6 61.8228 44.6536   1
   4 -18  -6 35.5037 40.0713   1
  -4  18   6  5.5953 36.8661   2
   3 -18  -6 -13.401  36.646   1
  -3  18   6 34.5326 39.9703   2
   2 -18  -6 45.3303 37.3788   1
  -2  18   6 84.7225 47.6372   2
   1 -18  -6 33.1384 30.1066   1
  -1  18   6 47.6424 43.2930   2
   0 -18  -6 21.5393 28.0070   1
   0  18   6 53.1362 46.9621   2
  -1 -18  -6 35.0066 23.7921   1
   1  18   6 -1.4694 43.1400   2
  -2 -18  -6 31.7983 27.7299   1
   2 -18   6 62.7308 32.5826   1
   2  18   6 46.5617 46.1980   2
  -3 -18  -6 262.002  50.640   1
   3 -18   6 150.679  47.315   1
   4 -18   6 98.4152 48.7832   1
  -4 -18  -6 37.1397 39.4040   1
   3 -19  -6 40.8634 39.8563   1
  -3  19   6 52.5488 41.6636   2
   2 -19  -6 -0.4338 26.6263   1
  -2  19   6 56.5005 43.4140   2
   1 -19  -6 97.1627 39.7664   1
  -1  19   6 84.9271 51.1204   2
   0 -19  -6 51.6298 32.5445   1
   0  19   6 63.8221 50.6984   2
  -1 -19  -6 14.4843 25.1148   1
   2 -19   6 61.6550 31.6456   1
   3 -19   6 -0.0236 32.6429   1
   1 -20  -6 -6.6762 25.1948   1
   0 -20  -6  5.9460 27.0344   1
  -1 -20  -6 25.4756 25.8144   1
   9   0  -7 23.9993 50.1918   1
   8   0  -7 50.2210 52.6726   1
  -8   0   7 43.3278 44.6197   2
  -7   0   7 202.415  56.366   2
   7   0  -7 307.663  75.640   1
   6   0  -7 -21.740  33.665   1
   5   0  -7  0.9075 31.3129   1
  -5   0   7 43.2971 30.4219   2
  -5   0   7 38.0540 32.9035   1
  -4   0   7 -10.749  25.906   1
   4   0  -7 16.8139 28.3662   1
  -4   0   7  6.8165 23.3018   2
  -3   0   7 101.035  23.864   2
  -3   0   7 103.722  31.950   1
   3   0  -7 144.665  39.349   1
  -2   0   7 80.5239 29.4101   1
   2   0  -7 30.0457 26.0541   1
   1   0  -7 529.285  58.665   1
  -1   0   7 497.938  57.473   1
   1   0  -7 370.252  54.075   1
  -1   0   7 436.708  56.958   1
   0   0  -7 12.0994 19.2403   1
   0   0   7 35.2130 25.6283   1
   0   0  -7 32.7938 25.1041   1
   0   0   7 23.5581 20.4032   1
  -1   0  -7 836.925  77.550   1
  -1   0  -7 719.503  80.915   1
   1   0   7 881.152  84.413   1
   1   0   7 797.939  76.199   1
   2   0   7 57.4675 32.7737   1
  -2   0  -7 14.0548 23.0321   1
   2   0   7 15.7953 23.3984   1
  -2   0  -7  9.4117 30.4580   1
  -3   0  -7 397.066  61.689   1
  -3   0  -7 323.728  63.985   1
   3   0   7 385.071  59.611   1
   3   0   7 307.078  60.979   1
  -4   0  -7 -16.509  33.702   1
   4   0   7 -10.942  25.171   1
  -4   0  -7 -11.444  23.413   1
   5   0   7 50.1317 33.1428   1
  -5   0  -7 45.8480 49.4826   1
   6   0   7  5.2951 37.7747   1
  -6   0  -7 53.8032 58.2408   1
   7   0   7 345.180  80.347   1
   8   0   7 23.6143 52.9893   1
   9   0   7 64.9903 59.3650   1
  10   0   7 -8.7829 45.2755   1
  10  -1  -7 150.265  77.860   1
   9  -1  -7 48.8298 56.9648   1
   9   1  -7 22.3258 47.5778   1
  -8  -1   7 221.176  60.578   2
   8  -1  -7 320.935  83.789   1
   8   1  -7 262.345  76.781   1
  -7  -1   7 23.5069 40.3305   2
   7  -1  -7 -47.786  36.893   1
   7   1  -7 101.166  54.868   1
  -6  -1   7  4.3622 32.4165   1
  -6  -1   7 16.1552 28.0842   2
   6  -1  -7 31.6816 42.6189   1
   6   1  -7 29.7487 37.9206   1
  -5  -1   7 12.5974 28.9033   2
   5  -1  -7  7.9030 32.9082   1
  -5  -1   7 -17.924  26.621   1
   5   1  -7 -49.869  25.109   1
  -5   1   7  7.8467 28.2576   1
  -4  -1   7 72.8274 37.3069   1
  -4  -1   7 52.3557 29.6064   2
   4  -1  -7 91.7894 38.0352   1
  -4   1   7 95.3316 35.7892   1
   4   1  -7 17.6966 31.5467   1
   3  -1  -7 -22.755  24.282   1
  -3  -1   7 -6.0386 22.5838   1
  -3  -1   7 -24.866  19.452   2
  -3   1   7 53.0346 29.0407   1
  -3   1   7 -5.1663 16.6808   2
   3   1  -7 22.7470 26.2112   1
   2  -1  -7 90.4650 30.3608   1
  -2  -1   7 107.124  33.607   1
  -2   1   7 102.179  33.024   1
   2   1  -7 71.5086 28.3008   1
   2   1  -7 85.7362 23.9790   2
  -1  -1   7 22.3323 23.6052   1
  -1  -1   7 16.2909 21.0418   1
   1  -1  -7  7.9951 21.8220   1
   1  -1  -7  4.5381 22.3380   1
   1   1  -7 -1.6586 21.8461   1
   1   1  -7  9.0812 18.5220   1
  -1   1   7 -21.563  19.906   1
  -1   1   7 -2.6934 24.5068   1
   0  -1  -7 39.5988 27.2777   1
   0  -1   7 18.3673 24.7347   1
   0  -1   7 35.0800 21.5240   1
   0  -1  -7 57.3678 24.9670   1
   0   1  -7 39.8099 21.2918   1
   0   1  -7 43.7107 25.2220   1
   0   1   7  0.1794 19.7209   1
   0   1   7 15.5111 24.0695   1
   1  -1   7 288.717  50.139   1
  -1  -1  -7 258.430  42.099   1
   1  -1   7 268.216  42.915   1
  -1  -1  -7 236.715  45.141   1
   1   1   7 234.918  40.116   1
   1   1   7 165.577  41.813   1
  -1   1  -7 241.012  40.393   1
  -1   1  -7 331.061  49.822   1
  -2  -1  -7 492.761  63.236   1
   2  -1   7 570.279  68.900   1
   2  -1   7 560.710  77.445   1
  -2  -1  -7 493.185  72.102   1
   2   1   7 470.275  63.476   1
  -2   1  -7 514.570  71.629   1
   2   1   7 541.594  73.515   1
  -2   1  -7 580.933  67.871   1
  -3  -1  -7 199.900  52.023   1
   3  -1   7 232.990  56.293   1
   3  -1   7 178.787  43.464   1
  -3  -1  -7 282.141  48.169   1
  -3   1  -7 279.186  48.395   1
   3   1   7 145.990  40.604   1
  -3   1  -7 145.525  48.070   1
   3   1   7 215.888  51.591   1
   4  -1   7 47.1116 35.0264   1
  -4  -1  -7 -11.951  20.315   1
  -4  -1  -7 15.3152 35.8802   1
  -4   1  -7  0.5554 36.4761   1
  -4   1  -7 29.1738 24.2047   1
   4   1   7 -8.5721 23.8326   1
   5  -1   7 -0.5277 30.2196   1
  -5  -1  -7 84.4799 50.5987   1
   5   1   7  8.8480 29.8418   1
  -5   1  -7 -55.459  40.010   1
   6  -1   7 14.3721 39.5304   1
  -6  -1  -7 -44.601  46.719   1
   6   1   7 -8.3353 35.5066   1
   7  -1   7 -2.6459 39.9214   1
   7   1   7 10.9368 42.7818   1
   8  -1   7 -62.575  39.214   1
   8   1   7 24.7651 42.3415   1
   9  -1   7 141.603  70.032   1
   9   1   7 191.607  72.750   1
  10  -2  -7 -9.2458 60.7123   1
   9  -2  -7 40.6653 56.4448   1
   9   2  -7 62.2334 55.5699   1
   8  -2  -7 113.091  60.737   1
   8   2  -7 71.8182 47.8187   1
  -7  -2   7 116.435  52.612   2
   7  -2  -7 119.975  61.322   1
   7   2  -7 139.274  55.696   1
   6  -2  -7 34.4309 42.6620   1
  -6  -2   7 31.0802 37.1464   1
  -6  -2   7 35.0165 38.0501   2
   6   2  -7 -20.063  31.310   1
   5  -2  -7 150.549  51.375   1
  -5  -2   7 275.756  51.372   2
  -5  -2   7 156.942  46.165   1
   5   2  -7 216.021  53.320   1
  -4  -2   7 13.5746 26.8388   2
  -4  -2   7 37.9709 27.5560   1
   4  -2  -7 -15.246  26.938   1
   4   2  -7 -7.1192 27.1036   1
  -4   2   7 -26.374  21.890   1
  -3  -2   7 465.412  60.557   1
  -3  -2   7 379.459  52.026   2
   3  -2  -7 356.407  61.619   1
   3   2  -7 416.581  52.546   2
  -3   2   7 356.511  61.146   1
   3   2  -7 362.917  56.152   1
   2  -2  -7  1.9694 23.3874   1
  -2  -2   7 -32.971  18.621   1
  -2   2   7 30.3611 27.3455   1
   2   2  -7 -2.4624 20.2669   1
   2   2  -7 -8.1634 21.6549   2
  -1  -2   7 179.885  35.559   1
  -1  -2   7 223.578  36.555   1
   1  -2  -7 168.889  38.554   1
   1  -2  -7 228.533  40.978   1
   1   2  -7 205.593  37.318   1
   1   2  -7 232.350  35.777   1
  -1   2   7 204.707  39.064   1
  -1   2   7 294.435  46.390   1
   0  -2   7 23.9363 20.0740   1
   0  -2  -7 10.2076 22.1981   1
   0  -2  -7 46.2607 27.4182   1
   0  -2   7 34.4526 24.7418   1
   0   2  -7 -8.5043 17.0614   1
   0   2   7 -16.623  22.509   1
   0   2  -7 -3.0982 21.8979   1
   0   2   7 -5.9108 19.6555   1
   1  -2   7 198.291  36.377   1
  -1  -2  -7 197.951  42.288   1
   1  -2   7 156.402  41.565   1
  -1  -2  -7 160.748  35.673   1
   1   2   7 241.156  43.521   1
  -1   2  -7 161.051  33.850   1
   1   2   7 156.446  33.570   1
  -1   2  -7 178.900  37.965   1
   2  -2   7 529.867  70.601   1
  -2  -2  -7 531.810  73.972   1
   2  -2   7 500.367  73.537   1
  -2  -2  -7 626.556  72.711   1
   2   2   7 714.552  80.568   1
  -2   2  -7 761.986  87.227   1
   2   2   7 566.169  69.433   1
  -2   2  -7 614.848  72.017   1
   3  -2   7 18.3930 30.2276   1
   3  -2   7 14.1130 25.8845   1
  -3  -2  -7 35.9383 26.7501   1
  -3  -2  -7 -5.3521 30.7337   1
  -3   2  -7  4.2258 30.1344   1
   3   2   7 29.6000 26.9102   1
  -3   2  -7 11.1487 23.2245   1
   3   2   7 37.7786 33.1429   1
  -4  -2  -7 32.4140 40.4496   1
  -4  -2  -7 36.0574 29.6619   1
   4  -2   7 21.3473 30.0173   1
   4  -2   7 43.6581 36.7247   1
   4   2   7 42.8015 29.9744   1
  -4   2  -7 -60.198  27.196   1
   5  -2   7 81.8118 43.3328   1
  -5  -2  -7 144.109  45.836   1
  -5  -2  -7 161.278  57.513   1
  -5   2  -7 184.327  67.307   1
   5   2   7 98.9647 43.4116   1
  -6  -2  -7 167.764  70.705   1
   6  -2   7 190.350  55.040   1
   6   2   7 157.345  53.081   1
   7  -2   7 215.078  68.546   1
   7   2   7 250.145  69.854   1
   8  -2   7 99.8497 58.9161   1
   8   2   7 -35.713  43.550   1
   9  -2   7 127.273  69.597   1
   9   2   7 124.353  63.278   1
  10  -3  -7 81.8021 70.2152   1
   9  -3  -7  2.6312 56.7902   1
   8  -3  -7  2.3334 51.9672   1
   8   3  -7 81.6128 53.8738   1
  -7  -3   7 188.443  57.133   2
   7  -3  -7 186.514  68.213   1
  -7  -3   7 198.964  57.869   1
   7   3  -7 105.545  51.922   1
  -6  -3   7 22.1606 38.8088   2
  -6  -3   7 90.2215 44.1299   1
   6  -3  -7 -58.124  32.511   1
   6   3  -7 24.2259 38.0170   1
   5  -3  -7 192.434  52.442   1
  -5  -3   7 126.215  41.663   2
  -5  -3   7 119.705  41.476   1
   5   3  -7 88.4831 40.7489   1
   4  -3  -7 724.655  96.479   1
  -4  -3   7 659.411  80.124   2
  -4  -3   7 830.835  83.576   1
  -4   3   7 919.342 103.708   1
   4   3  -7 722.873  92.193   1
  -3  -3   7 46.5557 26.0473   1
   3  -3  -7 67.8255 34.7117   1
  -3   3   7 24.1214 26.1686   1
   3   3  -7 32.1524 24.1306   1
   3   3  -7 21.9983 26.7874   2
   2  -3  -7 56.0872 30.7215   1
  -2  -3   7 15.9020 22.4072   1
  -2   3   7 17.3730 26.8338   1
   2   3  -7  3.3719 19.8512   1
   2   3  -7 23.8508 25.1422   2
  -2   3   7  0.1001 22.3899   1
  -1  -3   7 58.6209 22.4638   1
   1  -3  -7 35.3287 25.1775   1
  -1  -3   7 57.6117 21.3093   1
   1  -3  -7 39.0249 26.6824   1
   1   3  -7 33.1903 22.7430   1
  -1   3   7 13.7318 23.7875   1
  -1   3   7 74.1752 29.5004   1
   1   3  -7 23.6811 18.8361   1
   0  -3  -7 26.3998 26.7203   1
   0  -3   7 18.2844 19.4423   1
   0  -3   7 67.6238 26.2875   1
   0  -3  -7 55.2105 25.3518   1
   0   3   7 46.4102 27.4122   1
   0   3  -7 25.6542 19.5578   1
   0   3   7  7.3269 20.7265   1
   0   3  -7  9.0312 22.5320   1
  -1  -3  -7 469.216  58.710   1
   1  -3   7 394.378  53.719   1
  -1  -3  -7 585.150  67.912   1
   1  -3   7 509.795  63.701   1
   1   3   7 663.424  69.175   1
  -1   3  -7 457.040  55.864   1
   1   3   7 496.974  58.664   1
  -1   3  -7 367.612  59.002   1
   2  -3   7 95.7998 32.7844   1
  -2  -3  -7 122.318  38.383   1
  -2  -3  -7 109.504  32.171   1
   2  -3   7 150.841  42.124   1
   2   3   7 142.412  33.688   1
  -2   3  -7 126.992  38.588   1
   2   3   7 204.393  42.002   1
  -2   3  -7 115.003  31.604   1
   3  -3   7 461.310  70.179   1
   3  -3   7 500.623  75.419   1
  -3  -3  -7 410.944  73.040   1
  -3  -3  -7 494.334  70.203   1
   3   3   7 614.953  75.344   1
  -3   3  -7 465.089  65.695   1
   3   3   7 503.254  75.489   1
  -3   3  -7 465.925  75.572   1
   4  -3   7 113.263  46.932   1
  -4  -3  -7 101.526  37.397   1
  -4  -3  -7 89.4573 43.8015   1
   4  -3   7 121.125  43.924   1
  -4   3  -7 126.803  50.905   1
   4   3   7 65.6697 32.9851   1
  -5  -3  -7 65.2342 48.0075   1
   5  -3   7 73.0646 39.7630   1
  -5  -3  -7  7.1378 30.3777   1
   5   3   7 47.4344 33.1029   1
   6  -3   7 -16.603  35.075   1
  -6  -3  -7 -71.272  39.129   1
   6   3   7 -2.8514 36.0977   1
   7  -3   7 71.3475 52.4647   1
   7   3   7 -1.6459 36.4141   1
   8  -3   7 50.9400 52.3813   1
   8   3   7 26.5964 43.6255   1
   9  -3   7 -14.780  42.100   1
  10  -4  -7 45.4031 64.4709   1
   9  -4  -7 20.8022 54.4304   1
   8  -4  -7 90.7115 56.2828   1
   8   4  -7 60.0017 50.1567   1
  -7  -4   7 156.273  49.382   1
  -7  -4   7 157.711  53.935   2
   7  -4  -7 130.302  59.308   1
   7   4  -7 70.5967 48.4805   1
  -6  -4   7 46.0608 42.4548   2
   6  -4  -7 -7.7934 38.9377   1
  -6  -4   7 -0.4161 33.7690   1
   6   4  -7 -21.998  33.581   1
  -5  -4   7 82.3036 36.6574   1
  -5  -4   7 107.032  40.562   2
   5  -4  -7 64.9300 45.4163   1
   5   4  -7 63.1921 38.8209   1
   4  -4  -7 33.1622 33.6232   1
  -4  -4   7 60.6205 35.1027   2
  -4  -4   7 19.6464 22.0170   1
   4   4  -7 31.0511 28.7430   1
  -3  -4   7 76.7439 27.6580   1
   3  -4  -7 -4.5814 29.5384   1
   3   4  -7 18.6494 22.4852   1
   3   4  -7 41.8614 30.2351   2
  -3   4   7  7.5307 24.0843   1
  -2  -4   7  5.7011 14.5558   1
  -2  -4   7 -3.6647 20.4103   1
   2  -4  -7 16.9320 25.9827   1
   2   4  -7 55.6357 28.3470   2
  -2   4   7 55.5462 27.1032   1
   2   4  -7 64.7312 22.6828   1
  -2   4   7 54.7295 30.8888   1
   1  -4  -7 69.6425 30.2496   1
  -1  -4   7 112.126  25.642   1
   1  -4  -7 90.8226 31.6604   1
   1   4  -7 83.2740 23.3408   1
  -1   4   7 86.6972 22.2261   2
  -1   4   7 86.8877 31.2381   1
  -1   4   7 99.2521 31.0019   1
   1   4  -7 88.6733 24.5247   1
   0  -4  -7 34.9522 27.2776   1
   0  -4   7 -6.8562 15.1904   1
   0  -4  -7 20.7227 22.3576   2
   0  -4   7 -46.653  12.874   1
   0  -4  -7 27.8235 23.1989   1
   0   4   7 -6.0043 18.8261   1
   0   4   7 16.5209 23.8575   1
   0   4  -7 31.4155 18.4812   1
   0   4  -7 -7.3023 19.0902   1
   1  -4   7 119.318  33.596   1
   1  -4   7 48.9012 24.0471   1
  -1   4  -7 65.0407 29.8032   1
  -1   4  -7 81.1777 25.9007   1
   2  -4   7 189.379  41.859   1
   2  -4   7 359.246  57.443   1
  -2  -4  -7 255.622  49.309   1
  -2  -4  -7 101.988  33.431   1
   2   4   7 262.562  43.053   1
  -2   4  -7 246.817  42.692   1
  -2   4  -7 294.798  50.609   1
   2   4   7 209.376  44.774   1
   3  -4   7 82.0095 38.2338   1
  -3  -4  -7 33.7072 27.7197   1
   3  -4   7 135.368  38.936   1
  -3  -4  -7 105.070  42.547   1
   3   4   7 39.6947 26.2745   1
  -3   4  -7 72.7838 38.9491   1
  -4  -4  -7 220.491  47.083   1
   4  -4   7 132.832  44.285   1
   4  -4   7 231.239  58.727   1
  -4  -4  -7 127.151  48.863   1
  -4   4  -7 260.099  66.094   1
   4   4   7 132.357  43.578   1
  -5  -4  -7 240.163  67.143   1
   5  -4   7 192.368  57.673   1
  -5  -4  -7 307.853  62.831   1
   5   4   7 216.649  53.257   1
  -6  -4  -7 222.857  77.424   1
   6  -4   7 238.820  69.759   1
   6   4   7 136.823  52.440   1
   7  -4   7 49.6066 48.3749   1
   7   4   7 49.6745 43.5384   1
   8  -4   7 58.3902 58.9015   1
   8   4   7 -8.1496 44.2410   1
   9  -4   7 21.9560 60.7119   1
  10  -5  -7 -4.1220 59.2412   1
   9  -5  -7  9.3020 51.4512   1
   8  -5  -7 64.6608 54.9683   1
   7  -5  -7  7.4742 41.9224   1
   7   5  -7 -29.412  34.538   1
  -6  -5   7 101.985  46.136   2
  -6  -5   7 147.205  47.311   1
   6  -5  -7 101.930  52.334   1
   6   5  -7 149.155  50.605   1
   5  -5  -7 10.7445 37.5136   1
  -5  -5   7 77.0500 40.3525   2
  -5  -5   7 44.9724 31.4191   1
   5   5  -7 37.5217 34.2294   1
   4  -5  -7 109.118  42.678   1
  -4  -5   7 109.128  35.493   1
   4   5  -7 200.025  47.895   2
   4   5  -7 90.4561 34.0251   1
   3  -5  -7 10.8163 29.7424   1
  -3  -5   7 25.9712 20.3550   1
   3   5  -7 -13.849  28.189   2
   3   5  -7 20.5086 20.6899   1
  -2  -5   7 962.878  80.049   1
   2  -5  -7 822.783  91.639   1
  -2   5   7 874.548  89.126   1
  -2   5   7 950.969  93.711   1
   2   5  -7 956.906  96.360   2
   2   5  -7 830.406  79.506   1
   1  -5  -7 190.613  40.192   1
  -1  -5   7 134.423  26.914   1
  -1  -5   7 144.664  27.151   1
  -1   5   7 100.929  27.340   2
   1   5  -7 178.973  27.776   1
  -1   5   7 111.061  32.867   1
  -1   5   7 223.605  40.919   1
   0  -5  -7 1250.21  112.40   1
   0  -5  -7 1399.33  110.76   1
   0  -5  -7 1366.04  113.46   2
   0  -5   7 1274.86  102.81   1
   0   5  -7 1078.15  103.94   1
   0   5   7 1270.41  108.90   1
   0   5  -7 1319.76  102.12   1
   0   5   7 1133.33  110.67   1
   1  -5   7 207.917  37.318   1
  -1  -5  -7 189.611  37.551   1
  -1  -5  -7 210.533  42.440   2
   1  -5   7 207.451  41.291   1
  -1  -5  -7 162.800  40.366   1
   1   5   7 305.835  45.343   1
   1   5   7 235.266  38.531   1
  -1   5  -7 208.929  37.541   1
  -1   5  -7 162.019  32.651   1
   2  -5   7 402.148  58.618   1
   2  -5   7 446.982  66.642   1
  -2  -5  -7 335.221  54.666   1
  -2  -5  -7 400.454  61.677   2
  -2  -5  -7 413.883  62.519   1
  -2   5  -7 490.327  59.263   1
  -2   5  -7 345.649  59.179   1
   2   5   7 400.461  58.783   1
   2   5   7 477.417  58.894   1
   3  -5   7 113.570  40.896   1
  -3  -5  -7 77.2888 30.7581   1
   3  -5   7 62.9788 33.2668   1
  -3  -5  -7 33.7515 33.3149   1
   3   5   7 37.6055 27.0374   1
  -3   5  -7 31.1135 36.2973   1
  -4  -5  -7 -23.294  23.982   1
   4  -5   7 -38.755  28.162   1
  -4  -5  -7 39.2221 37.7006   1
   4  -5   7 -37.114  22.998   1
   4   5   7 33.3790 29.1671   1
  -5  -5  -7 -51.344  24.188   1
   5  -5   7 14.2859 36.5210   1
  -5  -5  -7 23.5332 41.9001   1
   5   5   7 10.3994 30.1432   1
   6  -5   7  7.4768 34.0776   1
  -6  -5  -7 55.3295 54.5469   1
  -6  -5  -7 -29.496  26.967   1
   6   5   7 33.7535 38.2125   1
   7  -5   7 -7.4287 42.5256   1
   7   5   7 60.0614 43.1089   1
   8  -5   7 64.4207 59.6225   1
   8   5   7  0.8675 40.3087   1
   9  -5   7  3.7483 61.7695   1
   9  -6  -7 -55.206  53.264   1
   8  -6  -7 90.1787 58.0691   1
   7  -6  -7 273.241  72.060   1
   7   6  -7 222.671  61.833   1
   6  -6  -7 81.1000 53.2559   1
  -6  -6   7 69.6504 40.8437   1
   6   6  -7 69.3720 39.6560   1
   5  -6  -7 187.133  57.362   1
  -5  -6   7 117.031  49.237   2
  -5  -6   7 139.484  41.808   1
   5   6  -7 127.307  43.061   1
   4  -6  -7 539.507  85.126   1
  -4  -6   7 531.717  67.954   1
   4   6  -7 349.222  58.728   1
   4   6  -7 448.565  74.537   2
   3  -6  -7 775.989 102.693   1
   3   6  -7 732.063  73.248   1
   3   6  -7 824.784  97.272   2
   2  -6  -7 39.1576 31.1507   1
   2   6  -7 200.949  44.442   2
  -2   6   7 61.2426 30.0549   1
  -2   6   7 58.4807 29.2868   1
  -1  -6   7 217.092  29.677   1
   1  -6  -7 287.681  49.598   1
  -1  -6   7 217.763  31.513   1
  -1   6   7 113.781  34.607   1
   1   6  -7 178.239  27.369   1
  -1   6   7 212.716  44.218   1
  -1   6   7 152.935  33.538   2
   0  -6   7 463.448  50.530   1
   0  -6  -7 458.225  59.286   2
   0  -6  -7 354.042  56.916   1
   0  -6  -7 440.348  59.343   1
   0  -6   7 452.228  53.175   1
   0   6   7 431.782  60.065   1
   0   6   7 431.292  56.667   1
   0   6   7 411.248  56.470   2
   0   6  -7 533.373  48.182   1
   0   6  -7 403.713  46.786   1
   1  -6   7 23.1508 21.8088   1
  -1  -6  -7 75.8603 30.6155   1
  -1  -6  -7 19.2234 25.3295   2
  -1  -6  -7 73.4804 26.6120   1
   1  -6   7 44.8461 28.5454   1
  -1   6  -7 40.6630 21.8580   1
   1   6   7 18.7205 25.9984   1
   1   6   7 28.3566 20.7278   1
  -1   6  -7 32.8404 24.0091   1
   2  -6   7 26.2279 23.6782   1
  -2  -6  -7 -27.280  24.981   2
  -2  -6  -7  9.4695 26.0330   1
   2  -6   7 -14.266  25.618   1
  -2  -6  -7 38.3729 24.1586   1
   2   6   7  6.2581 20.0319   1
  -2   6  -7 -13.669  23.839   1
   3  -6   7 113.218  35.930   1
  -3  -6  -7 -14.983  28.899   1
  -3  -6  -7 82.2273 30.1324   1
   3  -6   7 73.6960 36.5503   1
  -3  -6  -7 31.9885 34.6781   2
   3   6   7 -6.7867 22.2740   1
  -4  -6  -7 13.2595 35.5345   2
   4  -6   7 56.2650 39.1505   1
   4  -6   7 81.2937 38.7147   1
  -4  -6  -7 60.3801 39.9426   1
  -4  -6  -7 57.1916 32.5030   1
   4   6   7 87.9011 36.2827   1
  -5  -6  -7 18.3506 39.8675   1
   5  -6   7 41.2109 37.6508   1
  -5  -6  -7 37.7840 34.3613   1
   5   6   7  7.8929 30.1476   1
   6  -6   7 166.884  62.547   1
  -6  -6  -7 214.646  71.139   1
  -6  -6  -7 334.668  68.197   1
   6   6   7 248.412  62.688   1
  -7  -6  -7 23.6220 60.7239   1
   7  -6   7 125.107  60.589   1
   7   6   7 14.0239 38.2798   1
   8  -6   7 31.6912 57.8499   1
   9  -6   7 43.1507 58.3563   1
   9  -7  -7 -13.906  53.522   1
   8  -7  -7 -20.545  41.233   1
   7  -7  -7 67.2049 54.6306   1
  -6  -7   7 211.246  53.185   1
   6  -7  -7 227.119  68.999   1
   6   7  -7 146.777  51.093   1
  -5  -7   7 121.462  39.333   1
   5  -7  -7 124.346  54.942   1
   5   7  -7 135.224  43.174   1
   4  -7  -7 11.8993 36.7472   1
  -4  -7   7 21.2490 13.9984   1
   4   7  -7 93.3106 45.0102   2
   4   7  -7 62.2120 28.0604   1
  -3  -7   7 34.1667 21.9391   1
   3  -7  -7  2.9258 30.9610   1
   3   7  -7 49.6777 20.2437   1
   3   7  -7 82.0990 39.9152   2
   3   7  -7 15.0911 22.2796   1
  -2  -7   7 42.8504 17.5634   1
  -2  -7   7 23.8143 17.0344   1
   2  -7  -7 55.0168 32.6728   1
   2   7  -7 43.6227 15.6709   1
  -2   7   7 -15.532  23.240   1
   2   7  -7 85.7856 37.6987   2
  -1  -7   7 90.3585 20.8963   1
   1  -7  -7 93.8354 33.7076   1
  -1  -7   7 85.1653 19.1123   1
  -1   7   7 80.8521 30.5977   1
  -1   7   7 74.3801 30.4269   1
  -1   7   7 83.8974 29.4783   2
   0  -7   7 697.396  60.010   1
   0  -7   7 688.211  62.248   1
   0  -7  -7 649.241  76.039   1
   0  -7  -7 570.437  74.386   1
   0   7   7 598.743  66.403   1
   0   7  -7 628.446  56.844   1
   0   7  -7 608.196  59.254   1
   0   7   7 724.856  72.005   1
   0   7   7 591.879  74.729   2
   1  -7   7 127.058  30.134   1
  -1  -7  -7 193.568  43.531   2
  -1  -7  -7 144.805  38.197   1
  -1  -7  -7 127.182  31.321   1
   1   7   7 134.130  34.550   1
   1   7   7 120.522  28.431   1
  -1   7  -7 102.601  33.773   1
  -1   7  -7 116.649  27.590   1
   2  -7   7 233.728  50.636   1
  -2  -7  -7 306.829  53.711   2
   2   7   7 289.248  45.143   1
  -3  -7  -7 1031.98  113.35   1
  -3  -7  -7 891.797 101.585   2
   3  -7   7 920.124 100.202   1
   3  -7   7 955.466  96.273   1
   3   7   7 809.176  88.379   1
   4  -7   7 -38.591  30.537   1
  -4  -7  -7 37.5769 27.7475   1
   4  -7   7 37.6131 34.9850   1
  -4  -7  -7 -19.093  34.326   1
  -4  -7  -7 10.1645 33.0837   2
   4   7   7 -7.1700 25.7555   1
  -5  -7  -7 79.8022 45.8322   1
   5  -7   7 71.6709 44.7893   1
  -5  -7  -7 79.1376 41.1570   1
   5   7   7 25.3473 32.2325   1
  -6  -7  -7 44.9264 52.8273   1
   6  -7   7 -21.606  35.079   1
   6   7   7 10.6696 34.3174   1
  -7  -7  -7 139.651  65.062   1
   7  -7   7 12.3367 43.7585   1
   8  -7   7 27.8309 54.5665   1
   9  -7   7 10.0319 54.4663   1
   9  -8  -7 21.9480 62.6886   1
   8  -8  -7 125.242  71.974   1
   7  -8  -7 -4.7402 44.9556   1
   6  -8  -7 88.7326 56.0575   1
   6   8  -7 113.215  43.127   1
   5  -8  -7 200.494  66.537   1
  -5  -8   7 149.769  38.613   1
   5   8  -7 102.496  36.862   1
  -4  -8   7 370.510  55.337   1
   4  -8  -7 394.705  80.851   1
   4   8  -7 412.276  55.656   1
   4   8  -7 401.996  75.782   2
   3  -8  -7 -17.563  26.000   1
  -3  -8   7  4.7451 17.3605   1
   3   8  -7 35.5886 16.0976   1
   3   8  -7 12.9762 36.7938   2
   3   8  -7 18.0818 16.7998   1
  -2  -8   7 36.2266 14.7892   1
  -2  -8   7  3.4152 14.7627   1
   2  -8  -7 46.5782 31.0701   1
  -2   8   7 28.3883 25.8039   1
   2   8  -7 37.4542 35.8295   2
  -1  -8   7 428.878  42.555   1
  -1  -8   7 482.503  45.301   1
   1  -8  -7 646.829  77.882   1
  -1   8   7 696.035  74.236   1
  -1   8   7 454.159  65.025   2
   0  -8  -7 36.7028 28.0553   1
   0  -8   7 64.4352 20.8201   1
   0  -8   7 54.7563 23.1036   1
   0  -8  -7 49.7087 24.9979   1
   0   8   7 69.8501 27.0192   1
   0   8   7 75.2116 33.6421   2
   0   8  -7 85.8913 17.3374   1
  -1  -8  -7 90.7552 32.5357   1
   1  -8   7 38.2721 22.9206   1
  -1  -8  -7 18.6680 31.8484   2
   1  -8   7  0.1436 10.3141   1
  -1  -8  -7 -7.2695 17.3967   1
  -1   8  -7 11.3591 15.5839   1
   1   8   7 32.6191 22.1259   1
   2  -8   7 102.557  35.559   1
  -2  -8  -7 95.3250 30.6443   1
   2  -8   7 109.198  33.506   1
  -2  -8  -7 135.381  40.271   1
  -2  -8  -7 108.020  40.648   2
   2   8   7 113.443  31.816   1
  -3  -8  -7 28.2220 35.4963   2
  -3  -8  -7  1.8807 21.9856   1
   3  -8   7 52.6459 32.5747   1
   3  -8   7 53.6117 32.4893   1
  -3  -8  -7 -29.298  29.368   1
   3   8   7 26.9211 25.8309   1
   4  -8   7 19.1498 34.3852   1
  -4  -8  -7 21.4919 27.7031   1
  -4  -8  -7 17.0829 41.9495   2
   4  -8   7 18.3878 38.1418   1
  -4  -8  -7 54.7101 41.4613   1
   4   8   7 21.6903 26.3243   1
   5  -8   7 60.2992 47.1443   1
  -5  -8  -7 34.3274 35.2161   1
   5  -8   7 139.619  54.313   1
  -5  -8  -7 113.727  53.182   1
   5   8   7 97.8250 38.7746   1
   6  -8   7  5.2864 40.9596   1
  -6  -8  -7 21.7647 48.0841   1
   6   8   7 23.0017 32.4538   1
   7  -8   7 47.9917 52.4838   1
  -7  -8  -7 134.823  73.490   1
   8  -8   7 57.7333 45.6638   1
   9  -8   7 14.6330 57.7475   1
   9  -9  -7 -50.765  51.214   1
   8  -9  -7 -58.328  40.976   1
   7  -9  -7 -51.047  34.192   1
   6  -9  -7  9.1649 42.4605   1
   5  -9  -7 166.692  58.662   1
   5   9  -7 279.245  49.092   1
  -4  -9   7 90.0185 29.1109   1
   4  -9  -7 88.8056 50.9272   1
   4   9  -7 36.1046 47.8108   2
   4   9  -7 97.4275 27.7559   1
   3  -9  -7 54.3287 39.5911   1
  -3  -9   7 53.6362 21.2683   1
  -3   9   7 52.4959 33.8543   1
   3   9  -7 66.2211 47.5344   2
  -2  -9   7 -14.186  12.651   1
   2  -9  -7 -23.600  24.629   1
   2   9  -7 -7.2103 31.9761   2
  -2   9   7 -16.054  18.208   1
  -1  -9   7 146.678  22.409   1
   1  -9  -7 127.642  41.630   1
  -1   9   7 81.0032 29.3466   1
  -1   9   7 91.3766 36.2701   2
   0  -9   7 259.962  40.435   1
   0  -9  -7 203.778  47.029   1
   0  -9   7 302.674  37.811   1
   0  -9  -7 210.660  43.432   1
   0   9   7 313.670  56.019   2
   0   9   7 375.324  50.997   1
  -1  -9  -7 56.5887 28.1592   1
   1  -9   7  5.8180 19.9847   1
  -1  -9  -7 38.8081 21.3793   1
   1  -9   7 16.9792 20.1661   1
   1   9   7 40.5220 22.8189   1
   1   9   7 42.4812 35.3748   2
   2  -9   7 24.1451 29.0576   1
  -2  -9  -7 34.3116 30.8580   1
  -2  -9  -7 45.2204 25.9639   1
  -2  -9  -7 90.2878 38.1672   2
   2  -9   7 30.1654 26.9798   1
   2   9   7  8.7056 19.5152   1
   3  -9   7 316.389  64.697   1
  -3  -9  -7 648.397  83.726   1
   3  -9   7 465.867  78.497   1
  -3  -9  -7 507.543  67.517   1
  -3  -9  -7 612.688  86.345   2
   3   9   7 439.362  61.818   1
   4  -9   7 79.9929 39.9128   1
  -4  -9  -7 98.8310 34.1180   1
   4  -9   7 24.5881 44.3927   1
  -4  -9  -7  5.4962 31.6964   1
   4   9   7 -15.481  23.373   1
  -5  -9  -7 33.8464 41.3117   1
   5  -9   7 27.5630 41.6379   1
   5  -9   7 53.4538 44.7665   1
  -5  -9  -7 39.3874 33.8415   1
   5   9   7 55.1014 36.9124   1
  -6  -9  -7 17.5018 46.5508   1
   6  -9   7 35.7402 46.3112   1
  -7  -9  -7 50.8818 59.8139   1
   7  -9   7 -59.252  38.711   1
   8  -9   7  4.6982 49.0860   1
   9 -10  -7 -12.218  65.339   1
   8 -10  -7 120.231  74.429   1
   7 -10  -7  1.8392 51.3188   1
   6 -10  -7 -4.1031 44.5705   1
   5 -10  -7 243.627  76.493   1
  -5 -10   7 296.474  49.824   1
   5  10  -7 318.425  79.735   2
  -4 -10   7 74.6469 28.0752   1
   4 -10  -7 78.9034 45.4483   1
   4  10  -7 79.1954 55.6243   2
  -3 -10   7 92.3453 22.3017   1
  -3 -10   7 132.661  25.503   1
   3 -10  -7 78.4744 42.5402   1
  -3  10   7 101.376  42.263   1
   3  10  -7 71.6787 52.2790   2
   2 -10  -7 -32.788  24.544   1
  -2  10   7 12.4126 28.6692   2
  -2  10   7 -29.939  21.487   1
   2  10  -7 96.6633 45.7840   2
   1 -10  -7 142.441  42.923   1
  -1  10   7 211.455  43.006   1
  -1  10   7 134.396  42.442   2
   0 -10  -7 116.098  36.665   1
   0 -10   7 59.5657 22.4317   1
   0 -10   7 78.1551 22.1994   1
   0 -10  -7 97.9164 32.0227   1
   0  10   7 96.7307 29.2005   1
   0  10   7 54.5253 36.6594   2
   1 -10   7 85.8693 28.1594   1
  -1 -10  -7 195.993  42.121   1
   1 -10   7 104.283  32.651   1
   1  10   7 71.7759 25.7036   1
   1  10   7 114.692  46.655   2
   2 -10   7 216.994  49.114   1
  -2 -10  -7 255.004  52.221   1
  -2 -10  -7 271.236  62.424   2
   2 -10   7 231.553  45.834   1
   2  10   7 187.420  36.968   1
  -3 -10  -7 -6.0304 36.9399   2
   3 -10   7  3.5699 30.8009   1
  -3 -10  -7 97.6689 41.4678   1
  -3 -10  -7 97.8892 33.5419   1
   3 -10   7 28.7390 32.2864   1
   3  10   7 85.7476 30.6623   1
  -4 -10  -7 37.0310 30.3685   1
   4 -10   7  3.1536 45.6705   1
  -4 -10  -7 37.2934 41.5764   1
   4 -10   7 -3.4011 34.0497   1
   4  10   7 -14.058  22.281   1
   5 -10   7 42.2873 42.8722   1
  -5 -10  -7 90.1786 48.4278   1
  -6 -10  -7 48.7922 51.0270   1
   6 -10   7 22.9358 43.1435   1
   7 -10   7 31.3405 51.6485   1
   8 -10   7 42.3679 56.7220   1
   8 -11  -7 84.2666 64.9552   1
   7 -11  -7 52.3849 57.7007   1
   6 -11  -7 16.7705 44.9847   1
  -5 -11   7 -22.810  19.860   1
   5 -11  -7 18.0434 46.2997   1
   5  11  -7 53.8758 54.3241   2
  -4 -11   7 47.6686 21.7956   1
   4 -11  -7 -12.328  37.317   1
   4  11  -7 98.6374 58.5689   2
   3 -11  -7  4.9283 36.7719   1
  -3  11   7 46.3080 36.7805   1
   3  11  -7 65.8541 49.5487   2
   2 -11  -7 438.204  74.690   1
  -2  11   7 350.465  64.918   2
  -2  11   7 566.004  74.155   1
   2  11  -7 495.272  86.024   2
   1 -11  -7 85.6726 38.3440   1
  -1  11   7 191.779  51.034   2
  -1  11   7 169.904  39.493   1
   0 -11   7 23.1277 20.6489   1
   0 -11   7 43.3936 18.9174   1
   0 -11  -7 45.2276 30.1401   1
   0  11   7 37.6589 23.9402   1
   0  11   7 19.8626 34.4490   2
  -1 -11  -7  0.7877 12.0175   1
  -1 -11  -7 66.2879 31.4550   1
   1 -11   7 100.102  29.251   1
   1 -11   7 44.0841 28.8771   1
   1  11   7 105.088  46.872   2
   1  11   7 49.1873 22.8410   1
   2 -11   7 -4.9824 24.4677   1
  -2 -11  -7 28.8413 32.1325   1
  -2 -11  -7  1.3387 10.9991   1
   2 -11   7 -5.0937 13.8549   1
   2  11   7 93.5142 27.3298   1
  -3 -11  -7  4.3947 13.7270   1
   3 -11   7 65.4591 43.7464   1
  -3 -11  -7  7.5472 31.4691   1
   3 -11   7 73.8824 37.2912   1
   3  11   7 93.8114 29.9492   1
  -4 -11  -7 29.4284 29.8626   1
  -4 -11  -7 94.3021 41.5951   1
   4 -11   7  2.1500 44.0437   1
   4 -11   7 20.1827 36.8370   1
   4  11   7 75.9044 32.5460   1
   5 -11   7 -20.057  32.987   1
  -5 -11  -7 -14.740  32.480   1
   6 -11   7 88.4190 56.6262   1
  -6 -11  -7 28.5962 45.3341   1
   7 -11   7 14.0559 50.9106   1
   8 -11   7 98.2885 70.9726   1
   8 -12  -7 181.745  83.149   1
   7 -12  -7 24.6130 56.6921   1
   6 -12  -7 -33.298  47.057   1
   5 -12  -7 -41.843  35.887   1
   5  12  -7 -41.171  43.771   2
  -4 -12   7 -5.2776 15.6056   1
   4 -12  -7  1.1759 35.1805   1
  -4 -12   7 -11.978  15.590   1
   4  12  -7 25.3356 46.6187   2
  -4  12   7 -26.382  30.262   1
   3 -12  -7 -10.056  32.968   1
   3  12  -7 54.1168 49.6758   2
  -3  12   7 66.4057 37.9512   1
   2 -12  -7 243.799  59.222   1
  -2  12   7 203.753  55.959   2
  -2  12   7 243.318  51.609   1
   2  12  -7 267.466  71.180   2
   1 -12  -7 26.9584 31.7819   1
  -1  12   7 86.4676 41.5619   2
  -1  12   7 31.6967 25.3359   1
   0 -12  -7 21.9085 30.2226   1
   0 -12   7 45.2015 18.1749   1
   0 -12   7 49.9128 22.3009   1
   0  12   7 29.7436 23.6703   1
   0  12   7 31.7699 40.1928   2
   1 -12   7 -22.612  23.321   1
  -1 -12  -7 -18.685  16.621   1
  -1 -12  -7  0.8479 25.9234   1
   1 -12   7 -12.010  17.522   1
   1  12   7 28.6161 20.9327   1
   1  12   7 42.9271 40.4661   2
   2 -12   7 18.1631 24.8822   1
  -2 -12  -7 16.7301 29.0287   1
  -2 -12  -7 29.6769 20.6008   1
   2 -12   7 17.4788 18.8150   1
   2  12   7  2.7885 18.6876   1
   3 -12   7 17.3311 34.5729   1
   3 -12   7 19.6621 30.3677   1
  -3 -12  -7 51.1460 32.8384   1
  -3 -12  -7  9.5810 14.5698   1
   3  12   7 79.0874 27.0363   1
   4 -12   7 78.4917 43.3087   1
  -4 -12  -7 54.6577 42.4655   1
  -5 -12  -7 13.0733 38.4241   1
   5 -12   7  2.2474 37.9029   1
  -6 -12  -7 24.1015 59.3626   1
   6 -12   7 105.469  51.474   1
   7 -12   7 -68.758  42.003   1
   7 -13  -7 -21.834  47.559   1
   6 -13  -7 16.1182 51.3515   1
   5 -13  -7 -76.108  35.918   1
   5  13  -7  1.3439 51.9290   2
   4 -13  -7 133.598  54.756   1
   4  13  -7 24.4040 46.8995   2
   3 -13  -7  6.4879 36.0884   1
  -3  13   7 -36.586  24.595   1
   3  13  -7 -34.188  37.828   2
   2 -13  -7 24.1715 38.2100   1
   2  13  -7 79.9385 52.9972   2
  -2  13   7 83.0304 43.9457   2
  -2  13   7 42.2982 30.8019   1
   1 -13  -7  6.5441 31.0854   1
  -1  13   7 33.8394 43.1141   2
  -1  13   7 26.2554 26.9085   1
   0 -13  -7 730.550  84.616   1
   0 -13   7 473.920  46.799   1
   0 -13   7 408.022  47.223   1
   0  13   7 540.555  64.627   1
   0  13   7 414.914  79.004   2
   1 -13   7 15.5780 25.4334   1
   1 -13   7 56.2304 26.3605   1
  -1 -13  -7 -8.3314 23.4602   1
  -1 -13  -7  9.1661 21.0250   1
   1  13   7 84.3428 26.0478   1
   1  13   7 67.7668 41.6601   2
  -2 -13  -7 21.5570 29.3217   1
   2 -13   7 30.0948 28.7524   1
   2 -13   7 -5.9126 26.5516   1
  -2 -13  -7 46.9753 23.4133   1
  -3 -13  -7 52.8267 34.1703   1
   3 -13   7 47.6065 35.6739   1
   4 -13   7 -2.4818 35.3569   1
  -4 -13  -7 26.8939 38.8746   1
   5 -13   7 -2.5761 33.2614   1
  -5 -13  -7 41.1115 39.5905   1
   6 -13   7 -34.159  40.436   1
  -6 -13  -7 131.689  63.012   1
   7 -13   7 -50.049  45.008   1
   7 -14  -7 198.510  86.139   1
   6 -14  -7 250.197  78.208   1
  -5 -14   7 10.2359 19.4551   1
   5 -14  -7 -5.2660 43.8049   1
   5  14  -7 -11.200  52.676   2
   4 -14  -7 171.550  61.327   1
   4  14  -7 73.7317 61.3752   2
   3 -14  -7  9.2617 35.4515   1
   3  14  -7 45.8908 51.5768   2
   2 -14  -7 21.3771 35.2407   1
  -2  14   7 67.0704 41.2733   2
   2  14  -7 37.4593 49.4475   2
   1 -14  -7 78.0895 39.1891   1
  -1  14   7 14.3040 37.0048   2
   0 -14  -7 169.539  44.262   1
   0  14   7 140.786  54.985   2
  -1 -14  -7 105.365  37.503   1
   1 -14   7 169.646  39.483   1
   1 -14   7 185.041  37.403   1
   1  14   7 133.911  54.447   2
   2 -14   7 72.7657 32.9248   1
  -2 -14  -7 74.9025 34.1943   1
  -3 -14  -7 29.2086 32.0686   1
   3 -14   7 109.476  41.828   1
  -4 -14  -7 104.295  43.869   1
   4 -14   7 69.8431 45.3907   1
   5 -14   7 -51.193  32.864   1
  -5 -14  -7 61.3525 43.8889   1
   6 -14   7 29.9583 46.4719   1
  -6 -14  -7 -12.190  47.706   1
   7 -14   7 45.9671 52.0526   1
   6 -15  -7 89.0243 58.9507   1
   5 -15  -7 -2.5955 41.5735   1
   4 -15  -7 63.9220 46.8433   1
   4  15  -7 17.1610 55.9628   2
   3 -15  -7 -49.211  30.392   1
   3  15  -7 61.9432 53.1383   2
  -3  15   7 42.4856 39.2557   2
   2 -15  -7 -14.508  33.428   1
  -2  15   7 11.7887 39.1164   2
   2  15  -7  0.9116 46.9106   2
   1 -15  -7 173.933  47.228   1
  -1  15   7 184.013  58.226   2
   1  15  -7 95.6106 51.1409   2
   0 -15  -7 21.5712 29.0064   1
   0  15   7 25.7383 38.4193   2
   1 -15   7 105.197  26.205   1
  -1 -15  -7 94.2334 35.5599   1
   1  15   7 18.3552 41.6139   2
   2 -15   7 36.0680 27.8328   1
  -2 -15  -7  8.9301 25.2567   1
  -3 -15  -7  7.9435 29.9170   1
   3 -15   7 21.4424 30.4126   1
  -4 -15  -7 11.6772 36.3000   1
   4 -15   7 37.8586 58.1024   1
  -5 -15  -7 31.6348 45.7587   1
   5 -15   7 97.8262 55.3535   1
   6 -15   7 -39.945  41.323   1
  -6 -15  -7 15.7124 52.6020   1
   6 -16  -7 52.2328 53.8473   1
   5 -16  -7  2.4340 43.9005   1
   4 -16  -7 -12.373  38.988   1
   3 -16  -7 12.5206 43.7545   1
   3  16  -7 17.0584 51.8419   2
  -3  16   7 115.921  52.355   2
   2 -16  -7 -27.779  25.152   1
   2  16  -7 24.8191 40.1641   2
  -2  16   7  8.9696 40.8360   2
   1 -16  -7 29.5975 32.9815   1
  -1  16   7 25.4376 39.1528   2
   1  16  -7 39.3639 45.6642   2
   0 -16  -7 21.8721 30.9564   1
   0  16   7 80.1578 44.7200   2
  -1 -16  -7 216.248  46.691   1
   1 -16   7 124.506  32.245   1
   1  16   7 106.849  57.797   2
   2 -16   7 -13.857  22.463   1
  -2 -16  -7 23.7571 28.7406   1
  -3 -16  -7 -12.282  30.042   1
   3 -16   7 -5.7058 26.6265   1
  -4 -16  -7 52.7869 41.0145   1
   4 -16   7 -2.2316 32.0171   1
   5 -16   7 -41.546  34.544   1
  -5 -16  -7 60.8715 43.6508   1
   5 -17  -7 84.9324 55.8516   1
   4 -17  -7  2.9944 40.1342   1
  -4  17   7 21.4060 34.6763   2
   3 -17  -7 92.8217 44.8564   1
  -3  17   7 79.0020 48.9894   2
   2 -17  -7 -15.124  34.265   1
  -2  17   7 17.7953 36.7549   2
   2  17  -7 21.0139 38.0147   2
   1 -17  -7 -0.7533 31.8321   1
   1  17  -7 52.2269 43.8772   2
  -1  17   7 46.2084 41.9451   2
   0 -17  -7 -2.4272 25.4071   1
   0  17   7 -8.3230 38.8473   2
   1 -17   7 18.5964 22.6858   1
  -1 -17  -7 24.3313 30.3165   1
   1  17   7 -42.872  41.052   2
   2 -17   7 -1.1560 25.3093   1
  -2 -17  -7 61.3249 30.3814   1
   3 -17   7 110.669  42.383   1
  -3 -17  -7 27.0288 36.2233   1
   4 -17   7 33.0527 39.7065   1
  -4 -17  -7 197.685  52.111   1
  -5 -17  -7 -34.952  41.689   1
   5 -17   7 36.1984 44.8079   1
   4 -18  -7  5.9140 40.3203   1
   3 -18  -7 65.9895 42.8206   1
  -3  18   7 57.2623 36.0570   2
   2 -18  -7 12.8134 33.6020   1
  -2  18   7 28.2415 42.9538   2
   1 -18  -7 71.4973 36.4291   1
  -1  18   7 16.0309 44.0402   2
   0 -18  -7 18.5472 26.9383   1
   0  18   7 10.4098 46.1551   2
  -1 -18  -7 12.8130 25.8290   1
   1  18   7 33.7281 48.3410   2
   2 -18   7 -15.855  24.894   1
  -2 -18  -7  3.4508 25.2624   1
  -3 -18  -7 63.7218 36.9154   1
   3 -18   7 37.8273 30.0861   1
  -4 -18  -7 216.041  56.240   1
   4 -18   7 159.754  57.364   1
   3 -19  -7 -6.1093 33.3200   1
  -3  19   7  6.7963 43.3747   2
   2 -19  -7 159.210  52.264   1
  -2  19   7 100.552  49.211   2
   1 -19  -7  4.7205 30.1676   1
  -1  19   7 -8.7835 41.4976   2
   0 -19  -7 41.7262 32.7667   1
   0  19   7 125.059  56.207   2
  -1 -19  -7  5.9725 25.4707   1
  -2 -19  -7  5.4307 25.5441   1
   2 -19   7 -34.297  24.316   1
   0 -20  -7 -2.1763 30.6138   1
   9   0  -8 -10.134  48.456   1
  -8   0   8 42.6174 39.9763   2
   8   0  -8  9.1931 42.5570   1
   7   0  -8 12.7764 43.3687   1
  -7   0   8 -35.558  34.506   2
  -6   0   8 217.491  50.725   2
   6   0  -8 168.256  59.132   1
  -5   0   8 72.9963 31.4141   2
  -5   0   8 127.030  44.109   1
   5   0  -8 67.6585 40.3402   1
  -4   0   8 193.472  37.353   2
   4   0  -8 231.500  54.850   1
  -4   0   8 232.245  49.230   1
  -3   0   8  2.6409 17.5349   2
   3   0  -8 39.2792 28.4994   1
  -3   0   8 -26.509  20.547   1
  -2   0   8 623.448  70.204   1
  -2   0   8 444.514  62.282   1
   2   0  -8 525.076  64.781   1
   2   0  -8 424.014  44.476   2
   1   0  -8  3.7120 22.9468   1
   1   0  -8 24.1970 23.3320   1
  -1   0   8 -21.620  20.040   1
  -1   0   8  7.5582 25.0511   1
   0   0   8 9743.64  711.38   1
   0   0  -8 9691.38  710.76   1
   0   0   8 9472.82  713.17   1
   0   0  -8 9999.99  713.69   1
   1   0   8  6.4732 22.0833   1
  -1   0  -8 -6.6167 22.3215   1
  -1   0  -8 21.1119 27.0222   1
   1   0   8 -22.672  24.975   1
   2   0   8 2775.62  229.08   1
   2   0   8 2738.36  222.15   1
  -2   0  -8 2776.34  228.38   1
  -2   0  -8 2923.14  222.72   1
  -3   0  -8 -30.572  28.488   1
   3   0   8 -27.797  21.918   1
  -3   0  -8 -14.573  22.917   1
   3   0   8 42.2313 33.6192   1
  -4   0  -8 236.399  52.126   1
   4   0   8 196.998  49.071   1
  -4   0  -8 251.663  60.844   1
   5   0   8 95.7888 41.5221   1
  -5   0  -8 52.1938 48.2548   1
   6   0   8  4.1422 38.7126   1
  -6   0  -8 24.9496 51.0667   1
   7   0   8 -22.670  36.871   1
   8   0   8  4.6526 45.0069   1
   9   0   8 32.2060 52.4592   1
  10  -1  -8 106.880  67.924   1
   9  -1  -8 -19.932  48.866   1
   9   1  -8 16.2803 49.6586   1
  -8  -1   8 54.1230 40.4725   2
   8  -1  -8 25.6238 44.3198   1
   8   1  -8 30.2256 46.4212   1
  -8   1   8  8.8956 41.6254   2
   7  -1  -8 22.5993 48.2175   1
  -7  -1   8 124.176  50.237   2
   7   1  -8 148.785  63.788   1
  -6  -1   8 28.3620 40.1528   1
   6  -1  -8 -1.0675 33.4366   1
  -6  -1   8 -37.871  32.975   2
   6   1  -8 -28.358  32.939   1
  -5  -1   8 149.870  47.211   1
   5  -1  -8 160.503  51.659   1
  -5  -1   8 203.866  44.276   2
  -5   1   8 292.812  58.458   1
   5   1  -8 131.445  47.298   1
  -4  -1   8 188.164  39.018   2
  -4  -1   8 269.494  52.689   1
   4  -1  -8 171.791  49.401   1
  -4   1   8 179.318  33.659   2
   4   1  -8 171.690  49.858   1
  -4   1   8 210.233  47.919   1
   3  -1  -8 242.480  52.393   1
  -3  -1   8 408.576  60.213   1
  -3   1   8 459.705  40.882   2
  -3   1   8 495.930  67.574   1
   3   1  -8 301.026  54.055   1
  -2  -1   8 96.6152 31.6863   1
  -2  -1   8 42.7692 27.5792   1
   2  -1  -8 78.4404 33.9810   1
   2   1  -8 130.059  24.979   2
  -2   1   8 99.4813 33.5119   1
   2   1  -8 112.018  32.822   1
  -2   1   8 99.8821 34.8212   1
   1  -1  -8 73.9837 30.4104   1
  -1  -1   8 66.4167 26.5270   1
  -1  -1   8 91.0847 30.4772   1
   1  -1  -8 63.8466 25.3347   1
   1   1  -8 59.5350 25.5080   1
   1   1  -8 69.3890 29.4172   1
  -1   1   8 55.7126 30.7368   1
  -1   1   8 104.919  31.793   1
   0  -1  -8 192.005  37.966   1
   0  -1   8 189.891  40.002   1
   0  -1  -8 208.797  41.849   1
   0  -1   8 217.215  38.887   1
   0   1  -8 175.966  38.327   1
   0   1   8 185.488  41.247   1
   0   1   8 257.798  40.891   1
   0   1  -8 258.481  39.438   1
  -1  -1  -8 283.546  51.958   1
   1  -1   8 276.241  49.295   1
   1  -1   8 308.882  43.947   1
  -1  -1  -8 271.575  44.806   1
   1   1   8 195.706  39.746   1
  -1   1  -8 263.933  42.237   1
  -1   1  -8 230.980  45.947   1
   1   1   8 344.341  52.969   1
  -2  -1  -8 414.277  57.944   1
   2  -1   8 369.501  64.370   1
   2  -1   8 341.791  52.223   1
  -2  -1  -8 425.687  62.818   1
  -2   1  -8 299.134  57.025   1
  -2   1  -8 297.408  50.736   1
   2   1   8 350.373  53.394   1
   2   1   8 403.320  62.816   1
  -3  -1  -8 1044.74  100.43   1
   3  -1   8 992.780 117.270   1
  -3  -1  -8 996.086 106.167   1
   3  -1   8 1003.07  101.05   1
  -3   1  -8 1008.80  106.86   1
  -3   1  -8 930.053  97.048   1
   3   1   8 1031.75  100.78   1
   3   1   8 992.947 104.666   1
   4  -1   8 129.286  43.928   1
  -4  -1  -8 98.7982 36.3846   1
  -4  -1  -8 145.361  51.877   1
   4   1   8 111.093  40.157   1
  -4   1  -8 82.8865 45.5389   1
   5  -1   8 49.8667 37.0512   1
  -5  -1  -8 149.059  59.820   1
  -5   1  -8 61.2434 49.5960   1
   5   1   8 25.1856 34.9460   1
  -6  -1  -8 75.8904 60.2214   1
   6  -1   8 124.732  52.460   1
   6   1   8 79.4651 46.8532   1
  -6   1  -8 87.8893 65.2763   1
   7  -1   8 99.5634 52.0637   1
   7   1   8 12.1123 39.4812   1
   8  -1   8 13.9009 45.7217   1
   8   1   8 28.8085 45.9319   1
   9  -1   8  4.6567 57.4716   1
   9   1   8 46.5015 61.0961   1
  10  -2  -8 56.7674 71.4497   1
   9  -2  -8 -29.841  46.573   1
   9   2  -8 21.9187 47.5398   1
   8  -2  -8 -42.881  35.598   1
   8   2  -8 -18.634  35.053   1
  -7  -2   8 52.5712 43.7475   2
   7  -2  -8 28.9369 50.2309   1
   7   2  -8 -1.6359 40.4698   1
  -6  -2   8 52.3155 38.2583   1
  -6  -2   8 -5.9996 33.3926   2
   6  -2  -8 41.7994 48.5705   1
   6   2  -8  1.4020 33.5036   1
   5  -2  -8 40.2233 37.7238   1
  -5  -2   8  9.6235 29.1194   1
  -5  -2   8 47.2660 32.0561   2
   5   2  -8 36.0883 35.9108   1
  -4  -2   8 134.312  36.513   2
   4  -2  -8 146.223  48.520   1
  -4  -2   8 120.263  40.741   1
   4   2  -8 128.726  38.107   1
  -4   2   8 179.219  42.361   1
   3  -2  -8 -18.357  26.335   1
  -3  -2   8 25.2597 26.2917   1
   3   2  -8 137.636  30.805   2
   3   2  -8 -1.8447 23.6747   1
  -3   2   8 44.3890 27.7036   1
  -3   2   8 122.182  17.566   2
  -2  -2   8 20.3509 22.2808   1
  -2  -2   8 -23.281  18.949   1
   2  -2  -8 -9.6271 25.6133   1
   2   2  -8 68.6535 23.8464   2
   2   2  -8 16.5029 21.1908   1
  -2   2   8 19.0303 25.5818   1
  -2   2   8 18.8836 26.0760   1
  -1  -2   8 333.134  47.416   1
   1  -2  -8 358.521  53.012   1
  -1  -2   8 381.166  50.747   1
   1  -2  -8 363.559  54.361   1
  -1   2   8 331.981  53.600   1
   1   2  -8 340.559  50.134   1
   1   2  -8 389.261  47.976   1
  -1   2   8 361.443  51.613   1
   0  -2  -8 990.795  93.084   1
   0  -2   8 1024.82   94.21   1
   0  -2   8 1027.47   90.52   1
   0  -2  -8 1017.06   96.18   1
   0   2  -8 986.871  92.868   1
   0   2   8 1052.66   97.81   1
   0   2  -8 991.271  89.180   1
   0   2   8 1077.34   93.23   1
  -1  -2  -8 1057.74   92.77   1
  -1  -2  -8 1007.95   97.82   1
   1  -2   8 928.283  95.990   1
   1  -2   8 992.398  90.755   1
  -1   2  -8 999.716  90.304   1
   1   2   8 984.837  90.476   1
   1   2   8 947.558  95.450   1
  -1   2  -8 1001.98   96.58   1
   2  -2   8 238.012  45.355   1
  -2  -2  -8 199.399  40.495   1
  -2  -2  -8 226.184  50.598   1
   2  -2   8 143.462  46.586   1
  -2   2  -8 228.699  42.963   1
  -2   2  -8 180.360  44.900   1
   2   2   8 149.761  43.908   1
   2   2   8 189.786  40.997   1
  -3  -2  -8 1185.92  123.55   1
   3  -2   8 1243.39  119.65   1
  -3  -2  -8 1295.70  119.23   1
   3  -2   8 1502.56  131.67   1
  -3   2  -8 1314.61  117.83   1
  -3   2  -8 1165.98  123.63   1
   3   2   8 1356.57  127.42   1
   3   2   8 1215.73  117.54   1
   4  -2   8 102.058  40.717   1
  -4  -2  -8 149.590  42.376   1
   4  -2   8 99.1708 45.5508   1
  -4  -2  -8 136.543  50.834   1
  -4   2  -8 126.817  53.277   1
   4   2   8 132.532  41.188   1
  -5  -2  -8 106.222  54.908   1
   5  -2   8 121.695  44.680   1
   5   2   8 75.8479 40.4152   1
  -5   2  -8 92.5093 56.2013   1
  -6  -2  -8 184.740  74.199   1
   6  -2   8 81.1145 45.4963   1
   6   2   8 177.519  52.282   1
   7  -2   8 -41.503  34.769   1
   7   2   8 21.8036 40.9485   1
   8  -2   8 -7.3595 49.5408   1
   8   2   8 73.2610 53.4556   1
   9  -2   8 10.6184 52.9799   1
   9   2   8  1.8024 41.1179   1
  10  -3  -8  6.2475 60.1476   1
   9  -3  -8 71.2631 62.6826   1
   8  -3  -8 81.4191 56.2516   1
   8   3  -8 -25.083  40.644   1
   7  -3  -8 169.072  67.011   1
  -7  -3   8 200.148  58.286   2
  -7  -3   8 241.416  64.293   1
   7   3  -8 284.437  68.367   1
   6  -3  -8 18.2401 43.0713   1
  -6  -3   8 20.6523 34.6617   2
  -6  -3   8 44.7244 39.7457   1
   6   3  -8 -9.4537 34.4308   1
  -5  -3   8 383.807  65.249   2
   5  -3  -8 537.893  88.506   1
  -5  -3   8 414.222  71.506   1
   5   3  -8 412.481  75.225   1
  -4  -3   8  8.9715 22.4393   1
  -4  -3   8 16.2414 26.8407   2
   4  -3  -8 12.4694 34.9997   1
   4   3  -8  0.2728 27.4793   1
   3  -3  -8 -14.579  24.671   1
  -3  -3   8  0.2587 21.6724   1
   3   3  -8 32.0148 24.1303   1
  -3   3   8 19.5451 26.2102   1
   3   3  -8 10.9922 25.9017   2
   2  -3  -8 174.539  42.426   1
  -2  -3   8 219.712  40.054   1
  -2  -3   8 185.554  38.551   1
  -2   3   8 235.505  45.260   1
  -2   3   8 182.923  41.516   1
   2   3  -8 161.457  35.238   1
  -1  -3   8 466.438  55.384   1
   1  -3  -8 389.449  59.094   1
  -1  -3   8 357.393  49.624   1
   1  -3  -8 390.600  41.630   2
   1  -3  -8 413.854  57.916   1
   1   3  -8 390.243  51.807   1
  -1   3   8 465.201  61.054   1
   1   3  -8 528.496  54.375   1
  -1   3   8 483.486  63.339   1
   0  -3   8 122.154  32.461   1
   0  -3  -8 99.5980 35.4128   1
   0  -3  -8 79.5580 29.6306   1
   0  -3   8 133.986  29.321   1
   0   3  -8 164.663  34.383   1
   0   3   8 149.823  36.779   1
   0   3  -8 121.117  27.740   1
   0   3   8 129.480  32.673   1
   1  -3   8 270.520  44.017   1
  -1   3  -8 262.569  43.862   1
   1   3   8 305.706  45.029   1
  -1   3  -8 317.808  50.873   1
  -2  -3  -8 23.0039 29.7158   1
   2  -3   8 -36.530  25.089   1
   2  -3   8 -19.028  21.899   1
  -2  -3  -8 34.0090 23.8548   1
   2   3   8 61.5312 31.4965   1
  -2   3  -8 31.1176 31.1751   1
  -2   3  -8 10.9953 21.5862   1
   2   3   8 40.8450 24.5872   1
  -3  -3  -8 16.4983 33.6343   1
  -3  -3  -8 18.0306 25.1954   1
   3  -3   8 -13.488  23.751   1
   3  -3   8 -13.054  27.161   1
  -3   3  -8  0.6901 30.6208   1
   3   3   8  6.2240 25.4239   1
  -4  -3  -8 -27.223  32.882   1
   4  -3   8 12.7860 34.5442   1
  -4  -3  -8 44.5088 32.6354   1
   4  -3   8 -5.8427 25.4514   1
  -4   3  -8 -4.5001 36.5773   1
   4   3   8  1.3541 26.1053   1
  -5  -3  -8 69.1939 51.0893   1
  -5  -3  -8 19.1372 29.4613   1
   5  -3   8  7.3972 31.9045   1
  -5   3  -8 -8.2476 50.2384   1
   5   3   8 15.6665 32.0969   1
  -6  -3  -8 54.6013 55.8762   1
   6  -3   8 28.1827 42.9280   1
   6   3   8 19.8000 38.8054   1
  -7  -3  -8 43.6934 63.0696   1
   7  -3   8 38.5920 45.5311   1
   7   3   8 -16.475  38.982   1
   8  -3   8 -30.698  46.771   1
   8   3   8 -33.908  37.001   1
   9  -3   8 30.8408 55.1626   1
  10  -4  -8 -33.762  57.752   1
   9  -4  -8 -36.450  49.413   1
   8  -4  -8 14.6150 50.2700   1
   8   4  -8 29.3574 48.7772   1
  -7  -4   8 143.159  52.235   2
   7  -4  -8 111.460  58.854   1
   7   4  -8 143.436  55.664   1
  -6  -4   8 56.1683 42.3012   1
   6  -4  -8 101.418  51.659   1
  -6  -4   8 140.454  47.908   2
   6   4  -8 115.737  49.295   1
   5  -4  -8 -6.4808 34.5956   1
  -5  -4   8 27.8803 30.8569   2
  -5  -4   8  5.5603 26.2900   1
   5   4  -8 40.5954 36.7820   1
   4  -4  -8 22.4657 33.7513   1
  -4  -4   8  7.3076 24.7951   1
   4   4  -8 -4.6513 22.8527   1
   3  -4  -8 -21.358  26.542   1
  -3  -4   8  6.1540 21.5633   1
   3   4  -8  6.5135 27.5410   2
   3   4  -8 35.2427 25.4304   1
  -3   4   8 -5.5514 21.7200   1
   2  -4  -8 15.3550 26.2002   1
  -2  -4   8 -25.670  18.034   1
  -2  -4   8 28.3469 19.9810   1
  -2   4   8 28.0598 26.0287   1
   2   4  -8 27.6666 21.0548   1
  -2   4   8  2.5994 24.3362   1
  -1  -4   8 1559.74  121.30   1
   1  -4  -8 1430.09  129.13   1
   1  -4  -8 1517.34  128.13   1
   1   4  -8 1476.50  119.51   1
  -1   4   8 1460.97  127.75   1
   1   4  -8 1399.16  120.74   1
  -1   4   8 1480.93  130.07   1
   0  -4   8 67.4232 27.3368   1
   0  -4  -8 44.6992 30.9269   1
   0  -4   8 68.7037 24.3417   1
   0  -4  -8 48.9657 23.4419   2
   0  -4  -8 54.2467 26.9152   1
   0   4  -8 65.0129 21.4605   1
   0   4   8 53.8398 27.9861   1
   0   4  -8 45.3865 24.1120   1
   0   4   8 60.0103 26.8029   1
  -1  -4  -8 138.219  39.683   1
   1  -4   8 150.652  39.778   1
   1  -4   8 194.099  35.480   1
  -1  -4  -8 192.932  38.832   1
  -1   4  -8 193.779  40.333   1
   1   4   8 191.351  40.973   1
   1   4   8 252.190  41.855   1
  -1   4  -8 230.534  38.946   1
   2  -4   8 35.8697 24.0254   1
   2  -4   8  2.4687 27.4054   1
  -2  -4  -8 70.3678 25.9049   1
  -2   4  -8 12.0636 20.1408   1
  -2   4  -8 74.5486 31.3745   1
   3  -4   8 145.763  42.758   1
  -3  -4  -8 230.442  55.134   1
  -3  -4  -8 261.140  46.723   1
   3  -4   8 306.750  61.008   1
  -3   4  -8 189.367  50.363   1
   3   4   8 270.809  48.374   1
  -4  -4  -8 50.4524 34.0618   1
  -4  -4  -8 23.7145 37.8098   1
   4  -4   8 10.1730 31.0029   1
   4  -4   8 67.1150 39.3043   1
   4   4   8 21.8287 27.6474   1
  -4   4  -8  6.9458 39.9390   1
  -5  -4  -8 226.650  64.080   1
  -5  -4  -8 170.227  50.030   1
   5  -4   8 199.443  61.053   1
   5   4   8 203.028  54.869   1
   6  -4   8 -6.8535 39.6915   1
  -6  -4  -8  2.4063 44.9855   1
   6   4   8 42.1685 37.2886   1
  -7  -4  -8 -1.0138 60.1223   1
   7  -4   8 -16.430  39.319   1
   7   4   8  7.6054 37.6529   1
   8  -4   8 81.9782 65.0405   1
   8   4   8 96.8019 59.2137   1
   9  -4   8 60.9124 52.5210   1
  10  -5  -8 10.9080 60.5337   1
   9  -5  -8 -26.141  44.768   1
   8  -5  -8 163.103  71.539   1
   7  -5  -8 -57.165  35.525   1
   7   5  -8 45.0692 44.3028   1
  -6  -5   8 148.525  48.470   1
   6  -5  -8 103.094  54.336   1
  -6  -5   8 107.732  46.730   2
   6   5  -8 100.121  47.632   1
   5  -5  -8 279.097  69.077   1
  -5  -5   8 351.864  64.119   1
  -5  -5   8 276.733  62.122   2
   5   5  -8 369.574  66.128   1
   4  -5  -8 197.939  54.828   1
  -4  -5   8 112.769  35.286   1
   4   5  -8 155.095  44.421   2
   4   5  -8 79.4240 32.9153   1
   3  -5  -8 -3.4818 27.3599   1
  -3  -5   8 41.2349 23.8714   1
   3   5  -8 33.5704 23.9998   1
   3   5  -8 45.0522 33.7063   2
  -2  -5   8 -3.9403  6.6731   1
  -2  -5   8 19.8191 19.3550   1
   2  -5  -8 -8.3408 24.7781   1
   2   5  -8 79.3501 23.4714   1
  -2   5   8 35.6887 28.7906   1
  -2   5   8 17.9708 16.5549   2
  -2   5   8 -14.370  21.121   1
  -1  -5   8 4.31733 7.61112   1
  -1  -5   8 28.2583 18.6429   1
   1  -5  -8 -3.3105 22.4220   1
   1  -5  -8 -15.261  20.396   1
   1   5  -8  1.8165 15.7283   1
   1   5  -8 52.1535 20.9952   1
  -1   5   8 22.7804 20.3114   2
  -1   5   8 -26.424  18.115   1
  -1   5   8 34.6477 24.9188   1
   0  -5  -8 563.953  66.192   1
   0  -5  -8 486.609  57.770   2
   0  -5  -8 440.091  63.343   1
   0  -5   8 440.111  49.898   1
   0   5  -8 536.392  58.560   1
   0   5   8 459.303  61.748   1
   0   5   8 483.639  64.140   1
   0   5  -8 443.108  49.411   1
   1  -5   8  1.3560 25.7522   1
   1  -5   8 14.4368 20.3753   1
  -1  -5  -8 -20.212  24.665   1
  -1  -5  -8  7.4171 25.1408   2
  -1  -5  -8 27.0707 23.1162   1
  -1   5  -8 56.4014 24.2784   1
   1   5   8 -0.4426 20.2322   1
  -1   5  -8 -12.320  21.640   1
   1   5   8 23.5678 25.2465   1
  -2  -5  -8 223.175  46.310   1
   2  -5   8 162.986  39.449   1
   2  -5   8 180.299  46.489   1
  -2  -5  -8 122.467  36.451   1
  -2   5  -8 177.099  44.547   1
   2   5   8 196.609  42.340   1
   2   5   8 114.645  33.409   1
  -3  -5  -8 29.4545 24.7668   1
   3  -5   8 -3.5213 29.0969   1
  -3  -5  -8 56.1086 34.5695   1
   3  -5   8 25.7170 29.4853   1
  -3   5  -8 40.7143 37.6221   1
   3   5   8 -18.861  18.116   1
   4  -5   8 -12.479  28.053   1
  -4  -5  -8  0.9259 36.9389   1
  -4  -5  -8  6.2202 26.1747   1
   4  -5   8 -17.661  32.404   1
  -4   5  -8 20.6397 41.9566   1
   4   5   8 -11.929  24.697   1
   5  -5   8 197.170  55.765   1
  -5  -5  -8 174.255  52.367   1
  -5  -5  -8 22.9767 43.3231   1
   5   5   8 126.625  47.848   1
  -6  -5  -8 62.7304 40.1549   1
   6  -5   8 -12.356  35.078   1
  -6  -5  -8 24.2225 51.5598   1
   6   5   8 26.2270 34.2011   1
   7  -5   8 -43.601  32.627   1
  -7  -5  -8 -3.0172 48.8180   1
   7   5   8  9.4783 37.6645   1
   8  -5   8 21.8673 52.2840   1
   9  -5   8 -0.5245 60.3965   1
   9  -6  -8 -45.275  50.736   1
   8  -6  -8  9.8205 52.5768   1
   7  -6  -8 -40.423  37.065   1
   7   6  -8 13.2468 39.4131   1
  -6  -6   8 233.546  58.464   1
   6  -6  -8 288.806  75.533   1
  -6  -6   8 438.758  73.712   2
   6   6  -8 241.303  60.565   1
  -5  -6   8 -15.495  26.019   1
   5  -6  -8 -4.5075 39.2361   1
   5   6  -8 -17.837  25.102   1
   4  -6  -8 -36.466  34.021   1
  -4  -6   8 25.4941 25.1537   1
   4   6  -8 31.4295 38.0754   2
   4   6  -8 -8.0109 23.2764   1
   3  -6  -8 236.681  56.491   1
   3   6  -8 324.591  44.752   1
   3   6  -8 272.071  56.675   2
   2  -6  -8 61.0964 36.1822   1
  -2  -6   8 77.8154 23.9144   1
  -2  -6   8 73.6791 23.3919   1
  -2   6   8 81.8195 34.3148   1
  -2   6   8 72.8504 24.6990   2
   2   6  -8 67.6067 22.8833   1
   1  -6  -8 186.795  46.549   1
   1  -6  -8 235.574  46.996   1
  -1  -6   8 302.253  38.340   1
  -1  -6   8 274.954  38.559   1
  -1   6   8 265.363  47.592   1
  -1   6   8 289.268  41.878   2
  -1   6   8 263.994  47.716   1
   1   6  -8 281.087  37.058   1
   0  -6   8 248.160  37.270   1
   0  -6  -8 300.413  48.497   1
   0  -6  -8 219.868  41.879   2
   0  -6  -8 195.681  44.870   1
   0   6   8 194.878  40.418   1
   0   6  -8 262.174  38.942   1
   0   6   8 340.857  51.427   1
   0   6  -8 312.416  38.502   1
   1  -6   8 64.1309 24.8164   1
  -1  -6  -8 47.5840 30.9525   1
  -1  -6  -8 39.7598 23.5925   1
   1  -6   8 50.2235 28.3900   1
  -1  -6  -8 98.1930 32.5317   2
   1   6   8 49.7401 28.4820   1
   1   6   8 30.6077 24.2691   1
  -1   6  -8 24.3855 20.1198   1
  -1   6  -8 25.2998 24.2642   1
   2  -6   8 61.3640 27.6046   1
  -2  -6  -8 32.7942 26.2928   1
   2  -6   8 43.4122 31.6622   1
  -2  -6  -8 41.2699 31.8005   1
  -2  -6  -8  3.3846 29.6179   2
   2   6   8 96.2911 29.6213   1
  -2   6  -8 -8.9827 26.7255   1
  -3  -6  -8 510.591  79.067   1
   3  -6   8 431.595  70.137   1
  -3  -6  -8 600.635  73.859   1
  -3  -6  -8 298.095  65.771   2
   3  -6   8 559.024  81.103   1
  -3   6  -8 592.727  87.742   1
   3   6   8 531.771  71.481   1
  -4  -6  -8 53.2522 40.8399   1
   4  -6   8 -8.5572 29.2716   1
   4  -6   8 -20.758  33.190   1
  -4  -6  -8 -1.9727 25.1338   1
   4   6   8 -2.6707 26.6240   1
   5  -6   8 42.7229 46.1912   1
  -5  -6  -8 212.038  61.277   1
  -5  -6  -8 255.184  58.492   1
   5   6   8 167.729  50.176   1
   6  -6   8 -19.746  41.507   1
  -6  -6  -8 -12.320  48.202   1
  -6  -6  -8 51.6037 37.8042   1
   6   6   8 40.5852 38.4360   1
  -7  -6  -8 -65.904  47.111   1
   7  -6   8 35.0279 50.6036   1
   7   6   8 -10.036  31.679   1
   8  -6   8 166.129  68.490   1
   9  -6   8 -21.420  56.133   1
   9  -7  -8 -103.20   45.28   1
   8  -7  -8 144.577  67.869   1
   7  -7  -8  5.7577 43.2985   1
   6  -7  -8 37.8377 47.7965   1
  -6  -7   8 -30.599  25.687   1
   6   7  -8 37.4866 29.7484   1
   5  -7  -8 364.773  80.789   1
  -5  -7   8 341.452  60.924   1
   5   7  -8 424.230  64.391   1
  -4  -7   8 11.0082 13.0314   1
   4  -7  -8 -0.3542 37.0440   1
   4   7  -8 25.6091 25.4875   1
   4   7  -8 -2.9730 35.7002   2
   3  -7  -8 51.9681 38.9746   1
  -3  -7   8 37.6634 23.2865   1
   3   7  -8 41.9455 22.3948   1
   3   7  -8 58.0993 39.9925   2
  -3   7   8 82.2242 38.2185   1
  -2  -7   8 816.357  75.221   1
  -2  -7   8 849.168  74.341   1
   2  -7  -8 836.526 103.896   1
  -2   7   8 869.227  81.649   2
  -2   7   8 735.361  94.428   1
   2   7  -8 882.017  72.740   1
  -1  -7   8 448.511  50.665   1
  -1  -7   8 481.754  44.769   1
   1  -7  -8 422.609  64.761   1
  -1   7   8 432.581  63.158   1
  -1   7   8 414.120  56.906   2
   1   7  -8 398.241  44.164   1
   0  -7   8 -32.299  11.632   1
   0  -7  -8  8.9361 25.7400   1
   0  -7   8  7.5524 19.6625   1
   0  -7  -8 21.1044 22.1806   1
   0  -7  -8  8.3833 23.6849   2
   0   7  -8 -9.1556 14.2136   1
   0   7   8 -7.0232 18.7581   1
   0   7   8 65.1877 28.3583   2
   0   7  -8  9.0078 18.9049   1
  -1  -7  -8 37.2007 28.1489   1
  -1  -7  -8  3.3980 19.7474   1
   1  -7   8 -6.7393 19.7472   1
   1  -7   8 -27.683  18.929   1
  -1  -7  -8 -0.2787 26.2391   2
  -1   7  -8  2.3036 23.4299   1
  -1   7  -8 -9.9476 18.8014   1
   1   7   8 -19.183  18.040   1
  -2  -7  -8 427.185  70.784   1
   2  -7   8 522.237  70.560   1
   2  -7   8 657.654  80.714   1
  -2  -7  -8 375.020  66.893   2
  -2  -7  -8 487.340  66.928   1
   2   7   8 511.426  66.387   1
  -2   7  -8 508.686  71.495   1
  -3  -7  -8 70.9567 29.5011   1
   3  -7   8 29.7288 28.4746   1
  -3  -7  -8 75.4561 38.5093   2
   3  -7   8 44.9155 35.3577   1
  -3  -7  -8 24.8572 31.2361   1
   3   7   8 40.6450 28.1190   1
   4  -7   8 12.2671 37.9126   1
  -4  -7  -8  4.3465 27.6863   1
  -4  -7  -8 -20.155  32.801   2
  -4  -7  -8 32.3324 38.6308   1
   4  -7   8 -25.892  25.684   1
   4   7   8  4.0624 25.3340   1
   5  -7   8 11.1700 35.2208   1
  -5  -7  -8 -0.0374 37.5336   1
  -5  -7  -8 20.4171 33.8764   1
   5   7   8 16.8198 29.0927   1
  -6  -7  -8 202.447  72.135   1
   6  -7   8 156.975  58.531   1
   6   7   8 133.674  49.566   1
   7  -7   8 -15.158  45.836   1
  -7  -7  -8 82.2452 60.8104   1
   8  -7   8 138.113  74.570   1
   9  -7   8 -9.6766 55.7418   1
   9  -8  -8 -45.971  55.768   1
   8  -8  -8 179.730  79.166   1
   7  -8  -8 17.8143 43.2374   1
   6  -8  -8  5.2586 41.9182   1
  -5  -8   8 496.917  71.627   1
   5  -8  -8 439.483  91.351   1
   5   8  -8 604.398  75.684   1
   4  -8  -8 191.853  60.429   1
  -4  -8   8 124.786  34.661   1
   4   8  -8 181.372  36.593   1
   4   8  -8 239.748  61.294   2
  -3  -8   8 177.062  32.760   1
   3  -8  -8 170.584  51.390   1
  -3  -8   8 134.613  30.336   1
  -3   8   8 199.821  51.279   1
   3   8  -8 226.064  55.352   2
   3   8  -8 136.432  28.212   1
  -2  -8   8 13.5217 14.8389   1
  -2  -8   8 -4.4403 15.5290   1
   2  -8  -8 23.2691 29.5672   1
  -2   8   8 33.0844 27.5547   1
  -2   8   8 20.1237 25.7935   2
  -1  -8   8  3.3688 15.2142   1
  -1  -8   8 -24.244  10.455   1
   1  -8  -8  1.5556 27.1467   1
  -1   8   8 44.5720 27.4741   2
  -1   8   8 -12.769  20.625   1
   0  -8  -8  4.2419 21.4047   1
   0  -8   8  5.2207 14.0489   1
   0  -8   8 17.1434 19.9789   1
   0  -8  -8 30.6720 28.3847   1
   0   8   8 -29.180  24.171   2
   0   8  -8  4.4500 13.4077   1
   0   8  -8 20.2277 18.1474   1
   0   8   8  3.1177 21.1511   1
  -1  -8  -8 102.970  30.666   1
  -1  -8  -8 151.475  37.972   1
  -1  -8  -8 105.184  37.877   2
   1  -8   8 22.0812 24.8205   1
   1   8   8 67.9852 25.6714   1
  -2  -8  -8 63.9846 34.4642   1
  -2  -8  -8  3.9422 27.2901   2
  -2  -8  -8 -7.7614 18.8777   1
   2  -8   8 -6.8343 22.5436   1
   2  -8   8 -42.151  23.225   1
   2   8   8 -9.7473 20.8505   1
  -3  -8  -8 88.6350 40.9035   2
   3  -8   8 82.9359 39.6374   1
  -3  -8  -8 69.3543 32.1199   1
   3  -8   8 63.2798 34.5405   1
  -3  -8  -8 11.1903 33.6647   1
   3   8   8 124.665  37.488   1
  -4  -8  -8 52.4279 40.8202   1
  -4  -8  -8 16.8383 28.5377   1
   4  -8   8 60.3712 39.8045   1
   4  -8   8 95.2059 44.8780   1
   4   8   8 189.847  46.134   1
   5  -8   8 146.095  52.524   1
   5  -8   8 70.9957 48.0912   1
  -5  -8  -8 61.4925 49.8221   1
  -5  -8  -8 87.1231 39.7945   1
   5   8   8 145.039  43.840   1
   6  -8   8 34.9984 44.0750   1
  -6  -8  -8 -8.6120 38.8331   1
   6   8   8 12.8972 31.2706   1
   7  -8   8 -53.180  42.491   1
  -7  -8  -8 36.9443 55.5965   1
   8  -8   8 129.080  65.200   1
   9  -8   8 68.9266 68.9418   1
   9  -9  -8 -57.031  52.374   1
   8  -9  -8 16.7822 48.6559   1
   7  -9  -8 53.2023 56.5681   1
   6  -9  -8 53.2048 47.4066   1
   5  -9  -8  6.1495 45.1450   1
  -5  -9   8  6.1669 13.8421   1
   5   9  -8  3.4684 48.1715   2
   5   9  -8 15.6767 25.3078   1
  -4  -9   8 66.5543 26.2350   1
   4  -9  -8 85.6614 48.5378   1
   4   9  -8 116.341  28.856   1
   4   9  -8 99.0403 51.5287   2
  -3  -9   8 71.6137 25.0110   1
   3  -9  -8 35.7028 39.1903   1
  -3  -9   8 55.2880 21.6310   1
  -3   9   8 79.3910 37.8630   1
   3   9  -8 116.749  52.059   2
  -2  -9   8 176.892  29.072   1
   2  -9  -8 171.075  49.867   1
  -2  -9   8 189.290  27.641   1
  -2   9   8 204.260  49.550   1
   2   9  -8 168.859  53.341   2
  -2   9   8 220.033  44.655   2
   1  -9  -8 235.379  52.413   1
  -1  -9   8 353.183  38.537   1
  -1  -9   8 283.014  33.921   1
  -1   9   8 252.306  49.910   2
  -1   9   8 236.321  47.294   1
   0  -9  -8 156.313  41.889   1
   0  -9   8 119.598  26.270   1
   0  -9   8 113.507  27.667   1
   0  -9  -8 64.9508 30.9223   1
   0   9  -8 111.502  20.963   1
   0   9   8 119.402  37.102   2
   0   9   8 143.650  34.736   1
  -1  -9  -8 141.255  41.300   1
   1  -9   8 93.8386 27.7529   1
  -1  -9  -8 124.275  46.315   2
   1  -9   8 161.988  36.509   1
  -1  -9  -8 184.180  38.102   1
   1   9   8 178.211  35.315   1
  -2  -9  -8 184.978  47.637   1
   2  -9   8 168.606  42.720   1
  -2  -9  -8 232.304  56.477   2
   2  -9   8 146.412  46.211   1
  -2  -9  -8 230.161  42.947   1
   2   9   8 227.597  41.399   1
  -3  -9  -8 -8.6046 33.0801   2
   3  -9   8 19.5761 34.2299   1
  -3  -9  -8 42.3221 37.6729   1
  -3  -9  -8 59.3572 30.4041   1
   3  -9   8 44.9126 33.3829   1
   3   9   8 41.2602 24.0059   1
   4  -9   8 56.6506 38.3524   1
  -4  -9  -8 29.0720 30.1276   1
  -4  -9  -8  6.6694 38.1118   1
   4  -9   8 35.0990 38.3517   1
   4   9   8 -1.5255 27.6592   1
   5  -9   8 77.8138 45.9646   1
   5  -9   8 68.2702 51.8388   1
  -5  -9  -8 87.2395 46.9061   1
   5   9   8 43.1960 32.4802   1
   6  -9   8 73.0579 55.0023   1
  -6  -9  -8 -21.278  40.140   1
  -7  -9  -8 -63.467  45.018   1
   7  -9   8  1.6914 48.2302   1
   8  -9   8 146.057  71.119   1
   8 -10  -8 169.318  81.875   1
   7 -10  -8 237.465  80.400   1
   6 -10  -8 -19.191  42.809   1
  -5 -10   8 508.881  64.285   1
   5 -10  -8 330.481  85.750   1
   5  10  -8 367.876  83.971   2
  -4 -10   8 85.9820 28.5115   1
   4 -10  -8 87.9960 49.1230   1
   4  10  -8 139.939  57.110   2
  -3 -10   8 210.488  35.453   1
   3 -10  -8 274.224  65.212   1
  -3 -10   8 326.243  38.512   1
   3  10  -8 237.963  67.487   2
  -3  10   8 296.627  62.148   1
   2 -10  -8 86.4529 41.0001   1
   2  10  -8 79.1777 45.5293   2
  -2  10   8 41.1872 30.3070   1
  -2  10   8 59.2816 32.6407   2
  -1 -10   8 115.931  22.658   1
   1 -10  -8 155.323  46.931   1
  -1  10   8 173.150  40.826   1
  -1  10   8 128.442  41.324   2
   0 -10   8  8.1556 20.0323   1
   0 -10  -8 -25.884  24.785   1
   0 -10  -8  8.8026 23.8003   1
   0 -10   8  1.3648 16.2687   1
   0  10   8 26.0700 22.2732   1
   0  10   8 33.9776 32.1643   2
  -1 -10  -8  3.5937 24.8364   1
   1 -10   8  2.3612 24.1635   1
  -1 -10  -8 14.1924 20.9899   1
   1 -10   8 -5.3749 17.8552   1
   1  10   8 -0.6888 19.2185   1
  -2 -10  -8 44.7433 41.1881   2
   2 -10   8 64.7216 31.1151   1
  -2 -10  -8 118.523  32.803   1
  -2 -10  -8 127.418  41.244   1
   2 -10   8 178.397  44.619   1
   2  10   8 98.5331 31.5798   1
   3 -10   8 68.7268 39.5280   1
   3 -10   8 53.0675 35.1317   1
  -3 -10  -8 67.8865 38.7332   1
  -3 -10  -8 23.2891 22.8506   1
   3  10   8 67.2569 27.2410   1
  -4 -10  -8 219.177  62.380   1
   4 -10   8 388.991  75.695   1
   4 -10   8 287.277  68.690   1
  -4 -10  -8 321.169  59.412   1
   4  10   8 300.600  59.176   1
   5 -10   8 -20.899  37.374   1
  -5 -10  -8 15.0201 43.7130   1
   6 -10   8 48.1721 46.8867   1
  -6 -10  -8 87.1571 52.2660   1
   7 -10   8 17.1114 51.2561   1
  -7 -10  -8 -17.880  45.422   1
   8 -10   8 61.5853 56.6735   1
   8 -11  -8 23.3565 62.8048   1
   7 -11  -8 -13.465  56.517   1
   6 -11  -8 -34.703  43.310   1
   5 -11  -8 -9.4387 42.1153   1
   5  11  -8 11.2895 55.3276   2
   4 -11  -8 88.3040 51.6990   1
  -4 -11   8 -14.503  15.940   1
  -4 -11   8 -10.593  16.206   1
  -4  11   8  5.2088 35.1669   1
   4  11  -8 -27.871  48.803   2
   3 -11  -8 171.550  56.667   1
  -3 -11   8 289.111  35.757   1
  -3 -11   8 349.243  37.841   1
   3  11  -8 318.309  76.711   2
  -3  11   8 247.360  58.661   1
   2 -11  -8 68.1906 43.0662   1
  -2  11   8 44.1188 31.6718   1
  -2  11   8 116.736  39.338   2
   2  11  -8 104.411  48.268   2
   1 -11  -8 242.744  55.747   1
  -1  11   8 268.763  49.875   1
  -1  11   8 336.227  61.753   2
   0 -11   8  0.5173 14.9653   1
   0 -11   8 31.3329 21.7682   1
   0 -11  -8 27.5582 31.5579   1
   0  11   8 32.9711 36.2252   2
   0  11   8 63.2141 23.9915   1
  -1 -11  -8 -0.0095 13.4552   1
   1 -11   8 12.8948 26.8967   1
   1 -11   8 -7.6899 19.1977   1
  -1 -11  -8 -33.238  21.327   1
   1  11   8 -19.843  17.318   1
   1  11   8  1.8849 33.9010   2
   2 -11   8 176.201  40.909   1
  -2 -11  -8 155.361  41.725   1
   2 -11   8 41.6995 24.9937   1
  -2 -11  -8 95.0314 46.9099   2
   2  11   8 173.170  35.840   1
  -3 -11  -8 31.8654 25.6960   1
  -3 -11  -8 39.0307 35.8364   1
   3 -11   8 -24.754  25.474   1
   3 -11   8 -2.5213 34.0540   1
   3  11   8 -8.9108 22.5198   1
   4 -11   8 11.8241 32.0640   1
  -4 -11  -8 -39.434  36.206   1
  -5 -11  -8  7.1818 35.9517   1
   5 -11   8 65.1569 41.1585   1
   6 -11   8 -7.1229 44.2274   1
  -6 -11  -8 94.2090 51.2389   1
   7 -11   8 74.6679 63.1037   1
  -7 -11  -8 127.417  69.473   1
   8 -11   8 -1.9617 55.1938   1
   8 -12  -8 11.8679 66.9518   1
   7 -12  -8 27.3094 55.8875   1
   6 -12  -8 96.9821 62.5298   1
   5 -12  -8 -30.378  38.562   1
   5  12  -8 137.583  61.137   2
  -4 -12   8 89.1603 24.0413   1
   4 -12  -8 -7.3995 39.8031   1
  -4 -12   8 34.7306 20.0259   1
  -4  12   8 123.790  46.471   1
   4  12  -8 95.0916 57.2181   2
   3 -12  -8 154.049  57.337   1
  -3  12   8 186.259  51.369   1
   3  12  -8 83.5670 60.0486   2
   2 -12  -8 21.2761 38.3287   1
  -2  12   8 22.2514 28.5090   1
  -2  12   8 92.1226 39.6916   2
   2  12  -8 66.4199 51.2367   2
   1 -12  -8 15.4455 32.2660   1
  -1  12   8 20.2226 33.7095   2
  -1  12   8 45.8440 27.8385   1
   0 -12  -8 345.689  60.690   1
   0 -12   8 219.566  37.523   1
   0 -12   8 241.333  36.911   1
   0  12   8 321.685  64.798   2
   0  12   8 309.433  50.100   1
   1 -12   8 575.245  69.237   1
   1 -12   8 430.729  60.895   1
  -1 -12  -8 500.169  72.107   1
   1  12   8 422.573  80.178   2
   1  12   8 438.416  60.295   1
  -2 -12  -8 193.466  47.090   1
   2 -12   8 108.764  38.019   1
   2  12   8 134.391  32.105   1
   3 -12   8 23.9559 34.8768   1
  -3 -12  -8 50.4642 34.8261   1
   3 -12   8 22.8444 31.9611   1
  -3 -12  -8 10.0000 11.1646   1
   4 -12   8 24.2631 36.8627   1
  -4 -12  -8 -1.0198 33.8483   1
   5 -12   8 27.9538 43.7397   1
  -5 -12  -8 43.1906 41.1686   1
   6 -12   8 -37.176  36.134   1
  -6 -12  -8 -13.653  44.082   1
   7 -12   8 134.033  72.133   1
  -7 -12  -8 134.146  71.251   1
   7 -13  -8 23.3044 61.4182   1
   6 -13  -8 47.5853 57.4100   1
   5 -13  -8 46.6441 48.6800   1
  -5 -13   8 10.2124 20.3025   1
   5  13  -8 74.3809 60.0523   2
   4 -13  -8 -18.345  38.235   1
   4  13  -8 19.0161 51.1594   2
   3 -13  -8 548.828  97.085   1
  -3  13   8 573.805  85.714   2
  -3  13   8 613.474  91.343   1
   3  13  -8 716.756 113.988   2
   2 -13  -8 165.433  54.334   1
  -2  13   8 175.629  46.915   1
   2  13  -8 191.548  67.257   2
  -2  13   8 245.342  57.755   2
   1 -13  -8  6.8642 37.0268   1
  -1  13   8 48.5142 28.1755   1
  -1  13   8 46.7228 39.0749   2
   0 -13  -8 565.332  82.281   1
   0 -13   8 553.104  54.351   1
   0 -13   8 482.062  52.359   1
   0  13   8 720.422  76.958   1
   0  13   8 528.815  87.268   2
   1 -13   8  4.7315 23.9695   1
   1 -13   8 63.2854 26.2204   1
  -1 -13  -8  7.3227 18.6889   1
  -1 -13  -8  6.9663 27.3480   1
   1  13   8 18.0880 23.3817   1
   1  13   8 -13.748  38.032   2
  -2 -13  -8 47.7888 37.2330   1
  -2 -13  -8 91.3060 31.2025   1
   2 -13   8 144.291  40.382   1
   2 -13   8 121.656  38.561   1
  -3 -13  -8 49.3697 35.2118   1
   3 -13   8 58.2070 37.8776   1
  -4 -13  -8 -23.288  33.212   1
   4 -13   8 22.4164 34.5852   1
  -5 -13  -8 36.1402 40.8536   1
   5 -13   8 74.7505 46.5357   1
   6 -13   8 102.365  54.952   1
  -6 -13  -8 64.1533 49.6779   1
   7 -13   8  4.7871 51.1481   1
   7 -14  -8 38.2260 60.4856   1
   6 -14  -8 72.1773 59.5774   1
   5 -14  -8 59.7206 43.2282   1
  -5 -14   8 -23.139  16.582   1
   5  14  -8 82.2196 58.3733   2
   4 -14  -8 47.6599 45.6509   1
   4  14  -8 83.2832 57.9563   2
   3 -14  -8 196.654  60.593   1
  -3  14   8 259.275  56.392   2
   3  14  -8 256.410  77.938   2
   2 -14  -8 39.3594 34.1470   1
  -2  14   8 15.4597 39.3089   2
   2  14  -8 18.2487 47.4225   2
   1 -14  -8 40.5135 33.9434   1
  -1  14   8 59.7449 43.1822   2
   0 -14  -8 32.1103 32.0403   1
   0  14   8 25.3506 39.5842   2
   1 -14   8 14.2581 20.4598   1
   1 -14   8 40.4206 28.1448   1
  -1 -14  -8 33.5550 30.6133   1
   1  14   8 39.0372 46.0404   2
  -2 -14  -8 28.8432 32.6950   1
   2 -14   8  6.4821 26.5956   1
  -3 -14  -8 26.7340 31.8877   1
   3 -14   8 -9.3358 25.0094   1
  -4 -14  -8  7.3073 35.1840   1
   4 -14   8 -22.155  30.619   1
   5 -14   8  1.0002 42.0002   1
  -5 -14  -8 -73.403  31.945   1
  -6 -14  -8 -77.593  42.778   1
   6 -14   8  5.7900 36.2185   1
   6 -15  -8 -6.9392 41.7010   1
  -6 -15   8 -5.1534 19.9932   1
   5 -15  -8 121.554  61.171   1
   4 -15  -8  9.7053 44.7872   1
   4  15  -8 -40.737  53.747   2
   3 -15  -8  4.8359 36.9087   1
   3  15  -8 21.2612 43.8708   2
  -3  15   8  8.4925 32.3365   2
   2 -15  -8  5.1071 31.5400   1
  -2  15   8 -12.313  35.270   2
   2  15  -8 10.0816 45.9612   2
   1 -15  -8  8.0046 30.2323   1
  -1  15   8 70.5908 42.5105   2
   0 -15  -8 129.039  41.800   1
   0  15   8 56.2962 44.0189   2
  -1 -15  -8 -0.5879 26.6790   1
   1 -15   8 35.4988 20.8043   1
   1  15   8 88.6513 43.7987   2
   2 -15   8 17.1482 27.3223   1
  -2 -15  -8 46.0178 33.8199   1
   3 -15   8 38.0372 28.5099   1
  -3 -15  -8 23.8135 32.5233   1
  -4 -15  -8 33.5386 39.8038   1
   4 -15   8 88.8161 49.6469   1
   5 -15   8 86.1966 46.4088   1
  -5 -15  -8 -55.894  36.104   1
   6 -15   8 22.1214 49.1627   1
  -6 -15  -8 68.7598 58.4956   1
   6 -16  -8 -34.049  42.014   1
   5 -16  -8 39.2451 48.9314   1
   4 -16  -8 74.4191 50.9629   1
  -4  16   8 -15.358  32.696   2
   3 -16  -8 35.5475 40.3587   1
  -3  16   8 25.2658 36.1462   2
   3  16  -8 -2.3554 51.8955   2
   2 -16  -8 68.3178 43.2868   1
  -2  16   8 89.0505 44.2031   2
   2  16  -8 38.5745 55.2172   2
   1 -16  -8 19.5794 29.4629   1
   1  16  -8 34.0937 40.7081   2
  -1  16   8 12.9974 39.3463   2
   0 -16  -8 69.0114 34.8559   1
   0  16   8 32.6868 44.0888   2
  -1 -16  -8 21.7738 30.3885   1
   1 -16   8 -10.003  16.495   1
   1  16   8 -7.0040 39.9084   2
   2 -16   8 -1.6477 23.1683   1
  -2 -16  -8 -1.7831 26.4405   1
   3 -16   8 104.464  37.236   1
  -3 -16  -8 120.699  40.036   1
  -4 -16  -8 20.0451 42.3452   1
   4 -16   8 12.9631 35.2854   1
  -5 -16  -8 -15.100  33.575   1
   5 -16   8 23.8046 42.2473   1
   5 -17  -8 65.0968 52.5248   1
   4 -17  -8 60.8807 49.8575   1
   3 -17  -8 -33.097  31.421   1
  -3  17   8  5.8054 38.0357   2
   2 -17  -8 78.7462 40.9611   1
  -2  17   8 -8.6012 40.5375   2
   2  17  -8 70.1593 52.3450   2
   1 -17  -8 -47.969  26.939   1
  -1  17   8 -17.873  34.572   2
   1  17  -8 35.5384 38.4142   2
   0 -17  -8 50.3336 36.0573   1
   0  17   8 16.7835 47.4546   2
   1 -17   8 -15.354  18.356   1
  -1 -17  -8 15.3604 28.6592   1
   1  17   8 -63.098  35.484   2
   2 -17   8 -10.723  21.740   1
  -2 -17  -8 -18.691  25.142   1
  -3 -17  -8 55.3332 40.5910   1
   3 -17   8 73.6621 37.3157   1
   4 -17   8 42.3790 42.7228   1
  -4 -17  -8 -41.080  32.322   1
  -5 -17  -8 23.2442 47.8236   1
   5 -17   8 -8.8628 40.5534   1
   4 -18  -8 52.3508 43.3891   1
   3 -18  -8 77.0147 47.3401   1
  -3  18   8 70.1035 46.4003   2
   2 -18  -8 -10.953  33.573   1
  -2  18   8 12.9103 44.3740   2
   1 -18  -8 36.0625 37.1168   1
  -1  18   8 10.2690 41.1579   2
   0 -18  -8 31.2632 32.6964   1
   0  18   8 28.2797 43.1939   2
  -1 -18  -8 14.9189 29.1835   1
   1  18   8 24.1536 47.1790   2
   2 -18   8 29.3057 29.6311   1
  -2 -18  -8 16.9938 31.7137   1
  -3 -18  -8 72.0168 41.7687   1
   3 -18   8 48.9648 33.2051   1
   4 -18   8 107.734  46.522   1
  -4 -18  -8 54.2817 43.9381   1
   3 -19  -8 52.4940 38.1467   1
   2 -19  -8 -8.9206 32.6234   1
  -2  19   8 77.1868 48.1364   2
   1 -19  -8 24.2028 33.1222   1
  -1  19   8 37.7339 37.8536   2
   0 -19  -8 31.7483 33.7120   1
   0  19   8 86.1776 55.2886   2
  -1 -19  -8 65.8188 30.7341   1
  -2 -19  -8 -14.915  26.652   1
   2 -19   8 28.8470 28.6926   1
   9   0  -9 70.8077 57.3919   1
  -8   0   9 147.441  51.369   2
   8   0  -9 78.5761 52.3472   1
  -7   0   9 537.564  83.019   2
   7   0  -9 447.995  91.637   1
   6   0  -9 -29.271  36.588   1
  -6   0   9 66.5407 34.4225   2
   5   0  -9 -3.2699 26.0287   1
  -5   0   9  9.2585 25.6054   1
  -5   0   9 -1.2711 25.3826   2
  -4   0   9 -5.9031 29.4902   1
   4   0  -9 87.9993 38.7913   1
  -4   0   9 21.0479 21.1999   2
  -3   0   9 26.6981 27.3972   1
   3   0  -9 54.5259 31.0822   1
   2   0  -9 42.0591 27.0825   1
  -1   0   9 587.334  67.704   1
   1   0  -9 535.896  63.295   1
  -1   0   9 555.384  67.885   1
   1   0  -9 413.866  63.306   1
   0   0  -9 48.3326 30.0854   1
   0   0   9  8.6631 26.9534   1
   0   0   9 -1.5467 20.7082   1
   0   0  -9 -2.4914 20.2100   1
  -1   0  -9  1.4036 27.8436   1
  -1   0  -9 38.0992 25.3398   1
   1   0   9  1.7862 28.1602   1
   1   0   9 68.9215 27.5440   1
  -2   0  -9 -33.903  24.886   1
  -2   0  -9 11.1653 23.3637   1
   2   0   9 -8.4717 30.2009   1
   2   0   9 -32.286  19.227   1
   3   0   9 144.922  45.029   1
  -3   0  -9 272.912  51.755   1
   3   0   9 251.080  58.236   1
  -3   0  -9 301.597  60.140   1
   4   0   9 -15.384  26.776   1
  -4   0  -9  6.4435 35.0685   1
   5   0   9 -21.346  33.017   1
  -5   0  -9 112.245  58.154   1
  -6   0  -9 -2.1290 56.0590   1
   6   0   9 40.2432 42.0503   1
   7   0   9 259.461  72.937   1
   8   0   9 13.6637 46.6622   1
   9   0   9 63.9982 62.9179   1
  10  -1  -9 162.268  82.248   1
   9  -1  -9 -24.104  45.779   1
   9   1  -9 70.2662 57.8999   1
   8  -1  -9 121.475  58.901   1
  -8  -1   9 90.4349 44.5900   2
   8   1  -9 38.5021 45.5628   1
  -8   1   9 32.2419 40.2255   2
  -7  -1   9 144.904  54.205   2
   7  -1  -9 221.782  71.324   1
   7   1  -9 231.691  68.733   1
  -7   1   9 140.294  46.304   2
  -6  -1   9 100.747  44.445   1
   6  -1  -9 38.5386 43.3570   1
  -6  -1   9 125.532  43.571   2
   6   1  -9 107.311  51.084   1
  -6   1   9 59.5259 37.1218   2
  -5  -1   9 90.4106 34.3351   2
  -5  -1   9 49.1278 34.2712   1
   5  -1  -9 31.3525 41.0062   1
  -5   1   9 45.3750 28.8657   2
   5   1  -9 31.5917 38.4551   1
   4  -1  -9 26.8575 33.4927   1
  -4  -1   9 25.4347 23.1954   2
  -4  -1   9 -20.335  24.236   1
  -4   1   9 22.7003 20.5682   2
   4   1  -9 43.9644 32.3662   1
  -4   1   9 -10.024  25.649   1
   3  -1  -9 58.9002 31.8672   1
  -3  -1   9 53.4419 30.0925   1
  -3   1   9 18.1731 27.0635   1
   3   1  -9  0.7876 24.9922   1
   2  -1  -9 10.0381 27.0391   1
  -2  -1   9 25.1017 26.7319   1
  -2  -1   9 -9.9366 24.0531   1
  -2   1   9 24.1327 25.3378   1
   2   1  -9 -14.343  21.887   1
  -2   1   9  8.0316 25.1329   1
   1  -1  -9 22.5577 28.0577   1
  -1  -1   9 25.7294 25.7250   1
   1  -1  -9 14.4252 21.7637   1
  -1  -1   9 24.9338 24.3360   1
   1   1  -9 27.2865 26.8615   1
   1   1  -9 -24.892  17.248   1
  -1   1   9 57.8427 28.5934   1
  -1   1   9 16.5397 24.1737   1
   0  -1   9 26.6401 23.8017   1
   0  -1  -9 63.2673 28.0058   1
   0  -1   9 54.2620 30.7538   1
   0  -1  -9 26.1944 27.7834   1
   0   1  -9 17.9081 25.5730   1
   0   1   9 -0.1511 23.5063   1
   0   1  -9 64.5364 25.7887   1
   0   1   9 24.4487 27.5756   1
  -1  -1  -9 303.910  48.178   1
   1  -1   9 307.288  51.999   1
  -1  -1  -9 289.660  50.912   1
   1  -1   9 236.441  43.704   1
  -1   1  -9 313.594  51.870   1
   1   1   9 209.623  46.830   1
  -1   1  -9 266.074  45.000   1
   1   1   9 281.085  46.092   1
  -2  -1  -9 38.3654 31.8079   1
   2  -1   9 53.5504 27.8882   1
   2  -1   9 27.5231 31.8268   1
  -2  -1  -9 51.9842 27.4794   1
  -2   1  -9 21.7364 31.6625   1
  -2   1  -9 -20.807  21.487   1
   2   1   9 72.2458 29.1806   1
   2   1   9 42.8283 31.8084   1
  -3  -1  -9 1988.25  179.52   1
   3  -1   9 1887.45  179.15   1
  -3  -1  -9 1923.47  171.43   1
   3  -1   9 2025.60  174.17   1
  -3   1  -9 2266.68  184.20   1
   3   1   9 2165.57  174.76   1
   3   1   9 2145.43  181.77   1
  -3   1  -9 1841.57  170.83   1
  -4  -1  -9 196.174  61.525   1
   4  -1   9 300.573  62.756   1
  -4  -1  -9 364.901  62.027   1
  -4   1  -9 279.594  63.490   1
   4   1   9 348.780  63.955   1
   5  -1   9 101.454  46.896   1
  -5  -1  -9 23.8763 46.4702   1
  -5   1  -9  7.8981 47.3604   1
   5   1   9 54.0053 40.8654   1
  -6  -1  -9 25.0602 54.0808   1
   6  -1   9 39.0519 43.7334   1
   6   1   9 -29.583  31.452   1
  -6   1  -9 -45.407  54.134   1
  -7  -1  -9 172.281  79.472   1
   7  -1   9 86.2499 56.3812   1
   7   1   9 198.432  57.904   1
   8  -1   9 60.0163 56.3850   1
   8   1   9 25.1224 49.4009   1
   9  -1   9 41.3569 60.2708   1
   9   1   9 -8.7556 53.4413   1
  10  -2  -9 -36.980  54.197   1
   9  -2  -9 -6.9441 47.9998   1
  -8  -2   9 41.9612 44.1905   2
   8  -2  -9 12.5138 43.6651   1
   8   2  -9 -30.580  41.276   1
   7  -2  -9 -28.897  40.447   1
  -7  -2   9 77.8093 43.3907   2
   7   2  -9 -10.605  39.270   1
  -6  -2   9 -19.181  28.787   1
  -6  -2   9 135.906  41.782   2
   6  -2  -9 40.0100 43.3959   1
   6   2  -9 -17.603  34.469   1
  -5  -2   9 131.271  43.947   1
  -5  -2   9 94.8962 39.0956   2
   5  -2  -9 122.932  50.858   1
   5   2  -9 67.0982 42.2834   1
  -4  -2   9 23.7041 28.1985   1
  -4  -2   9  8.6104 24.0722   2
   4  -2  -9  6.1024 28.7718   1
   4   2  -9 -24.465  22.415   1
  -4   2   9  5.7855 27.6148   1
  -4   2   9 -6.0754 16.9692   2
  -3  -2   9 21.0040 25.0619   1
   3  -2  -9 -18.220  23.603   1
   3   2  -9 -2.8560 24.2311   1
  -3   2   9  5.2890 27.5023   1
   3   2  -9 16.5366 23.8315   2
  -2  -2   9 186.184  37.136   1
  -2  -2   9 58.0533 26.2163   1
   2  -2  -9 61.8107 30.9735   1
   2   2  -9 72.4368 28.8814   1
  -2   2   9 105.815  34.538   1
  -2   2   9 73.7417 31.9916   1
   1  -2  -9 66.5642 31.7037   1
  -1  -2   9 111.214  32.061   1
   1  -2  -9 29.7952 25.4838   1
   1   2  -9 119.342  33.987   1
  -1   2   9 41.7857 29.8339   1
   1   2  -9 91.9118 26.1422   1
  -1   2   9 73.3413 29.8958   1
   0  -2   9 1150.25  104.23   1
   0  -2   9 1199.27  109.39   1
   0  -2  -9 1028.67  108.82   1
   0  -2  -9 1175.39  107.12   1
   0   2   9 1286.06  108.99   1
   0   2  -9 1293.00  109.31   1
   0   2   9 1290.20  111.94   1
   0   2  -9 1240.46  104.73   1
   1  -2   9 142.216  34.923   1
  -1  -2  -9 276.909  44.383   1
  -1  -2  -9 240.305  49.354   1
   1  -2   9 237.367  46.664   1
   1   2   9 216.430  41.597   1
   1   2   9 142.438  39.539   1
  -1   2  -9 249.152  41.648   1
  -1   2  -9 137.991  40.735   1
   2  -2   9 32.4229 32.7191   1
  -2  -2  -9 16.6807 17.5579   1
  -2  -2  -9 45.5930 33.4847   1
   2  -2   9 22.9921 25.2002   1
  -2   2  -9 40.5146 32.9666   1
   2   2   9 54.3642 26.4770   1
   2   2   9 68.1292 32.5387   1
  -2   2  -9 25.2918 23.6083   1
   3  -2   9 90.1557 41.8499   1
  -3  -2  -9 70.0218 41.2420   1
   3  -2   9 22.7486 29.4906   1
  -3  -2  -9  2.7110 24.7371   1
  -3   2  -9 66.0645 29.5462   1
   3   2   9 36.1603 29.2095   1
  -3   2  -9 42.1709 36.8701   1
   4  -2   9 159.125  48.424   1
  -4  -2  -9 117.185  42.067   1
  -4  -2  -9 142.833  54.372   1
  -4   2  -9 156.851  54.157   1
   4   2   9 107.230  40.355   1
  -5  -2  -9 125.697  54.217   1
   5  -2   9 163.316  48.773   1
  -5   2  -9 59.6079 55.3589   1
   5   2   9 61.0790 41.6856   1
  -6  -2  -9 65.0729 56.8702   1
   6  -2   9 12.1575 38.4505   1
   6   2   9 45.1790 40.5951   1
  -6   2  -9 23.0803 62.0250   1
  -7  -2  -9  0.3916 52.5148   1
   7  -2   9 38.2685 39.1171   1
   7   2   9 -8.5971 39.8141   1
   8  -2   9 -13.127  44.578   1
   8   2   9 25.9591 47.3598   1
   9  -2   9 183.333  75.540   1
   9   2   9  8.4123 46.4830   1
  10  -3  -9 102.345  74.006   1
   9  -3  -9 16.3939 58.3522   1
   8  -3  -9 129.079  61.666   1
   8   3  -9 132.182  59.462   1
   7  -3  -9 108.184  56.240   1
  -7  -3   9 59.0576 44.0963   2
   7   3  -9 -0.3429 37.8525   1
  -6  -3   9 79.4391 43.3848   2
   6  -3  -9 55.1581 45.5152   1
  -6  -3   9 39.6236 37.6667   1
   6   3  -9 52.5028 43.2497   1
   5  -3  -9 14.6124 39.5415   1
  -5  -3   9 17.3566 30.6956   2
  -5  -3   9  7.5418 28.3760   1
   5   3  -9 56.1367 39.0914   1
   4  -3  -9 23.1694 37.5696   1
  -4  -3   9 44.3851 28.7173   1
   4   3  -9 70.7582 34.6522   1
   3  -3  -9  9.0325 29.2105   1
  -3  -3   9 68.8669 29.4383   1
   3   3  -9 29.1574 25.0673   1
  -3   3   9 79.4190 31.2378   1
   3   3  -9 118.827  32.372   2
   2  -3  -9 249.816  52.861   1
  -2  -3   9 406.250  54.506   1
  -2  -3   9 309.397  48.406   1
  -2   3   9 339.612  56.395   1
  -2   3   9 300.337  55.667   1
   2   3  -9 352.615  51.319   1
   1  -3  -9 1506.28  136.04   1
  -1  -3   9 1457.66  129.20   1
  -1  -3   9 1600.24  129.41   1
   1  -3  -9 1541.16  133.01   1
   1  -3  -9 1593.38  123.81   2
   1   3  -9 1461.98  126.17   1
  -1   3   9 1563.51  133.68   1
   1   3  -9 1603.81  130.30   1
  -1   3   9 1505.90  135.21   1
   0  -3  -9 938.806  92.635   1
   0  -3  -9 922.934  96.631   1
   0  -3   9 941.018  88.977   1
   0  -3   9 1135.55   95.02   1
   0   3  -9 976.351  88.032   1
   0   3   9 1007.56   96.47   1
   0   3  -9 1025.11   93.53   1
   0   3   9 1026.07   94.11   1
   1  -3   9 23.4866 22.2846   1
   1  -3   9 -11.104  26.499   1
  -1  -3  -9 67.6964 26.6518   1
   1   3   9 40.7920 22.7097   1
  -1   3  -9  9.6356 20.5001   1
  -1   3  -9 -16.009  25.253   1
   1   3   9 63.7826 29.1397   1
  -2  -3  -9 153.290  41.678   1
   2  -3   9 12.0808 29.4731   1
  -2   3  -9 41.7204 23.2660   1
  -2   3  -9 89.8101 34.8165   1
   3  -3   9 76.8290 34.2487   1
  -3  -3  -9 49.1412 39.1625   1
  -3  -3  -9 84.8232 34.3553   1
   3  -3   9 29.0584 37.6015   1
   3   3   9 66.3030 32.3783   1
  -3   3  -9 126.785  45.166   1
  -4  -3  -9 584.708  82.781   1
  -4  -3  -9 350.901  75.469   1
   4  -3   9 557.408  88.219   1
   4  -3   9 464.647  80.151   1
   4   3   9 290.883  60.722   1
  -4   3  -9 369.274  76.060   1
   5  -3   9 21.3497 31.3901   1
  -5  -3  -9 17.0107 44.5582   1
  -5  -3  -9 40.2323 30.9210   1
  -5   3  -9 18.8641 51.4983   1
   5   3   9 29.1348 32.5589   1
   6  -3   9  5.3738 37.0738   1
  -6  -3  -9 77.5208 55.2182   1
   6   3   9 13.6831 33.7623   1
  -7  -3  -9 -39.063  53.788   1
   7  -3   9 33.5482 46.3837   1
   7   3   9 65.1264 46.8774   1
   8  -3   9 91.5346 53.4081   1
   8   3   9 -8.9413 43.3168   1
   9  -3   9 -64.736  50.019   1
  10  -4  -9 37.0074 63.5747   1
   9  -4  -9 -65.093  47.341   1
   8  -4  -9 105.753  62.330   1
   8   4  -9 74.1506 52.8348   1
   7  -4  -9 -5.5279 45.1974   1
  -7  -4   9  1.8938 34.7245   2
   7   4  -9 44.6223 46.3246   1
  -6  -4   9 34.1637 37.2315   1
  -6  -4   9 -24.136  35.019   2
   6  -4  -9 13.6787 40.2832   1
   6   4  -9 73.4556 44.4523   1
  -5  -4   9 193.741  50.583   2
   5  -4  -9 138.064  56.552   1
  -5  -4   9 198.236  50.537   1
   5   4  -9 127.017  45.255   1
   4  -4  -9 66.5417 40.1245   1
  -4  -4   9  0.1602 23.5273   1
   4   4  -9  7.7698 31.7725   2
   4   4  -9 -2.4927 25.4499   1
  -3  -4   9 32.8716 27.0177   1
   3  -4  -9 -41.321  25.149   1
   3   4  -9 24.7126 24.4702   1
   3   4  -9 21.0587 28.5862   2
  -3   4   9 45.2213 28.7546   1
  -2  -4   9 1156.33   92.81   1
   2  -4  -9 1020.67  102.94   1
  -2  -4   9 957.297  90.842   1
   2   4  -9 876.154  91.650   1
  -2   4   9 1080.84  101.28   1
  -2   4   9 919.479 100.841   1
   1  -4  -9 81.6258 21.2101   2
  -1  -4   9 32.3689 22.4603   1
   1  -4  -9 81.6404 34.2292   1
   1  -4  -9 73.4257 30.3473   1
  -1  -4   9 83.3651 26.3557   1
  -1   4   9 51.6278 28.2300   1
   1   4  -9 68.5255 22.9378   1
  -1   4   9 33.5008 28.6024   1
   1   4  -9 64.7988 25.4204   1
   0  -4  -9 227.060  43.986   1
   0  -4  -9 263.827  51.351   1
   0  -4  -9 241.535  38.479   2
   0  -4   9 251.593  42.615   1
   0  -4   9 223.283  38.945   1
   0   4   9 322.294  50.273   1
   0   4  -9 211.407  36.549   1
   0   4   9 238.713  44.980   1
   0   4  -9 290.139  43.691   1
  -1  -4  -9 95.3980 31.9008   1
   1  -4   9 75.9286 33.1929   1
   1  -4   9  2.8182 20.2686   1
  -1  -4  -9 61.3554 23.5088   1
   1   4   9 -18.577  14.758   1
   1   4   9 53.9586 27.1723   1
  -1   4  -9 17.1094 22.7525   1
  -1   4  -9 14.8263 27.7155   1
  -2  -4  -9 338.406  51.650   1
   2  -4   9 300.445  52.816   1
   2  -4   9 196.186  51.069   1
  -2  -4  -9 265.234  56.322   1
  -2   4  -9 315.173  50.354   1
   2   4   9 312.004  56.164   1
  -2   4  -9 241.269  52.830   1
   2   4   9 317.206  53.295   1
   3  -4   9 -37.705  27.507   1
   3  -4   9 -8.8491 26.8868   1
  -3  -4  -9 54.0089 37.9741   1
  -3  -4  -9 25.0994 26.7200   1
   3   4   9 10.0310 21.5264   1
  -3   4  -9 43.2036 36.9742   1
   4  -4   9 253.499  60.224   1
  -4  -4  -9 396.031  77.791   1
  -4  -4  -9 359.993  66.495   1
   4  -4   9 458.311  79.969   1
   4   4   9 382.096  67.554   1
  -4   4  -9 275.300  69.042   1
   5  -4   9 14.6515 35.8431   1
  -5  -4  -9 -10.363  39.574   1
  -5  -4  -9 -5.7883 25.3676   1
  -5   4  -9 22.6516 48.7444   1
   5   4   9 -22.613  29.589   1
  -6  -4  -9 -16.309  45.764   1
   6  -4   9 -7.6289 37.8211   1
   6   4   9 23.3412 38.5032   1
   7  -4   9 30.9961 46.3981   1
  -7  -4  -9 -5.9486 55.0058   1
   7   4   9 39.8970 42.8736   1
   8  -4   9 113.974  66.761   1
   8   4   9 -20.727  43.121   1
   9  -4   9  7.9163 57.6028   1
   9  -5  -9 -27.303  45.544   1
   8  -5  -9 43.6862 55.1817   1
   7  -5  -9  5.1398 41.0005   1
   7   5  -9 18.8692 40.2768   1
   6  -5  -9 76.4575 52.8728   1
  -6  -5   9 -12.527  34.601   1
  -6  -5   9 -23.654  32.268   2
   6   5  -9 -21.488  33.878   1
   5  -5  -9 73.2099 48.1678   1
  -5  -5   9 58.9617 35.4251   1
   5   5  -9 163.322  46.019   1
  -4  -5   9 71.3995 32.6655   1
   4  -5  -9 62.4156 42.9762   1
   4   5  -9 16.5398 31.5300   2
   4   5  -9 56.9824 30.7405   1
  -3  -5   9 129.204  33.274   1
   3  -5  -9 124.791  43.555   1
   3   5  -9 112.899  41.488   2
   3   5  -9 80.8999 28.8728   1
  -3   5   9 110.151  40.301   1
  -2  -5   9 60.6815 25.0753   1
   2  -5  -9 93.2355 36.8374   1
  -2  -5   9 17.2627 15.1070   1
  -2   5   9 41.4281 32.3430   1
   2   5  -9 95.2886 27.0923   1
  -2   5   9 16.8641 26.9570   1
  -2   5   9 63.7788 18.7563   2
   1  -5  -9 39.3103 26.1740   1
  -1  -5   9 -3.5645  8.0482   1
  -1  -5   9  4.0368 18.1422   1
   1  -5  -9 27.4342 27.8731   1
  -1   5   9 12.5327 24.6621   1
   1   5  -9 51.9703 22.1089   1
  -1   5   9 22.1554 24.6425   1
   1   5  -9 23.2240 18.7583   1
   0  -5   9 134.274  33.608   1
   0  -5  -9 134.739  31.459   2
   0  -5  -9 123.076  34.666   1
   0  -5  -9 144.035  41.772   1
   0  -5   9 132.168  28.172   1
   0   5   9 91.5982 33.9987   1
   0   5   9 116.531  33.031   1
   0   5  -9 95.8937 30.1373   1
   0   5  -9 146.060  29.563   1
  -1  -5  -9 796.176  80.607   2
   1  -5   9 634.685  71.745   1
   1  -5   9 755.284  80.659   1
  -1  -5  -9 767.098  89.721   1
  -1  -5  -9 724.360  75.748   1
   1   5   9 805.152  89.516   1
  -1   5  -9 804.376  73.558   1
  -1   5  -9 661.130  74.471   1
  -3  -5  -9 222.013  46.917   1
  -3  -5  -9 184.167  53.281   1
   3  -5   9 172.531  50.257   1
   3  -5   9 138.198  41.451   1
   3   5   9 185.016  42.219   1
  -3   5  -9 202.453  51.739   1
  -4  -5  -9 182.374  48.327   1
  -4  -5  -9 169.462  60.078   1
   4  -5   9 135.286  45.213   1
   4  -5   9 243.126  62.578   1
  -4   5  -9 90.9469 52.2084   1
   4   5   9 107.168  41.098   1
  -5  -5  -9 430.845  72.924   1
  -5  -5  -9 303.997  76.739   1
   5  -5   9 403.785  81.788   1
   5   5   9 340.570  67.321   1
  -6  -5  -9 22.3852 50.8308   1
   6  -5   9 30.6888 42.9753   1
   6   5   9 33.8453 41.0682   1
   7  -5   9 -54.342  34.418   1
  -7  -5  -9 -42.443  52.913   1
   7   5   9  9.9300 38.7493   1
   8  -5   9 42.2426 51.3918   1
   9  -5   9 102.570  71.517   1
   9  -6  -9 65.1550 62.6569   1
   8  -6  -9 163.105  74.695   1
   7  -6  -9 -65.723  35.311   1
  -6  -6   9 29.2765 35.8160   1
   6  -6  -9 124.043  63.023   1
   6   6  -9 133.911  47.712   1
   5  -6  -9 26.2198 45.7162   1
  -5  -6   9 69.6897 34.8377   1
   5   6  -9 44.9997 33.2518   1
  -4  -6   9 39.4094 29.0165   1
   4  -6  -9 -10.343  34.396   1
   4   6  -9 41.4174 37.7937   2
   4   6  -9 -2.4090 21.7714   1
  -3  -6   9 112.278  31.765   1
   3  -6  -9 77.4694 37.5801   1
   3   6  -9 109.041  42.610   2
   3   6  -9 78.5683 26.2445   1
  -3   6   9 66.9398 41.0620   1
  -2  -6   9 57.2558 21.2692   1
   2  -6  -9  9.0776 30.0849   1
  -2  -6   9 28.1974 15.9465   1
   2   6  -9  9.9505 20.2413   1
  -2   6   9 58.7749 30.4412   1
  -2   6   9 25.4850 18.2085   2
  -1  -6   9 43.6111 20.8905   1
   1  -6  -9 45.7208 31.0273   1
  -1  -6   9 30.5530 18.1583   1
   1  -6  -9 14.0156 22.8249   1
   1   6  -9 37.9410 18.6625   1
  -1   6   9 36.7366 23.2855   2
  -1   6   9 -14.162  23.231   1
   1   6  -9 62.4604 22.1575   1
  -1   6   9 70.0412 31.1206   1
   0  -6  -9 34.7822 25.6149   1
   0  -6   9 5.52082 9.93418   1
   0  -6  -9  3.1934 24.7125   2
   0  -6  -9 19.5161 28.4745   1
   0  -6   9 15.7289 17.6125   1
   0   6   9 -17.879  21.345   1
   0   6  -9 -16.611  16.700   1
   0   6   9 14.9934 23.0838   1
   0   6  -9 11.3532 21.9439   1
  -1  -6  -9 289.125  58.009   1
  -1  -6  -9 339.827  52.594   1
   1  -6   9 342.155  56.380   1
  -1  -6  -9 254.026  48.798   2
   1  -6   9 252.950  44.214   1
  -1   6  -9 343.057  53.538   1
  -1   6  -9 398.158  51.196   1
  -2  -6  -9 177.291  49.458   1
  -2  -6  -9 307.778  51.627   1
  -2  -6  -9 211.227  49.376   2
   2  -6   9 308.296  53.078   1
   2  -6   9 341.429  60.616   1
  -2   6  -9 286.821  52.512   1
   2   6   9 280.758  48.701   1
   3  -6   9 88.9852 38.3328   1
   3  -6   9 29.8941 33.7802   1
  -3  -6  -9 89.9892 42.8949   1
  -3  -6  -9 -8.5086 25.2906   1
   3   6   9 53.8093 29.6762   1
  -3   6  -9 28.9006 29.9087   1
   4  -6   9  0.4135 30.8202   1
  -4  -6  -9 60.1709 35.5055   1
  -4  -6  -9 -56.976  30.377   1
   4  -6   9 47.2492 41.5904   1
  -4   6  -9  7.3127 38.9942   1
   4   6   9 17.8597 29.7190   1
  -5  -6  -9 24.2262 45.1150   1
  -5  -6  -9 23.5476 38.5335   1
   5  -6   9 105.520  48.607   1
   5   6   9 62.8691 37.7416   1
  -6  -6  -9  9.9290 48.1894   1
   6  -6   9 84.6149 46.3451   1
  -6  -6  -9  3.3939 34.7374   1
   6   6   9 36.3140 36.8199   1
  -7  -6  -9  5.0105 57.7879   1
   7  -6   9 24.0658 46.2769   1
   7   6   9 21.9237 43.1061   1
   8  -6   9 140.512  70.360   1
   9  -6   9  8.2979 50.3451   1
   9  -7  -9 112.369  78.315   1
   8  -7  -9 -38.141  45.015   1
   7  -7  -9 -8.1086 40.4256   1
  -6  -7   9 454.362  75.782   1
   6  -7  -9 364.128  88.428   1
   6   7  -9 431.913  71.621   1
   5  -7  -9 38.2799 46.0948   1
  -5  -7   9 27.4444 33.4624   1
   5   7  -9 165.188  40.357   1
   4  -7  -9 123.718  50.180   1
  -4  -7   9  9.2905 15.9881   1
   4   7  -9 72.6577 28.1816   1
   4   7  -9 100.331  46.873   2
   3  -7  -9 144.326  47.161   1
  -3   7   9 317.354  59.371   1
   3   7  -9 273.388  55.642   2
   2  -7  -9 61.7975 33.9648   1
  -2  -7   9 63.2348 22.7656   1
  -2  -7   9 48.7228 20.8685   1
  -2   7   9 85.6034 33.1857   1
   2   7  -9 193.374  27.256   1
  -1  -7   9 470.372  50.916   1
  -1  -7   9 422.451  51.033   1
   1  -7  -9 340.574  61.712   1
   1  -7  -9 431.238  67.761   1
  -1   7   9 415.581  63.770   1
   1   7  -9 418.516  46.340   1
  -1   7   9 432.125  55.609   2
   0  -7   9 37.7113 20.8455   1
   0  -7   9 29.4482 17.7117   1
   0  -7  -9 89.6631 31.7766   1
   0  -7  -9 66.9351 29.6698   2
   0  -7  -9 135.309  39.025   1
   0   7   9 65.1139 29.7610   1
   0   7  -9 53.7749 21.9734   1
   0   7  -9 70.8844 25.3465   1
  -1  -7  -9 61.1665 32.7990   1
   1  -7   9 13.5160 25.5926   1
   1  -7   9 14.1347 21.6006   1
  -1  -7  -9 -37.163  16.234   1
  -1  -7  -9  9.8740 27.9114   2
  -1   7  -9 25.4717 23.8901   1
   1   7   9  3.6987 17.4089   1
   2  -7   9 12.3845 23.0490   1
  -2  -7  -9 12.0345 31.1819   2
  -2  -7  -9 25.1953 32.8792   1
   2  -7   9 20.0894 24.9809   1
  -2  -7  -9  1.4958 21.1152   1
   2   7   9 17.7419 21.5554   1
  -2   7  -9 12.2352 28.6519   1
  -3  -7  -9 -2.0030 23.9771   1
  -3  -7  -9 -8.2791 32.7852   1
  -3  -7  -9 -25.774  30.117   2
   3  -7   9  1.1533 27.5289   1
   3  -7   9  0.8782 32.1869   1
  -3   7  -9 11.3500 35.3646   1
   3   7   9 23.8063 28.2503   1
  -4  -7  -9 49.5506 43.8178   2
   4  -7   9 20.0097 33.8925   1
   4  -7   9 -10.483  35.176   1
  -4  -7  -9 36.3379 39.9211   1
  -4  -7  -9 101.550  36.695   1
   4   7   9 37.6217 31.9562   1
  -5  -7  -9 79.1616 37.9744   1
   5  -7   9 19.9828 40.2210   1
  -5  -7  -9 30.5236 47.1298   1
   5   7   9 36.9986 32.7930   1
   6  -7   9 -2.6842 40.1176   1
  -6  -7  -9 72.5770 54.2782   1
   6   7   9 121.880  47.129   1
  -7  -7  -9 -72.768  47.989   1
   7  -7   9 15.8337 52.0886   1
   8  -7   9 -4.6851 46.3960   1
   9  -7   9 -11.220  55.555   1
   9  -8  -9 133.050  83.507   1
   8  -8  -9 35.8655 60.8123   1
   7  -8  -9 180.142  72.210   1
   6  -8  -9 143.385  66.406   1
  -5  -8   9 58.6702 34.9364   1
   5  -8  -9 37.8743 47.9214   1
   5   8  -9 67.0416 51.6088   2
   5   8  -9 98.9107 36.2942   1
  -4  -8   9  2.6594 16.5760   1
   4  -8  -9 -25.873  36.944   1
   4   8  -9 -19.560  18.700   1
   4   8  -9  1.6218 37.7758   2
  -3  -8   9 10.0934 18.6961   1
  -3  -8   9 67.2615 26.6500   1
   3  -8  -9 54.4222 39.5453   1
   3   8  -9 47.6956 42.5001   2
   3   8  -9 44.0556 22.6955   1
  -3   8   9 -5.6013 32.0197   1
   2  -8  -9 16.0521 33.2864   1
  -2  -8   9 20.5127 18.7542   1
  -2  -8   9 82.0346 23.5991   1
  -2   8   9 46.0662 31.9837   1
  -2   8   9 23.1779 22.1999   2
   1  -8  -9 698.926  85.436   1
  -1  -8   9 445.324  48.310   1
  -1  -8   9 451.995  50.692   1
  -1   8   9 654.240  76.383   1
  -1   8   9 618.664  63.960   2
   1   8  -9 504.604  47.562   1
   0  -8   9 202.125  35.850   1
   0  -8  -9 138.120  35.309   1
   0  -8  -9 135.954  43.156   1
   0  -8   9 163.311  31.943   1
   0   8  -9 189.543  32.146   1
   0   8   9 177.839  38.655   1
   0   8  -9 165.575  29.455   1
  -1  -8  -9 201.349  51.444   1
  -1  -8  -9 325.874  50.012   1
  -1  -8  -9 207.021  49.936   2
   1  -8   9 315.247  47.682   1
   1   8   9 190.883  41.641   1
  -1   8  -9 229.317  45.098   1
   2  -8   9 -11.991  25.471   1
   2  -8   9 64.0093 30.8462   1
  -2  -8  -9 15.2357 27.5011   1
  -2  -8  -9 42.3717 27.6797   1
  -2  -8  -9 28.0494 33.1175   2
   2   8   9 43.9215 24.6428   1
   3  -8   9 58.9627 33.0587   1
  -3  -8  -9 47.3690 31.5171   1
  -3  -8  -9  3.0381 33.7307   1
   3  -8   9 136.527  47.955   1
  -3  -8  -9 88.8801 38.4131   2
   3   8   9 83.4344 30.7090   1
  -4  -8  -9 86.1115 31.0144   1
   4  -8   9 47.6258 37.7807   1
   4  -8   9 -1.9848 38.5448   1
  -4  -8  -9 27.6290 36.5451   1
   4   8   9 33.4100 31.0520   1
   5  -8   9 166.132  60.947   1
  -5  -8  -9 312.989  72.855   1
  -5  -8  -9 416.206  73.509   1
   5   8   9 345.484  65.981   1
   6  -8   9 46.8350 46.2280   1
  -6  -8  -9 27.2370 50.3653   1
   6   8   9 -24.505  28.585   1
  -7  -8  -9 -24.226  45.473   1
   7  -8   9 22.2433 50.4730   1
   8  -8   9 -31.863  50.348   1
   9  -9  -9 -5.0391 64.8495   1
   8  -9  -9 -22.691  52.196   1
   7  -9  -9 -47.481  42.039   1
   6  -9  -9 -30.671  46.030   1
   5  -9  -9 124.683  61.236   1
  -5  -9   9 16.6680 15.6523   1
   5   9  -9 65.4119 54.4303   2
   5   9  -9 43.3081 32.0268   1
   4  -9  -9 -15.935  36.440   1
  -4  -9   9 68.4624 27.2980   1
   4   9  -9 14.0640 42.4826   2
   4   9  -9 84.8596 29.2964   1
  -4   9   9 137.247  45.909   1
  -3  -9   9 786.162  77.370   1
   3  -9  -9 839.543 114.640   1
  -3  -9   9 849.528  77.298   1
   3   9  -9 935.710 119.703   2
  -3   9   9 928.973 111.887   1
   2  -9  -9 60.4361 38.1057   1
  -2  -9   9 81.4957 22.7037   1
  -2  -9   9 43.4079 18.7752   1
  -2   9   9 73.1034 30.5140   2
  -2   9   9 103.344  37.902   1
   1  -9  -9 17.0617 28.4425   1
  -1  -9   9 72.9912 18.2181   1
  -1  -9   9 100.543  23.505   1
  -1   9   9 47.9471 27.0428   2
  -1   9   9 10.2796 25.9882   1
   0  -9   9 39.2739 20.8487   1
   0  -9  -9 25.3420 25.2457   1
   0  -9  -9 20.0804 33.0618   1
   0  -9   9 63.8373 23.1636   1
   0   9   9 74.9713 34.8246   2
   0   9   9 21.6623 24.6319   1
   0   9  -9 38.0897 17.7928   1
   1  -9   9 -4.5552  9.6112   1
   1  -9   9 14.6053 20.9289   1
  -1  -9  -9 24.1913 29.8003   1
  -1  -9  -9 67.0234 27.6010   1
  -1  -9  -9 43.4451 34.0045   2
   1   9   9 17.2493 21.5407   1
   2  -9   9 38.8177 29.6555   1
   2  -9   9 44.0153 32.3680   1
  -2  -9  -9 94.4374 41.5351   2
  -2  -9  -9 29.9989 31.1124   1
  -2  -9  -9 37.9062 24.0947   1
   2   9   9 82.4590 30.7731   1
   3  -9   9 34.2897 36.9184   1
  -3  -9  -9 115.686  36.955   1
   3  -9   9 11.3383 29.1541   1
  -3  -9  -9 70.9537 42.3450   2
  -3  -9  -9 121.923  42.877   1
   3   9   9 28.8820 27.9163   1
  -4  -9  -9 22.7095 33.4537   1
   4  -9   9 17.2020 33.2798   1
   4  -9   9 81.5944 43.8385   1
  -4  -9  -9 51.7380 41.9827   1
   4   9   9 21.7157 29.8887   1
   5  -9   9 24.4812 43.8541   1
   5  -9   9 47.4911 48.4761   1
  -5  -9  -9 69.8332 45.5721   1
   5   9   9 37.9969 37.2797   1
   6  -9   9  7.4193 44.8680   1
  -6  -9  -9 24.9188 49.6145   1
  -7  -9  -9 45.0150 59.7625   1
   7  -9   9 84.3607 63.0426   1
   8  -9   9  7.1706 59.6425   1
   8 -10  -9 60.3855 67.0507   1
   7 -10  -9 25.9738 49.4096   1
   6 -10  -9 85.2741 61.3566   1
   5 -10  -9 80.8385 53.7846   1
  -5 -10   9 111.500  33.199   1
   5  10  -9 136.095  62.072   2
  -4 -10   9 361.844  53.185   1
  -4 -10   9 358.954  51.942   1
   4 -10  -9 323.015  78.688   1
   4  10  -9 295.936  73.979   2
  -4  10   9 391.556  75.690   1
   3 -10  -9 193.452  56.135   1
  -3 -10   9 130.442  29.431   1
  -3 -10   9 151.380  29.677   1
  -3  10   9 77.4313 41.0162   1
   3  10  -9 108.049  56.244   2
  -2 -10   9 87.6463 18.4372   1
   2 -10  -9 114.098  45.440   1
  -2 -10   9 83.4723 21.7183   1
  -2  10   9 43.9328 32.5043   1
  -2  10   9 65.0868 33.9138   2
  -1 -10   9 85.4702 23.1143   1
  -1 -10   9 94.1013 19.4306   1
   1 -10  -9 23.5895 35.3076   1
  -1  10   9 58.9859 31.0679   1
  -1  10   9 63.1652 32.8236   2
   0 -10   9 347.213  48.688   1
   0 -10  -9 420.634  63.545   1
   0 -10   9 343.474  45.745   1
   0 -10  -9 267.918  56.730   1
   0  10   9 282.890  51.393   1
   0  10   9 317.361  59.844   2
   1 -10   9 22.1915 24.7067   1
   1 -10   9  1.2475 22.7950   1
  -1 -10  -9 24.9323 30.6419   1
  -1 -10  -9 67.5456 30.5137   1
   1  10   9 91.5212 27.1531   1
   2 -10   9 -0.8319 26.8110   1
  -2 -10  -9  6.9161 23.9563   1
   2 -10   9 -11.714  23.829   1
  -2 -10  -9 -19.469  35.661   2
  -2 -10  -9 10.9207 31.0765   1
   2  10   9 -9.1285 21.7055   1
   3 -10   9 72.1522 43.2071   1
  -3 -10  -9 93.9979 35.0610   1
  -3 -10  -9 75.6831 41.9391   1
   3 -10   9 150.094  46.569   1
   3  10   9 94.6948 37.0645   1
   4 -10   9 30.4233 44.1783   1
  -4 -10  -9 -17.678  23.686   1
   4 -10   9 -20.777  32.354   1
  -4 -10  -9  0.3556 39.2602   1
   4  10   9  9.9988 28.9209   1
  -5 -10  -9 13.8591 37.0142   1
   5 -10   9 -22.242  28.923   1
  -6 -10  -9 68.1456 52.8936   1
   6 -10   9 146.150  65.271   1
  -7 -10  -9 41.4403 60.2041   1
   7 -10   9 39.6911 57.6603   1
   8 -10   9 -22.254  50.839   1
   8 -11  -9 -3.4099 65.3947   1
   7 -11  -9 193.787  86.121   1
   6 -11  -9 10.4262 43.9843   1
   5 -11  -9 110.644  53.637   1
   5  11  -9 37.4546 50.3962   2
   4 -11  -9  3.7477 38.7223   1
  -4 -11   9 -3.7827 17.9482   1
  -4 -11   9 54.2540 22.6016   1
  -4  11   9 -3.0603 34.9103   1
   4  11  -9 19.0415 44.6881   2
   3 -11  -9 23.1472 35.8800   1
  -3 -11   9  5.6668 16.2629   1
  -3 -11   9 43.3334 18.4192   1
  -3  11   9 36.2640 35.3359   1
   3  11  -9 -24.781  41.161   2
  -3  11   9 17.4278 28.6139   2
   2 -11  -9 678.076 102.344   1
   2  11  -9 763.150 109.587   2
  -2  11   9 678.051  88.587   2
  -2  11   9 632.601  90.059   1
   1 -11  -9 -25.652  24.720   1
  -1 -11   9 -2.0133 12.4685   1
  -1 -11   9 -5.3756 14.0574   1
  -1  11   9 14.4260 24.1015   1
  -1  11   9 32.9865 35.2137   2
   0 -11   9 314.185  46.881   1
   0 -11  -9 419.612  70.894   1
   0 -11   9 433.242  53.363   1
   0 -11  -9 389.312  65.813   1
   0  11   9 440.795  62.815   1
   0  11   9 356.617  65.854   2
  -1 -11  -9 36.6618 26.5876   1
   1 -11   9 10.3629 21.3912   1
   1 -11   9 10.6620 21.9162   1
  -1 -11  -9 -11.074  28.148   1
   1  11   9  3.6716 21.5348   1
  -2 -11  -9  8.9324 22.6508   1
   2 -11   9 48.0945 31.0566   1
  -2 -11  -9 36.5465 42.4143   2
  -2 -11  -9 11.5470 28.2448   1
   2 -11   9 -18.224  27.733   1
   2  11   9 -0.2384 22.8246   1
   3 -11   9 -29.309  26.955   1
  -3 -11  -9 50.4498 39.6288   1
  -3 -11  -9  8.4558 23.5472   1
   3 -11   9  9.7483 39.6835   1
   3  11   9 30.4864 29.8144   1
   4 -11   9 83.9488 42.2188   1
  -4 -11  -9 56.2577 37.3819   1
  -5 -11  -9 25.9531 43.3716   1
   5 -11   9 41.6985 41.7801   1
   6 -11   9 26.7860 44.5543   1
  -6 -11  -9 58.1997 53.7604   1
  -7 -11  -9 -54.000  46.299   1
   7 -11   9 44.6082 50.1748   1
   8 -11   9 17.9388 59.8322   1
   8 -12  -9 -52.043  52.887   1
   7 -12  -9 39.0018 59.0098   1
   6 -12  -9 194.295  72.750   1
   5 -12  -9 78.7322 53.8635   1
  -5  12   9 -34.544  33.413   1
   5  12  -9 91.8633 58.5013   2
  -4 -12   9 11.7278 18.5565   1
   4 -12  -9 69.5453 49.9412   1
  -4 -12   9 24.3356 19.7861   1
   4  12  -9 14.3733 48.8873   2
  -4  12   9 34.6834 39.5616   1
   3 -12  -9 135.794  52.719   1
  -3  12   9 80.9994 42.0096   2
   3  12  -9 20.7364 50.0338   2
  -3  12   9 118.964  44.175   1
   2 -12  -9 316.229  66.134   1
   2  12  -9 247.029  70.371   2
  -2  12   9 234.489  52.789   1
  -2  12   9 210.373  55.118   2
   1 -12  -9 254.164  60.223   1
  -1  12   9 281.752  61.115   2
  -1  12   9 311.377  57.458   1
   0 -12  -9 31.0657 33.6844   1
   0 -12   9 42.3977 20.3186   1
   0 -12   9 -22.900  15.707   1
   0  12   9 -19.608  20.831   1
   0  12   9 -20.657  33.857   2
  -1 -12  -9 49.8447 32.3889   1
   1 -12   9  6.5982 25.3833   1
   1 -12   9  8.5364 24.5886   1
  -1 -12  -9 27.9253 24.6020   1
   1  12   9 41.9920 24.7810   1
  -2 -12  -9 18.0917 21.2372   1
   2 -12   9  3.2360 21.0422   1
  -2 -12  -9 43.1414 31.1885   1
   2 -12   9 125.485  39.542   1
   2  12   9 106.031  31.798   1
  -3 -12  -9 13.8521 35.2909   1
   3 -12   9  3.3994 28.7687   1
   4 -12   9 34.0535 38.2217   1
  -4 -12  -9 26.8333 36.4232   1
   5 -12   9 64.7920 43.3630   1
  -5 -12  -9 13.2928 37.4485   1
   6 -12   9 21.7309 40.6320   1
  -6 -12  -9 -70.129  34.460   1
   7 -12   9 -37.173  47.672   1
  -7 -12  -9 -50.516  56.574   1
   7 -13  -9 76.9694 67.0555   1
   6 -13  -9 -32.728  43.546   1
   5 -13  -9 38.9917 49.6296   1
  -5 -13   9 84.9105 24.9986   1
   5  13  -9 134.485  59.088   2
   4 -13  -9 34.7147 36.9963   1
   4  13  -9 -10.602  44.902   2
   3 -13  -9 -10.780  36.063   1
  -3  13   9 38.9237 38.1543   2
  -3  13   9 36.0153 33.1998   1
   3  13  -9 76.7930 53.0861   2
   2 -13  -9 49.0404 40.9628   1
   2  13  -9 131.535  59.956   2
  -2  13   9 192.409  46.233   1
  -2  13   9 98.6483 43.9739   2
   1 -13  -9 136.900  49.778   1
  -1  13   9 104.173  36.076   1
  -1  13   9 70.4373 40.2145   2
   0 -13  -9 83.3811 41.8521   1
   0 -13   9 169.338  32.230   1
   0 -13   9 137.098  28.413   1
   0  13   9 129.390  35.986   1
   0  13   9 159.761  52.409   2
   1 -13   9 25.0310 25.3985   1
   1 -13   9 49.7043 27.6589   1
  -1 -13  -9 65.2355 34.8066   1
  -1 -13  -9 -2.3331 11.7644   1
   1  13   9 89.8039 29.5789   1
   2 -13   9  1.9205 24.8632   1
  -2 -13  -9 51.5852 32.9054   1
   2 -13   9 -29.510  23.505   1
  -3 -13  -9 59.3502 31.0465   1
   3 -13   9 77.8161 40.4283   1
   4 -13   9 14.4259 32.1945   1
  -4 -13  -9 -41.590  26.183   1
   5 -13   9 80.4252 48.7838   1
  -5 -13  -9 40.0240 42.2132   1
  -6 -13  -9 -22.703  49.253   1
   6 -13   9  7.3174 40.2824   1
  -7 -13  -9 -3.3905 51.2649   1
   7 -13   9 -40.316  44.167   1
   7 -14  -9 101.482  61.536   1
   6 -14  -9 52.3370 54.5079   1
  -6 -14   9 -12.088  22.170   1
   5 -14  -9 -55.015  33.975   1
  -5 -14   9 34.4547 20.6696   1
   5  14  -9 78.1222 61.8898   2
   4 -14  -9 41.3733 48.6235   1
   4  14  -9 -4.7046 49.0531   2
   3 -14  -9 208.426  63.659   1
   3  14  -9 210.291  70.677   2
  -3  14   9 105.660  44.719   2
   2 -14  -9 148.526  54.053   1
   2  14  -9 329.123  79.668   2
  -2  14   9 138.108  51.399   2
   1 -14  -9 90.4879 42.6523   1
  -1  14   9 15.0232 34.9045   2
   0 -14   9 64.5764 21.0411   1
   0 -14  -9 -25.531  28.798   1
   0 -14   9 52.6578 19.8580   1
   0  14   9 -26.420  35.211   2
   1 -14   9 15.9328 18.5199   1
  -1 -14  -9  5.4333 28.5310   1
   1 -14   9 30.4704 26.3670   1
  -2 -14  -9 23.9342 31.9433   1
   2 -14   9  7.5754 26.2651   1
  -3 -14  -9  6.5389 30.4351   1
   3 -14   9 46.5507 34.7991   1
   4 -14   9 62.1250 41.6435   1
  -4 -14  -9 49.8328 40.8874   1
  -5 -14  -9  0.5510 29.7023   1
   5 -14   9 33.9112 42.1401   1
  -6 -14  -9 63.1916 51.6583   1
   6 -14   9 37.5093 41.2325   1
   6 -15  -9 -23.611  49.208   1
  -6 -15   9 17.0459 22.6158   1
   5 -15  -9 134.059  58.659   1
   4 -15  -9 90.3330 54.3347   1
   4  15  -9 27.3289 59.4717   2
  -4  15   9 47.4597 38.2865   2
   3 -15  -9 16.8912 39.9884   1
   3  15  -9 26.2625 51.7412   2
  -3  15   9 46.5893 35.4610   2
   2 -15  -9 26.8318 34.6102   1
   2  15  -9 40.6589 51.8419   2
  -2  15   9 42.4628 40.0542   2
   1 -15  -9 44.0956 35.6890   1
  -1  15   9 61.2350 43.5301   2
   0 -15  -9 27.3260 33.7744   1
   0  15   9 -57.327  32.053   2
  -1 -15  -9 12.4947 30.7636   1
   1 -15   9 51.8342 25.6456   1
   1  15   9 50.8965 39.6345   2
  -2 -15  -9  7.0420 26.1325   1
   2 -15   9 71.9062 32.3037   1
   3 -15   9 102.603  41.509   1
  -3 -15  -9 63.4176 39.7389   1
   4 -15   9  1.1403 32.1539   1
  -4 -15  -9 30.1852 40.1715   1
   5 -15   9 90.0621 50.0202   1
  -5 -15  -9 -21.417  41.252   1
  -6 -15  -9 -11.626  48.536   1
   6 -15   9 -28.560  37.999   1
   6 -16  -9 -41.636  44.228   1
   5 -16  -9 42.9980 52.8095   1
   4 -16  -9  4.0237 43.4413   1
  -4  16   9 69.0594 40.6670   2
   3 -16  -9  4.1001 33.3950   1
  -3  16   9 43.4239 41.6427   2
   3  16  -9 -10.015  48.668   2
   2 -16  -9 -19.235  34.913   1
  -2  16   9 -13.079  35.940   2
   2  16  -9 -29.212  48.116   2
   1 -16  -9 46.5467 33.7078   1
  -1  16   9 106.506  45.924   2
   0 -16  -9 -29.491  26.599   1
   0  16   9 59.4559 42.5008   2
  -1 -16  -9 24.4428 31.4159   1
   1 -16   9 -12.293  20.499   1
   1  16   9 -54.583  33.536   2
   2 -16   9 32.2924 27.8035   1
  -2 -16  -9 20.3088 31.0202   1
   3 -16   9 51.5713 35.1488   1
  -3 -16  -9 39.8211 32.8983   1
  -4 -16  -9 20.4700 41.6613   1
   4 -16   9 -8.2956 34.1500   1
   5 -16   9 -21.669  37.056   1
  -5 -16  -9 -13.530  40.361   1
   5 -17  -9 79.3715 58.9934   1
   4 -17  -9 46.3419 46.9058   1
   3 -17  -9  1.9254 34.9196   1
  -3  17   9 84.0572 47.7475   2
   2 -17  -9 20.3280 38.2708   1
  -2  17   9 -65.535  33.589   2
   1 -17  -9  3.3501 31.5713   1
  -1  17   9 89.4221 49.2947   2
   1  17  -9 -27.746  31.769   2
   0 -17  -9  5.2413 29.4378   1
   0  17   9 -11.268  40.520   2
  -1 -17  -9 17.9047 28.4854   1
   1 -17   9 38.0030 22.9819   1
   1  17   9 34.5989 46.8159   2
   2 -17   9 169.655  41.169   1
  -2 -17  -9 76.7161 36.8666   1
  -3 -17  -9 44.9183 37.6661   1
   3 -17   9 121.344  43.701   1
   4 -17   9 -10.072  37.444   1
  -4 -17  -9 44.1947 43.6963   1
   4 -18  -9 -13.469  38.404   1
   3 -18  -9  9.9507 37.8043   1
   2 -18  -9 32.9448 39.6637   1
  -2  18   9 28.9799 39.2782   2
   1 -18  -9 -4.7092 30.7697   1
  -1  18   9  8.3508 42.7025   2
   0 -18  -9  7.4319 30.4052   1
   0  18   9 14.7646 46.3229   2
  -1 -18  -9 34.1619 35.9593   1
   2 -18   9 127.859  38.657   1
  -2 -18  -9 39.4103 34.5088   1
   3 -18   9 44.9139 38.3631   1
  -3 -18  -9 138.586  47.057   1
   2 -19  -9 109.627  46.089   1
  -2  19   9  3.6536 42.8100   2
   1 -19  -9 10.9586 32.8907   1
  -1  19   9 -34.596  33.054   2
   0 -19  -9 12.9270 30.8482   1
   0  19   9 34.6937 51.6926   2
  -1 -19  -9 69.8010 33.7881   1
   2 -19   9 35.8434 28.9819   1
  -2 -19  -9 41.3419 30.9815   1
   9   0 -10 -30.524  48.917   1
  -8   0  10 11.0870 33.9634   2
   8   0 -10 32.3299 49.3463   1
   7   0 -10 74.3344 53.8737   1
  -7   0  10 -3.4112 33.2854   2
   6   0 -10 -34.836  35.697   1
  -6   0  10 39.7854 35.4404   2
   5   0 -10 13.7113 34.9819   1
  -5   0  10 63.4064 34.3024   1
  -5   0  10 -22.261  24.762   2
  -4   0  10 115.163  38.795   1
  -4   0  10 83.3745 26.0103   2
   4   0 -10 75.3556 37.3616   1
  -3   0  10 19.0320 24.9105   1
   3   0 -10 13.9976 26.6065   1
   2   0 -10 -19.681  21.795   1
  -2   0  10 -10.345  22.732   1
  -2   0  10 -5.1512 24.7822   1
   1   0 -10 -17.975  19.410   1
  -1   0  10 -16.342  20.538   1
   1   0 -10 24.1923 27.7205   1
  -1   0  10 -6.6290 23.6224   1
   0   0 -10 327.206  54.761   1
   0   0  10 339.936  52.760   1
   0   0 -10 444.565  57.790   1
   0   0  10 326.556  54.430   1
  -1   0 -10 33.6447 24.8603   1
  -1   0 -10  7.2371 29.5165   1
   1   0  10 14.9029 23.6541   1
   1   0  10  7.8882 30.0188   1
   2   0  10 99.2768 41.9440   1
  -2   0 -10 152.807  39.661   1
  -2   0 -10 117.917  42.972   1
   2   0  10 187.163  40.878   1
   3   0  10 19.9054 28.6893   1
  -3   0 -10 -7.6730 20.9781   1
  -3   0 -10  5.9913 32.4858   1
   3   0  10 -8.0926 29.6722   1
  -4   0 -10 82.1325 46.0806   1
   4   0  10 -22.786  27.350   1
   5   0  10 301.233  67.095   1
  -5   0 -10 337.794  80.257   1
   6   0  10 171.212  56.059   1
  -6   0 -10 139.846  72.268   1
  -7   0 -10 15.2885 61.0391   1
   7   0  10 29.1984 38.5829   1
   8   0  10 37.9327 49.9729   1
   9   0  10  2.0862 56.8452   1
  10  -1 -10 15.7479 62.4592   1
   9  -1 -10 33.4880 56.5423   1
   9   1 -10 -45.526  46.452   1
   8  -1 -10 -1.1366 47.0240   1
  -8  -1  10 63.0368 45.3977   2
   8   1 -10 66.3001 53.0336   1
   7  -1 -10 192.869  70.111   1
  -7  -1  10 290.639  59.592   2
   7   1 -10 242.417  75.857   1
  -7   1  10 225.769  53.395   2
  -6  -1  10 236.681  50.476   2
   6  -1 -10 105.118  58.629   1
   6   1 -10 254.665  67.728   1
  -6   1  10 85.4813 37.3267   2
   5  -1 -10 11.1079 37.9301   1
  -5  -1  10 -17.766  28.856   1
  -5  -1  10 -11.959  27.331   2
  -5   1  10  3.4785 23.5767   2
   5   1 -10 38.0391 36.1486   1
  -4  -1  10 91.2190 38.0901   1
   4  -1 -10 163.692  48.026   1
   4   1 -10 106.008  41.963   1
  -4   1  10 75.9272 37.9414   1
  -4   1  10 153.418  27.030   2
   3   1 -10 422.580  42.001   2
   3   1 -10 97.4921 39.0990   1
   2  -1 -10 212.070  47.129   1
  -2  -1  10 191.524  42.978   1
  -2  -1  10 326.577  53.118   1
   2   1 -10 233.233  44.740   1
  -2   1  10 199.262  46.094   1
  -2   1  10 331.473  52.528   1
   1  -1 -10 422.560  63.298   1
   1  -1 -10 373.338  56.909   1
  -1  -1  10 404.350  58.362   1
  -1  -1  10 386.249  55.739   1
  -1   1  10 304.057  55.293   1
   1   1 -10 417.055  56.041   1
  -1   1  10 412.025  57.900   1
   1   1 -10 322.111  54.780   1
   0  -1  10 -3.5969 22.9043   1
   0  -1 -10 41.4459 24.8043   1
   0  -1  10 -16.039  23.483   1
   0  -1 -10 28.7624 28.4091   1
   0   1 -10  4.5652 19.7732   1
   0   1 -10 51.1886 29.0629   1
   0   1  10 18.2730 24.6257   1
   0   1  10 -27.961  24.806   1
   1  -1  10 12.8861 23.4481   1
  -1  -1 -10 39.3385 32.6567   1
   1  -1  10 19.8240 26.7599   1
  -1  -1 -10 21.0471 25.8328   1
  -1   1 -10 -6.1125 27.5300   1
   1   1  10 47.3499 26.9742   1
   1   1  10 -5.2320 25.4930   1
  -1   1 -10  9.5646 24.7578   1
   2  -1  10 1384.78  144.01   1
  -2  -1 -10 1612.31  146.23   1
  -2  -1 -10 1584.74  139.07   1
   2  -1  10 1606.44  139.11   1
  -2   1 -10 1579.33  137.80   1
   2   1  10 1719.05  146.85   1
   2   1  10 1597.88  137.81   1
  -2   1 -10 1537.65  144.09   1
  -3  -1 -10 369.012  71.866   1
   3  -1  10 363.962  66.296   1
  -3  -1 -10 485.873  68.237   1
   3  -1  10 370.305  68.499   1
  -3   1 -10 363.641  61.069   1
   3   1  10 334.218  61.548   1
  -3   1 -10 464.403  76.514   1
   4  -1  10 18.0104 32.0306   1
  -4  -1 -10 -28.003  33.582   1
  -4   1 -10 41.9596 41.0612   1
   4   1  10 73.2558 36.4773   1
   5  -1  10 65.4708 44.5044   1
  -5  -1 -10 81.7126 53.6181   1
   5   1  10 97.1917 44.6825   1
  -5   1 -10 105.707  56.430   1
   6  -1  10 548.505  97.791   1
  -6  -1 -10 506.767 111.200   1
  -6   1 -10 848.777 136.682   1
   6   1  10 562.939  98.217   1
  -7  -1 -10 -69.584  50.614   1
   7  -1  10 -15.066  38.996   1
   7   1  10 25.4082 41.6009   1
   8  -1  10 40.9756 50.0265   1
   8   1  10 20.3235 49.5211   1
   9  -1  10 -69.354  47.885   1
   9   1  10 12.0355 52.4439   1
  10  -2 -10 105.455  64.940   1
   9  -2 -10  2.5771 53.9463   1
   8  -2 -10 38.2068 53.3852   1
  -8  -2  10 65.8325 38.9569   2
   8   2 -10 -0.7276 49.1275   1
   7  -2 -10 182.206  66.158   1
  -7  -2  10 60.3691 45.4402   2
  -7   2  10 93.7699 37.2689   2
   7   2 -10 99.0299 58.7637   1
  -6  -2  10 23.9745 35.1949   2
   6  -2 -10 17.9712 44.0119   1
  -6  -2  10 -7.9006 29.4906   1
  -6   2  10 16.1388 29.3638   2
   6   2 -10 11.4922 36.6195   1
   5  -2 -10 178.629  55.810   1
  -5  -2  10 152.063  40.832   2
  -5  -2  10 157.199  46.593   1
  -5   2  10 142.502  31.681   2
   5   2 -10 73.2624 40.6629   1
   4  -2 -10 -10.213  27.723   1
  -4  -2  10  8.1988 30.5091   1
  -4   2  10 31.8878 32.2492   1
  -4   2  10 48.7207 18.2630   2
   4   2 -10 67.3932 36.0470   1
   3  -2 -10 440.010  72.336   1
   3   2 -10 622.164  62.503   2
   2  -2 -10 171.632  44.265   1
  -2  -2  10 211.910  40.585   1
  -2  -2  10 152.869  39.474   1
  -2   2  10 138.513  38.417   1
   2   2 -10 211.853  42.586   1
  -2   2  10 185.563  46.478   1
   1  -2 -10 113.361  34.909   1
  -1  -2  10 111.937  33.765   1
  -1  -2  10 91.4244 31.2852   1
   1  -2 -10 92.7323 35.0161   1
  -1   2  10 124.915  36.736   1
   1   2 -10 162.947  37.895   1
  -1   2  10 92.8404 36.9073   1
   1   2 -10 108.698  29.204   1
   0  -2 -10 1791.78  161.02   1
   0  -2  10 1885.64  155.57   1
   0  -2  10 1953.91  159.40   1
   0  -2 -10 1903.26  158.08   1
   0   2  10 1915.24  161.80   1
   0   2 -10 1931.25  155.09   1
   0   2 -10 1867.72  158.80   1
   0   2  10 1927.72  159.38   1
  -1  -2 -10 89.5087 34.9242   1
  -1  -2 -10 99.9867 34.3922   1
   1  -2  10 112.513  40.087   1
   1  -2  10 62.7573 27.3344   1
   1   2  10 90.5017 33.6796   1
  -1   2 -10 64.6244 27.8813   1
   1   2  10 80.8030 30.0926   1
  -1   2 -10 119.194  38.937   1
   2  -2  10 29.3330 33.8229   1
  -2  -2 -10 50.8641 36.2427   1
   2  -2  10 51.8232 30.8936   1
  -2  -2 -10 65.6828 29.2249   1
   2   2  10 47.3306 32.2357   1
  -2   2 -10 25.6818 32.8727   1
  -2   2 -10 37.7179 27.4530   1
   2   2  10  0.4402 23.8549   1
  -3  -2 -10 94.9185 37.0493   1
  -3  -2 -10 139.794  51.293   1
   3  -2  10 63.9757 35.4447   1
   3  -2  10 107.716  42.375   1
  -3   2 -10 112.517  46.199   1
   3   2  10 172.072  43.803   1
  -4  -2 -10 224.659  65.040   1
   4  -2  10 177.484  49.132   1
  -4  -2 -10 146.895  48.702   1
   4   2  10 191.398  50.276   1
  -4   2 -10 291.380  68.277   1
  -5  -2 -10 75.8704 52.7831   1
   5  -2  10 38.1301 39.8783   1
   5   2  10 76.1762 46.8346   1
  -5   2 -10 127.577  63.132   1
   6  -2  10 102.757  51.408   1
  -6  -2 -10 64.5441 57.3168   1
  -6   2 -10 79.9063 66.2928   1
   6   2  10 140.468  52.632   1
   7  -2  10 38.2656 45.4443   1
  -7  -2 -10 -41.299  56.722   1
   7   2  10 -11.432  38.120   1
   8  -2  10 -27.219  46.532   1
   8   2  10 20.0522 53.3716   1
   9  -2  10 53.9196 57.2838   1
   9   2  10 -39.338  49.000   1
  10  -3 -10 -0.9555 58.9076   1
   9  -3 -10 30.9727 61.8003   1
   8  -3 -10  4.3660 52.1763   1
   8   3 -10 64.3870 56.4165   1
   7  -3 -10 -10.826  42.994   1
  -7  -3  10 64.8902 44.5961   2
   7   3 -10 -30.073  41.305   1
  -6  -3  10 61.8493 37.1480   2
   6  -3 -10 -46.265  39.273   1
  -6  -3  10 38.0745 32.8046   1
   6   3 -10 42.0557 43.0100   1
  -5  -3  10 99.0477 38.3653   1
   5  -3 -10 -7.5793 33.3785   1
   5   3 -10 -11.061  28.204   1
   4  -3 -10 152.680  50.380   1
  -4  -3  10 145.913  41.166   1
   4   3 -10 93.7984 36.2201   1
  -3  -3  10 -3.5477 24.0195   1
   3  -3 -10 -23.840  24.714   1
  -3  -3  10 -28.047  20.122   1
   3   3 -10 -16.988  20.251   1
  -3   3  10 46.5288 32.8317   1
   3   3 -10 31.8423 27.3669   2
  -3   3  10  3.3196 28.3742   1
   2  -3 -10 919.354 100.741   1
  -2  -3  10 793.222  79.149   1
  -2  -3  10 623.133  74.500   1
  -2   3  10 1022.66  103.56   1
   2   3 -10 746.303  79.948   1
  -2   3  10 703.427  88.632   1
   1  -3 -10 1176.35  121.95   1
   1  -3 -10 1368.28  120.76   1
  -1  -3  10 1350.31  117.75   1
  -1  -3  10 1422.53  117.04   1
   1  -3 -10 1317.59  109.77   2
  -1   3  10 1329.84  121.19   1
  -1   3  10 1466.17  126.11   1
   1   3 -10 1273.50  116.93   1
   1   3 -10 1404.97  114.73   1
   0  -3  10 1011.84   95.78   1
   0  -3 -10 1082.49  105.72   1
   0  -3  10 1102.03  101.23   1
   0  -3 -10 1249.61  103.18   1
   0   3  10 1022.73  103.31   1
   0   3  10 1027.91  100.78   1
   0   3 -10 986.647 100.211   1
   0   3 -10 1137.64   97.26   1
   1  -3  10 -8.9646 27.9851   1
   1  -3  10 66.6666 26.6210   1
  -1  -3 -10 84.7658 30.7878   1
  -1  -3 -10 76.1822 35.1901   1
  -1   3 -10 14.9508 27.7674   1
   1   3  10 38.3746 28.2515   1
   1   3  10 -37.959  13.090   1
  -1   3 -10 30.5625 22.4807   1
   2  -3  10 206.621  51.478   1
  -2  -3 -10 329.490  52.392   1
   2  -3  10 163.235  41.348   1
  -2  -3 -10 193.382  51.047   1
  -2   3 -10 190.821  41.408   1
  -2   3 -10 207.891  49.604   1
   2   3  10 231.672  46.174   1
   2   3  10 215.143  49.089   1
  -3  -3 -10 480.093  81.930   1
   3  -3  10 491.137  79.647   1
  -3  -3 -10 584.173  77.437   1
   3  -3  10 480.360  73.141   1
  -3   3 -10 422.552  76.005   1
   3   3  10 329.347  61.335   1
  -4  -3 -10 16.4162 40.0678   1
  -4  -3 -10 29.7892 30.8515   1
   4  -3  10 35.7799 34.3515   1
   4   3  10 51.6391 34.6366   1
  -4   3 -10 22.7634 42.7207   1
   5  -3  10 86.2317 42.9283   1
  -5  -3 -10 -9.7213 44.2690   1
   5   3  10 32.7835 37.9374   1
  -5   3 -10 14.0282 46.0227   1
   6  -3  10 372.234  78.999   1
  -6  -3 -10 483.962  98.831   1
   6   3  10 326.930  73.698   1
  -6   3 -10 484.293 108.846   1
  -7  -3 -10 94.2901 68.5897   1
   7  -3  10 288.388  76.102   1
   7   3  10 159.022  62.329   1
   8  -3  10 68.6049 53.9111   1
   8   3  10 28.0438 49.3266   1
   9  -3  10 33.0661 57.6833   1
  10  -4 -10 18.8538 68.2041   1
   9  -4 -10 -92.061  53.655   1
   8  -4 -10 -8.0887 51.5532   1
  -7  -4  10 96.0497 45.7547   2
   7  -4 -10 61.6657 56.2667   1
   7   4 -10 31.8202 45.9269   1
  -6  -4  10 17.2541 36.1856   2
   6  -4 -10 -49.878  36.913   1
  -6  -4  10 -23.406  31.324   1
   6   4 -10 -14.782  34.856   1
  -5  -4  10 118.574  41.008   1
   5  -4 -10 114.949  53.675   1
   5   4 -10 60.4027 39.6649   1
  -4  -4  10 79.7908 37.0995   1
   4  -4 -10 70.8048 42.6759   1
   4   4 -10 88.0860 37.5947   2
   4   4 -10 54.5995 32.6807   1
   3  -4 -10 406.710  70.689   1
  -3  -4  10 453.808  62.979   1
  -3  -4  10 305.080  56.708   1
  -3   4  10 496.443  75.000   1
   3   4 -10 494.381  64.767   2
   3   4 -10 402.543  59.287   1
  -2  -4  10 49.4250 24.1861   1
  -2  -4  10  9.5907 19.2487   1
   2  -4 -10 -2.8478 26.8559   1
  -2   4  10 78.3580 32.4240   1
  -2   4  10 38.7103 27.6827   1
   2   4 -10 80.8266 27.9232   1
  -1  -4  10 721.705  78.628   1
   1  -4 -10 720.899  84.173   1
   1  -4 -10 655.060  63.070   2
   1  -4 -10 771.776  90.417   1
  -1  -4  10 588.889  67.139   1
  -1   4  10 632.685  79.995   1
   1   4 -10 737.253  78.536   1
   1   4 -10 683.255  67.747   1
  -1   4  10 732.633  86.209   1
   0  -4 -10 1389.89  115.31   1
   0  -4  10 1289.62  112.59   1
   0  -4 -10 1229.20  117.28   1
   0  -4  10 1220.76  107.82   1
   0   4 -10 1095.65  110.02   1
   0   4  10 1284.95  116.96   1
   0   4 -10 1289.96  108.27   1
   0   4  10 1244.81  114.00   1
  -1  -4 -10 29.5555 23.8739   1
  -1  -4 -10 72.0172 32.7468   1
   1  -4  10 -4.0583 24.5962   1
   1  -4  10 34.9367 22.5444   1
   1   4  10  6.1671 22.2832   1
  -1   4 -10 -21.442  20.020   1
   1   4  10 25.9129 24.2256   1
  -1   4 -10  7.9755 27.1778   1
   2  -4  10 72.3863 34.6778   1
  -3  -4 -10 23.4873 26.8771   1
   3  -4  10 83.0811 34.2228   1
  -3  -4 -10 80.3671 41.5034   1
   3  -4  10 -13.499  23.425   1
  -3   4 -10 25.8714 37.2052   1
   3   4  10 14.6912 24.5126   1
   4  -4  10 13.0495 34.8701   1
  -4  -4 -10 11.4191 26.3999   1
   4  -4  10 41.7846 36.6965   1
  -4  -4 -10 17.9886 40.2364   1
   4   4  10 -5.1106 24.5371   1
  -4   4 -10 -9.8385 39.1701   1
  -5  -4 -10 47.1517 38.0774   1
  -5  -4 -10 114.038  59.254   1
[truncated: 518,363 more chars]
