# Supplementary material for: Nucleophilic Addition of Stabilized Phosphorus Ylides to Closo-Decaborate Nitrilium Salts: A Synthetic Route to Boron Cluster-Functionalized Iminoacyl Phosphoranes and Their Application in Potentiometric Sensing
Source: Molecules. 2026 Jan 9;31(2):231. doi: 10.3390/molecules31020231 (PMC12843826; doi:10.3390/molecules31020231)
Supplement: Supplementary file 1 [file molecules-31-00231-s001.zip › Structure_Ph4P_3a.cif]

data_zh67
_audit_creation_date               2025-10-22
_audit_creation_method
;
Olex2 1.5
(compiled 2025.07.13 svn.rb7424aed for OlexSys, GUI svn.r7314)
;
_shelx_SHELXL_version_number       '2018/3'
_audit_contact_author_address      ?
_audit_contact_author_email        ?
_audit_contact_author_name         ''
_audit_contact_author_phone        ?
_publ_contact_author_id_orcid      ?
_publ_section_references
;
Dolomanov, O.V., Bourhis, L.J., Gildea, R.J, Howard, J.A.K. & Puschmann, H.
 (2009), J. Appl. Cryst. 42, 339-341.

Sheldrick, G.M. (2015). Acta Cryst. C71, 3-8.
;
_chemical_name_common              ?
_chemical_name_systematic
;
 ?
;
_chemical_formula_moiety           'C24 H33 B10 N O2 P, C24 H20 P'
_chemical_formula_sum              'C48 H53 B10 N O2 P2'
_chemical_formula_weight           845.95
_chemical_melting_point            ?
loop_
  _atom_type_symbol
  _atom_type_description
  _atom_type_scat_dispersion_real
  _atom_type_scat_dispersion_imag
  _atom_type_scat_source
 'C' 'C' 0.0033 0.0016 'International Tables Vol C Tables 4.2.6.8 and 6.1.1.4'
 'H' 'H' 0.0000 0.0000 'International Tables Vol C Tables 4.2.6.8 and 6.1.1.4'
 'N' 'N' 0.0061 0.0033 'International Tables Vol C Tables 4.2.6.8 and 6.1.1.4'
 'O' 'O' 0.0106 0.0060 'International Tables Vol C Tables 4.2.6.8 and 6.1.1.4'
 'B' 'B' 0.0013 0.0007 'International Tables Vol C Tables 4.2.6.8 and 6.1.1.4'
 'P' 'P' 0.1023 0.0942 'International Tables Vol C Tables 4.2.6.8 and 6.1.1.4'

_shelx_space_group_comment
;
The symmetry employed for this shelxl refinement is uniquely defined
by the following loop, which should always be used as a source of
symmetry information in preference to the above space-group names.
They are only intended as comments.
;
_space_group_crystal_system        'triclinic'
_space_group_IT_number             2
_space_group_name_H-M_alt          'P -1'
_space_group_name_Hall             '-P 1'
loop_
  _space_group_symop_operation_xyz
 'x, y, z'
 '-x, -y, -z'

_cell_length_a                     10.6876(5)
_cell_length_b                     13.1011(7)
_cell_length_c                     18.1250(9)
_cell_angle_alpha                  95.062(2)
_cell_angle_beta                   101.130(2)
_cell_angle_gamma                  110.664(2)
_cell_volume                       2295.9(2)
_cell_formula_units_Z              2
_cell_measurement_reflns_used      2191
_cell_measurement_temperature      100(2)
_cell_measurement_theta_max        25.76
_cell_measurement_theta_min        3.07
_shelx_estimated_absorpt_T_max     ?
_shelx_estimated_absorpt_T_min     ?
_exptl_absorpt_coefficient_mu      0.136
_exptl_absorpt_correction_T_max    ?
_exptl_absorpt_correction_T_min    ?
_exptl_absorpt_correction_type     ?
_exptl_absorpt_process_details     none
_exptl_absorpt_special_details     ?
_exptl_crystal_colour              ?
_exptl_crystal_density_diffrn      1.224
_exptl_crystal_density_meas        ?
_exptl_crystal_density_method      ?
_exptl_crystal_description         fragment
_exptl_crystal_F_000               888
_exptl_crystal_size_max            0.38
_exptl_crystal_size_mid            0.18
_exptl_crystal_size_min            0.04
_exptl_special_details
;
 ?
;
_exptl_transmission_factor_max     ?
_exptl_transmission_factor_min     ?
_diffrn_reflns_av_R_equivalents    0.0675
_diffrn_reflns_av_unetI/netI       0.1556
_diffrn_reflns_Laue_measured_fraction_full  0.984
_diffrn_reflns_Laue_measured_fraction_max  0.979
_diffrn_reflns_limit_h_max         13
_diffrn_reflns_limit_h_min         -9
_diffrn_reflns_limit_k_max         17
_diffrn_reflns_limit_k_min         -16
_diffrn_reflns_limit_l_max         23
_diffrn_reflns_limit_l_min         -23
_diffrn_reflns_number              20485
_diffrn_reflns_point_group_measured_fraction_full  0.984
_diffrn_reflns_point_group_measured_fraction_max  0.979
_diffrn_reflns_theta_full          25.242
_diffrn_reflns_theta_max           27.498
_diffrn_reflns_theta_min           4.078
_diffrn_ambient_temperature        100.15
_diffrn_detector_area_resol_mean   ?
_diffrn_measured_fraction_theta_full  0.984
_diffrn_measured_fraction_theta_max  0.979
_diffrn_measurement_device_type   
 'Bruker KAPPA APEX II area-detector diffractometer'
_diffrn_measurement_method         ?
_diffrn_radiation_type             MoK\a
_diffrn_radiation_wavelength       0.71073
_diffrn_source                     ?
_reflns_Friedel_coverage           0.000
_reflns_Friedel_fraction_full      .
_reflns_Friedel_fraction_max       .
_reflns_number_gt                  5380
_reflns_number_total               10298
_reflns_special_details
;
 Reflections were merged by SHELXL according to the crystal
 class for the calculation of statistics and refinement.
 
 _reflns_Friedel_fraction is defined as the number of unique
 Friedel pairs measured divided by the number that would be
 possible theoretically, ignoring centric projections and
 systematic absences.
;
_reflns_threshold_expression       'I > 2\s(I)'
_computing_cell_refinement         ?
_computing_data_collection         ?
_computing_data_reduction          ?
_computing_molecular_graphics      'Olex2 1.5 (Dolomanov et al., 2009)'
_computing_publication_material    'Olex2 1.5 (Dolomanov et al., 2009)'
_computing_structure_refinement    'SHELXL 2018/3 (Sheldrick, 2015)'
_computing_structure_solution      ?
_refine_diff_density_max           0.374
_refine_diff_density_min           -0.352
_refine_diff_density_rms           0.061
_refine_ls_extinction_coef         .
_refine_ls_extinction_method       none
_refine_ls_goodness_of_fit_ref     0.950
_refine_ls_hydrogen_treatment      mixed
_refine_ls_matrix_type             full
_refine_ls_number_parameters       613
_refine_ls_number_reflns           10298
_refine_ls_number_restraints       2
_refine_ls_R_factor_all            0.1495
_refine_ls_R_factor_gt             0.0627
_refine_ls_restrained_S_all        0.950
_refine_ls_shift/su_max            0.000
_refine_ls_shift/su_mean           0.000
_refine_ls_structure_factor_coef   Fsqd
_refine_ls_weighting_details      
 'w=1/[\s^2^(Fo^2^)+(0.0451P)^2^] where P=(Fo^2^+2Fc^2^)/3'
_refine_ls_weighting_scheme        calc
_refine_ls_wR_factor_gt            0.1041
_refine_ls_wR_factor_ref           0.1289
_refine_special_details
;
 ?
;
_olex2_refinement_description
;
1. Fixed Uiso
 At 1.2 times of:
  All C(H) groups, All C(H,H) groups, All N(H) groups
 At 1.5 times of:
  All C(H,H,H) groups
2. Restrained distances
 O2-C5B
 1.45 with sigma of 0.02
 C5B-C6B
 1.52 with sigma of 0.02
3. Uiso/Uaniso restraints and constraints
Uanis(C5B) = Uanis(C5A)
Uanis(C6B) = Uanis(C6A)
4. Others
 Fixed Sof: C5A(0.8) H5AA(0.8) H5AB(0.8) C5B(0.2) H5BA(0.2) H5BB(0.2) C6A(0.8)
 H6AA(0.8) H6AB(0.8) H6AC(0.8) C6B(0.2) H6BA(0.2) H6BB(0.2) H6BC(0.2)
5.a Secondary CH2 refined with riding coordinates:
 C5A(H5AA,H5AB), C5B(H5BA,H5BB)
5.b Aromatic/amide H refined with riding coordinates:
 N1(H1), C8(H8), C9(H9), C10(H10), C11(H11), C12(H12), C14(H14), C15(H15),
 C16(H16), C17(H17), C18(H18), C20(H20), C21(H21), C22(H22), C23(H23), C24(H24),
  C26(H26), C27(H27), C28(H28), C29(H29), C30(H30), C32(H32), C33(H33),
 C34(H34), C35(H35), C36(H36), C38(H38), C39(H39), C40(H40), C41(H41), C42(H42),
  C44(H44), C45(H45), C46(H46), C47(H47), C48(H48)
5.c Idealised Me refined as rotating group:
 C2(H2A,H2B,H2C), C6A(H6AA,H6AB,H6AC), C6B(H6BA,H6BB,H6BC)
;
_atom_sites_solution_hydrogens     mixed
_atom_sites_solution_primary       ?
_atom_sites_solution_secondary     ?
loop_
  _atom_site_label
  _atom_site_type_symbol
  _atom_site_fract_x
  _atom_site_fract_y
  _atom_site_fract_z
  _atom_site_U_iso_or_equiv
  _atom_site_adp_type
  _atom_site_occupancy
  _atom_site_site_symmetry_order
  _atom_site_calc_flag
  _atom_site_refinement_flags_posn
  _atom_site_refinement_flags_adp
  _atom_site_refinement_flags_occupancy
  _atom_site_disorder_assembly
  _atom_site_disorder_group
 P1 P 0.34750(7) 0.22193(6) 0.50323(4) 0.01824(17) Uani 1 1 d . . . . .
 O1 O 0.26282(19) 0.16119(16) 0.69883(11) 0.0313(5) Uani 1 1 d . . . . .
 O2 O 0.3695(2) 0.09859(16) 0.62023(11) 0.0336(5) Uani 1 1 d D . . . .
 N1 N 0.2578(2) 0.36354(18) 0.68089(13) 0.0238(5) Uani 1 1 d . . . . .
 H1 H 0.225871 0.303162 0.700487 0.029 Uiso 1 1 calc R U . . .
 C1 C 0.2980(3) 0.3484(2) 0.61849(16) 0.0224(6) Uani 1 1 d . . . . .
 C2 C 0.3414(3) 0.4477(2) 0.57996(16) 0.0305(7) Uani 1 1 d . . . . .
 H2A H 0.401286 0.439025 0.547200 0.046 Uiso 1 1 calc R U . . .
 H2B H 0.391678 0.514427 0.618659 0.046 Uiso 1 1 calc R U . . .
 H2C H 0.259706 0.454308 0.548871 0.046 Uiso 1 1 calc R U . . .
 C3 C 0.3081(3) 0.2463(2) 0.59114(15) 0.0203(6) Uani 1 1 d . . . . .
 C4 C 0.3079(3) 0.1673(2) 0.64159(17) 0.0263(7) Uani 1 1 d . . . . .
 C5A C 0.3714(4) 0.0151(3) 0.6663(2) 0.0325(10) Uani 0.8 1 d . . P A 1
 H5AA H 0.397500 0.047876 0.721072 0.039 Uiso 0.8 1 calc R U P A 1
 H5AB H 0.440140 -0.015589 0.656380 0.039 Uiso 0.8 1 calc R U P A 1
 C5B C 0.3063(19) -0.0188(13) 0.6370(10) 0.0325(10) Uani 0.2 1 d D . P A 2
 H5BA H 0.224072 -0.027306 0.657177 0.039 Uiso 0.2 1 calc R U P A 2
 H5BB H 0.277938 -0.073760 0.589750 0.039 Uiso 0.2 1 calc R U P A 2
 C6A C 0.2317(4) -0.0749(3) 0.6473(2) 0.0401(10) Uani 0.8 1 d . . P A 1
 H6AA H 0.203728 -0.103404 0.592391 0.060 Uiso 0.8 1 calc R U P A 1
 H6AB H 0.165533 -0.045383 0.661483 0.060 Uiso 0.8 1 calc R U P A 1
 H6AC H 0.233995 -0.134876 0.675532 0.060 Uiso 0.8 1 calc R U P A 1
 C6B C 0.4141(15) -0.0363(13) 0.6950(9) 0.0401(10) Uani 0.2 1 d D . P A 2
 H6BA H 0.493997 -0.029392 0.673886 0.060 Uiso 0.2 1 calc R U P A 2
 H6BB H 0.376308 -0.110433 0.707879 0.060 Uiso 0.2 1 calc R U P A 2
 H6BC H 0.442554 0.019401 0.741030 0.060 Uiso 0.2 1 calc R U P A 2
 C7 C 0.2734(3) 0.0761(2) 0.46166(15) 0.0206(6) Uani 1 1 d . . . . .
 C8 C 0.1306(3) 0.0224(2) 0.44216(17) 0.0304(7) Uani 1 1 d . . . . .
 H8 H 0.074563 0.061208 0.453511 0.036 Uiso 1 1 calc R U . . .
 C9 C 0.0699(3) -0.0867(2) 0.40644(18) 0.0363(8) Uani 1 1 d . . . . .
 H9 H -0.027551 -0.122900 0.394502 0.044 Uiso 1 1 calc R U . . .
 C10 C 0.1485(3) -0.1437(2) 0.38798(17) 0.0318(7) Uani 1 1 d . . . . .
 H10 H 0.105727 -0.217968 0.361729 0.038 Uiso 1 1 calc R U . . .
 C11 C 0.2908(3) -0.0920(2) 0.40792(16) 0.0284(7) Uani 1 1 d . . . . .
 H11 H 0.346122 -0.131284 0.396228 0.034 Uiso 1 1 calc R U . . .
 C12 C 0.3525(3) 0.0172(2) 0.44499(16) 0.0233(6) Uani 1 1 d . . . . .
 H12 H 0.450157 0.051966 0.459106 0.028 Uiso 1 1 calc R U . . .
 C13 C 0.2678(3) 0.2829(2) 0.43236(15) 0.0176(6) Uani 1 1 d . . . . .
 C14 C 0.1332(3) 0.2769(2) 0.42754(16) 0.0252(7) Uani 1 1 d . . . . .
 H14 H 0.086789 0.247437 0.465177 0.030 Uiso 1 1 calc R U . . .
 C15 C 0.0672(3) 0.3133(2) 0.36859(17) 0.0298(7) Uani 1 1 d . . . . .
 H15 H -0.024123 0.309039 0.366040 0.036 Uiso 1 1 calc R U . . .
 C16 C 0.1334(3) 0.3561(2) 0.31305(17) 0.0303(7) Uani 1 1 d . . . . .
 H16 H 0.086494 0.378994 0.271742 0.036 Uiso 1 1 calc R U . . .
 C17 C 0.2669(3) 0.3652(2) 0.31796(16) 0.0238(7) Uani 1 1 d . . . . .
 H17 H 0.313333 0.396593 0.280819 0.029 Uiso 1 1 calc R U . . .
 C18 C 0.3337(3) 0.3289(2) 0.37682(15) 0.0199(6) Uani 1 1 d . . . . .
 H18 H 0.425929 0.335314 0.379586 0.024 Uiso 1 1 calc R U . . .
 C19 C 0.5310(3) 0.2740(2) 0.51067(15) 0.0195(6) Uani 1 1 d . . . . .
 C20 C 0.5877(3) 0.2553(2) 0.45046(16) 0.0210(6) Uani 1 1 d . . . . .
 H20 H 0.529359 0.210824 0.403537 0.025 Uiso 1 1 calc R U . . .
 C21 C 0.7287(3) 0.3012(2) 0.45859(17) 0.0266(7) Uani 1 1 d . . . . .
 H21 H 0.766623 0.289776 0.416766 0.032 Uiso 1 1 calc R U . . .
 C22 C 0.8142(3) 0.3632(2) 0.52678(18) 0.0277(7) Uani 1 1 d . . . . .
 H22 H 0.911005 0.393483 0.532126 0.033 Uiso 1 1 calc R U . . .
 C23 C 0.7602(3) 0.3817(2) 0.58754(17) 0.0280(7) Uani 1 1 d . . . . .
 H23 H 0.819770 0.423587 0.634899 0.034 Uiso 1 1 calc R U . . .
 C24 C 0.6179(3) 0.3388(2) 0.57922(16) 0.0217(6) Uani 1 1 d . . . . .
 H24 H 0.580248 0.353756 0.620359 0.026 Uiso 1 1 calc R U . . .
 B1 B 0.1671(3) 0.5432(3) 0.6887(2) 0.0294(8) Uani 1 1 d . . . . .
 H1A H 0.107(3) 0.531(2) 0.6276(17) 0.038(8) Uiso 1 1 d . . . . .
 B2 B 0.2565(3) 0.4672(3) 0.72584(18) 0.0229(7) Uani 1 1 d . . . . .
 B3 B 0.3383(3) 0.6175(3) 0.72806(19) 0.0241(8) Uani 1 1 d . . . . .
 H3 H 0.406(2) 0.668(2) 0.6927(15) 0.028(7) Uiso 1 1 d . . . . .
 B4 B 0.2035(3) 0.6381(3) 0.76815(19) 0.0233(7) Uani 1 1 d . . . . .
 H4 H 0.161(2) 0.705(2) 0.7653(13) 0.019(7) Uiso 1 1 d . . . . .
 B5 B 0.1207(4) 0.4885(3) 0.7651(2) 0.0291(8) Uani 1 1 d . . . . .
 H5 H 0.021(3) 0.438(2) 0.7635(14) 0.026(7) Uiso 1 1 d . . . . .
 B6 B 0.2592(4) 0.4602(3) 0.8247(2) 0.0322(9) Uani 1 1 d . . . . .
 H6 H 0.233(3) 0.373(2) 0.8387(16) 0.045(9) Uiso 1 1 d . . . . .
 B7 B 0.4114(3) 0.5509(3) 0.79708(19) 0.0274(8) Uani 1 1 d . . . . .
 H7 H 0.509(3) 0.541(2) 0.7911(15) 0.040(8) Uiso 1 1 d . . . . .
 B8 B 0.3733(3) 0.6699(3) 0.8286(2) 0.0283(8) Uani 1 1 d . . . . .
 H8A H 0.446(2) 0.765(2) 0.8523(15) 0.031(7) Uiso 1 1 d . . . . .
 B9 B 0.2187(3) 0.5784(3) 0.85442(19) 0.0288(8) Uani 1 1 d . . . . .
 H9A H 0.163(2) 0.595(2) 0.8990(15) 0.033(8) Uiso 1 1 d . . . . .
 B10 B 0.3770(4) 0.5728(3) 0.8836(2) 0.0341(9) Uani 1 1 d . . . . .
 H10A H 0.449(3) 0.583(2) 0.9443(18) 0.052(9) Uiso 1 1 d . . . . .
 P2 P 0.82065(7) 0.14577(6) 0.94299(4) 0.02425(19) Uani 1 1 d . . . . .
 C25 C 0.7195(3) 0.2166(2) 0.89641(17) 0.0269(7) Uani 1 1 d . . . . .
 C26 C 0.6545(3) 0.2702(2) 0.93543(18) 0.0361(8) Uani 1 1 d . . . . .
 H26 H 0.660964 0.269008 0.988344 0.043 Uiso 1 1 calc R U . . .
 C27 C 0.5794(3) 0.3260(2) 0.8969(2) 0.0393(8) Uani 1 1 d . . . . .
 H27 H 0.533916 0.362128 0.923292 0.047 Uiso 1 1 calc R U . . .
 C28 C 0.5719(3) 0.3281(3) 0.8205(2) 0.0427(9) Uani 1 1 d . . . . .
 H28 H 0.520166 0.365186 0.793929 0.051 Uiso 1 1 calc R U . . .
 C29 C 0.6380(4) 0.2776(3) 0.7830(2) 0.0610(11) Uani 1 1 d . . . . .
 H29 H 0.634195 0.281290 0.730524 0.073 Uiso 1 1 calc R U . . .
 C30 C 0.7103(4) 0.2212(3) 0.81994(19) 0.0471(9) Uani 1 1 d . . . . .
 H30 H 0.754484 0.184922 0.792541 0.057 Uiso 1 1 calc R U . . .
 C31 C 0.8421(3) 0.0583(2) 0.86888(15) 0.0241(7) Uani 1 1 d . . . . .
 C32 C 0.7272(3) -0.0297(2) 0.82363(17) 0.0324(7) Uani 1 1 d . . . . .
 H32 H 0.638712 -0.043787 0.833136 0.039 Uiso 1 1 calc R U . . .
 C33 C 0.7421(3) -0.0960(3) 0.76527(17) 0.0368(8) Uani 1 1 d . . . . .
 H33 H 0.664073 -0.156677 0.735359 0.044 Uiso 1 1 calc R U . . .
 C34 C 0.8695(3) -0.0747(3) 0.75006(18) 0.0396(8) Uani 1 1 d . . . . .
 H34 H 0.878889 -0.120587 0.709617 0.047 Uiso 1 1 calc R U . . .
 C35 C 0.9831(3) 0.0128(3) 0.79322(19) 0.0427(9) Uani 1 1 d . . . . .
 H35 H 1.070544 0.027651 0.782134 0.051 Uiso 1 1 calc R U . . .
 C36 C 0.9701(3) 0.0794(2) 0.85310(17) 0.0346(8) Uani 1 1 d . . . . .
 H36 H 1.048750 0.139384 0.883169 0.042 Uiso 1 1 calc R U . . .
 C37 C 0.7452(3) 0.0635(2) 1.00886(16) 0.0243(7) Uani 1 1 d . . . . .
 C38 C 0.7170(3) -0.0494(2) 0.99949(17) 0.0314(7) Uani 1 1 d . . . . .
 H38 H 0.729166 -0.085491 0.955144 0.038 Uiso 1 1 calc R U . . .
 C39 C 0.6715(3) -0.1093(3) 1.05454(19) 0.0417(9) Uani 1 1 d . . . . .
 H39 H 0.652914 -0.186376 1.048173 0.050 Uiso 1 1 calc R U . . .
 C40 C 0.6528(3) -0.0573(3) 1.11898(18) 0.0394(8) Uani 1 1 d . . . . .
 H40 H 0.621405 -0.098697 1.156821 0.047 Uiso 1 1 calc R U . . .
 C41 C 0.6797(3) 0.0546(3) 1.12817(18) 0.0368(8) Uani 1 1 d . . . . .
 H41 H 0.665899 0.089969 1.172220 0.044 Uiso 1 1 calc R U . . .
 C42 C 0.7264(3) 0.1154(2) 1.07428(17) 0.0333(8) Uani 1 1 d . . . . .
 H42 H 0.745906 0.192686 1.081391 0.040 Uiso 1 1 calc R U . . .
 C43 C 0.9850(3) 0.2428(2) 0.99503(16) 0.0240(7) Uani 1 1 d . . . . .
 C44 C 1.0414(3) 0.3440(2) 0.97162(17) 0.0347(8) Uani 1 1 d . . . . .
 H44 H 0.988680 0.364864 0.931675 0.042 Uiso 1 1 calc R U . . .
 C45 C 1.1751(3) 0.4140(3) 1.00714(18) 0.0425(9) Uani 1 1 d . . . . .
 H45 H 1.214873 0.483127 0.991424 0.051 Uiso 1 1 calc R U . . .
 C46 C 1.2510(3) 0.3833(3) 1.06554(18) 0.0388(8) Uani 1 1 d . . . . .
 H46 H 1.343321 0.431145 1.089131 0.047 Uiso 1 1 calc R U . . .
 C47 C 1.1941(3) 0.2843(3) 1.08982(18) 0.0386(8) Uani 1 1 d . . . . .
 H47 H 1.246144 0.264907 1.130924 0.046 Uiso 1 1 calc R U . . .
 C48 C 1.0616(3) 0.2135(2) 1.05435(17) 0.0324(7) Uani 1 1 d . . . . .
 H48 H 1.022482 0.144603 1.070472 0.039 Uiso 1 1 calc R U . . .

loop_
  _atom_site_aniso_label
  _atom_site_aniso_U_11
  _atom_site_aniso_U_22
  _atom_site_aniso_U_33
  _atom_site_aniso_U_23
  _atom_site_aniso_U_13
  _atom_site_aniso_U_12
 P1 0.0195(4) 0.0193(4) 0.0168(4) 0.0013(3) 0.0044(3) 0.0087(3)
 O1 0.0472(13) 0.0359(12) 0.0244(12) 0.0116(10) 0.0190(10) 0.0246(10)
 O2 0.0539(13) 0.0380(13) 0.0288(12) 0.0164(10) 0.0208(10) 0.0329(11)
 N1 0.0256(13) 0.0231(13) 0.0249(14) 0.0049(11) 0.0101(11) 0.0095(11)
 C1 0.0184(15) 0.0246(16) 0.0209(16) 0.0009(13) 0.0021(12) 0.0061(12)
 C2 0.0386(18) 0.0229(16) 0.0296(18) -0.0005(14) 0.0127(15) 0.0102(14)
 C3 0.0246(15) 0.0206(15) 0.0179(15) 0.0027(12) 0.0087(12) 0.0094(12)
 C4 0.0313(17) 0.0257(17) 0.0260(18) 0.0030(13) 0.0090(14) 0.0148(14)
 C5A 0.046(3) 0.038(3) 0.025(3) 0.012(2) 0.011(2) 0.027(2)
 C5B 0.046(3) 0.038(3) 0.025(3) 0.012(2) 0.011(2) 0.027(2)
 C6A 0.060(3) 0.026(2) 0.037(2) 0.0073(19) 0.016(2) 0.017(2)
 C6B 0.060(3) 0.026(2) 0.037(2) 0.0073(19) 0.016(2) 0.017(2)
 C7 0.0203(15) 0.0234(16) 0.0181(15) 0.0054(12) 0.0053(12) 0.0077(13)
 C8 0.0236(17) 0.0255(17) 0.044(2) 0.0037(15) 0.0089(14) 0.0121(14)
 C9 0.0229(17) 0.0240(18) 0.051(2) -0.0002(15) 0.0028(15) 0.0012(14)
 C10 0.0342(18) 0.0156(16) 0.038(2) 0.0000(14) 0.0009(15) 0.0052(14)
 C11 0.0324(18) 0.0253(17) 0.0320(18) 0.0028(14) 0.0079(14) 0.0166(14)
 C12 0.0211(15) 0.0223(16) 0.0270(17) 0.0030(13) 0.0052(12) 0.0091(13)
 C13 0.0208(15) 0.0139(14) 0.0172(15) -0.0037(11) 0.0021(12) 0.0080(12)
 C14 0.0225(16) 0.0267(17) 0.0272(17) 0.0018(13) 0.0068(13) 0.0105(13)
 C15 0.0232(16) 0.0338(18) 0.038(2) 0.0076(15) 0.0058(14) 0.0183(14)
 C16 0.0325(18) 0.0315(18) 0.0289(18) 0.0082(14) 0.0010(14) 0.0169(14)
 C17 0.0269(16) 0.0215(16) 0.0225(17) 0.0029(13) 0.0051(13) 0.0093(13)
 C18 0.0189(15) 0.0184(15) 0.0213(16) -0.0016(12) 0.0016(12) 0.0084(12)
 C19 0.0213(14) 0.0186(15) 0.0204(16) 0.0037(12) 0.0032(12) 0.0105(12)
 C20 0.0215(15) 0.0174(15) 0.0240(16) 0.0036(12) 0.0028(12) 0.0087(12)
 C21 0.0255(16) 0.0248(16) 0.0339(19) 0.0115(14) 0.0090(14) 0.0123(13)
 C22 0.0151(15) 0.0230(16) 0.043(2) 0.0104(14) 0.0023(14) 0.0063(13)
 C23 0.0280(17) 0.0201(16) 0.0280(18) 0.0004(13) -0.0069(13) 0.0076(13)
 C24 0.0253(16) 0.0164(15) 0.0235(17) 0.0025(12) 0.0024(13) 0.0098(12)
 B1 0.0289(19) 0.034(2) 0.025(2) -0.0038(16) 0.0015(16) 0.0158(17)
 B2 0.0247(18) 0.0226(18) 0.0197(18) 0.0006(14) 0.0066(14) 0.0068(15)
 B3 0.0258(18) 0.0286(19) 0.0186(18) 0.0015(15) 0.0060(15) 0.0114(15)
 B4 0.0214(17) 0.0252(19) 0.0243(19) 0.0003(15) 0.0025(14) 0.0125(15)
 B5 0.0208(19) 0.033(2) 0.030(2) -0.0007(16) 0.0042(15) 0.0080(16)
 B6 0.053(2) 0.034(2) 0.022(2) 0.0091(16) 0.0180(18) 0.0258(19)
 B7 0.0269(19) 0.031(2) 0.024(2) 0.0005(15) -0.0006(15) 0.0145(16)
 B8 0.0286(19) 0.032(2) 0.027(2) -0.0016(16) 0.0043(15) 0.0163(17)
 B9 0.035(2) 0.035(2) 0.021(2) 0.0003(16) 0.0097(16) 0.0189(17)
 B10 0.036(2) 0.045(2) 0.026(2) 0.0054(18) 0.0068(17) 0.0224(19)
 P2 0.0275(4) 0.0231(4) 0.0195(4) 0.0010(3) 0.0014(3) 0.0094(3)
 C25 0.0269(16) 0.0244(16) 0.0258(18) 0.0022(13) 0.0012(13) 0.0087(13)
 C26 0.0388(19) 0.0359(19) 0.0298(19) 0.0031(15) 0.0003(15) 0.0144(16)
 C27 0.041(2) 0.0292(18) 0.048(2) 0.0007(16) 0.0057(17) 0.0177(16)
 C28 0.051(2) 0.0332(19) 0.037(2) 0.0049(16) -0.0105(17) 0.0200(17)
 C29 0.097(3) 0.079(3) 0.031(2) 0.015(2) 0.010(2) 0.064(3)
 C30 0.072(2) 0.059(2) 0.030(2) 0.0098(17) 0.0129(18) 0.047(2)
 C31 0.0308(17) 0.0218(16) 0.0181(16) 0.0014(12) 0.0029(13) 0.0099(13)
 C32 0.0336(18) 0.0350(18) 0.0251(18) -0.0004(14) 0.0012(14) 0.0132(15)
 C33 0.043(2) 0.0344(19) 0.0253(19) -0.0048(15) 0.0005(15) 0.0112(16)
 C34 0.052(2) 0.038(2) 0.0264(19) -0.0052(15) 0.0099(16) 0.0165(17)
 C35 0.044(2) 0.045(2) 0.039(2) -0.0013(17) 0.0187(17) 0.0149(17)
 C36 0.0391(19) 0.0299(18) 0.0272(18) -0.0013(14) 0.0058(15) 0.0066(15)
 C37 0.0233(15) 0.0229(16) 0.0225(17) 0.0009(13) 0.0022(12) 0.0059(13)
 C38 0.0397(18) 0.0239(17) 0.0295(18) 0.0003(14) 0.0139(15) 0.0088(14)
 C39 0.056(2) 0.0226(17) 0.044(2) 0.0032(16) 0.0214(18) 0.0071(16)
 C40 0.050(2) 0.0327(19) 0.035(2) 0.0090(16) 0.0196(16) 0.0094(16)
 C41 0.051(2) 0.0317(19) 0.0275(19) 0.0020(15) 0.0154(16) 0.0136(16)
 C42 0.0465(19) 0.0223(17) 0.0324(19) 0.0007(14) 0.0113(16) 0.0145(15)
 C43 0.0301(16) 0.0224(16) 0.0178(16) 0.0011(12) 0.0036(13) 0.0098(13)
 C44 0.0338(19) 0.040(2) 0.0237(18) 0.0099(15) -0.0009(14) 0.0083(16)
 C45 0.041(2) 0.037(2) 0.033(2) 0.0116(16) 0.0010(16) -0.0027(16)
 C46 0.0290(18) 0.039(2) 0.035(2) -0.0002(16) -0.0030(15) 0.0039(15)
 C47 0.042(2) 0.0327(19) 0.033(2) -0.0001(15) -0.0081(16) 0.0158(16)
 C48 0.0370(18) 0.0213(16) 0.0324(19) 0.0018(14) 0.0006(15) 0.0079(14)

_geom_special_details
;
 All esds (except the esd in the dihedral angle between two l.s. planes)
 are estimated using the full covariance matrix.  The cell esds are taken
 into account individually in the estimation of esds in distances, angles
 and torsion angles; correlations between esds in cell parameters are only
 used when they are defined by crystal symmetry.  An approximate (isotropic)
 treatment of cell esds is used for estimating esds involving l.s. planes.
;
loop_
  _geom_bond_atom_site_label_1
  _geom_bond_atom_site_label_2
  _geom_bond_distance
  _geom_bond_site_symmetry_2
  _geom_bond_publ_flag
 P1 C3 1.755(3) . ?
 P1 C7 1.814(3) . ?
 P1 C13 1.804(3) . ?
 P1 C19 1.807(3) . ?
 O1 C4 1.223(3) . ?
 O2 C4 1.360(3) . ?
 O2 C5A 1.438(4) . ?
 O2 C5B 1.531(15) . ?
 N1 H1 0.8800 . ?
 N1 C1 1.308(3) . ?
 N1 B2 1.527(4) . ?
 C1 C2 1.501(4) . ?
 C1 C3 1.433(4) . ?
 C2 H2A 0.9800 . ?
 C2 H2B 0.9800 . ?
 C2 H2C 0.9800 . ?
 C3 C4 1.441(4) . ?
 C5A H5AA 0.9900 . ?
 C5A H5AB 0.9900 . ?
 C5A C6A 1.491(5) . ?
 C5B H5BA 0.9900 . ?
 C5B H5BB 0.9900 . ?
 C5B C6B 1.499(16) . ?
 C6A H6AA 0.9800 . ?
 C6A H6AB 0.9800 . ?
 C6A H6AC 0.9800 . ?
 C6B H6BA 0.9800 . ?
 C6B H6BB 0.9800 . ?
 C6B H6BC 0.9800 . ?
 C7 C8 1.393(3) . ?
 C7 C12 1.386(4) . ?
 C8 H8 0.9500 . ?
 C8 C9 1.381(4) . ?
 C9 H9 0.9500 . ?
 C9 C10 1.372(4) . ?
 C10 H10 0.9500 . ?
 C10 C11 1.386(4) . ?
 C11 H11 0.9500 . ?
 C11 C12 1.388(4) . ?
 C12 H12 0.9500 . ?
 C13 C14 1.397(3) . ?
 C13 C18 1.398(3) . ?
 C14 H14 0.9500 . ?
 C14 C15 1.380(4) . ?
 C15 H15 0.9500 . ?
 C15 C16 1.386(4) . ?
 C16 H16 0.9500 . ?
 C16 C17 1.373(4) . ?
 C17 H17 0.9500 . ?
 C17 C18 1.382(4) . ?
 C18 H18 0.9500 . ?
 C19 C20 1.390(3) . ?
 C19 C24 1.393(4) . ?
 C20 H20 0.9500 . ?
 C20 C21 1.384(3) . ?
 C21 H21 0.9500 . ?
 C21 C22 1.373(4) . ?
 C22 H22 0.9500 . ?
 C22 C23 1.379(4) . ?
 C23 H23 0.9500 . ?
 C23 C24 1.395(3) . ?
 C24 H24 0.9500 . ?
 B1 H1A 1.13(3) . ?
 B1 B2 1.702(5) . ?
 B1 B3 1.709(5) . ?
 B1 B4 1.702(5) . ?
 B1 B5 1.692(5) . ?
 B2 B3 1.844(5) . ?
 B2 B5 1.828(5) . ?
 B2 B6 1.797(5) . ?
 B2 B7 1.803(5) . ?
 B3 H3 1.13(2) . ?
 B3 B4 1.822(4) . ?
 B3 B7 1.798(5) . ?
 B3 B8 1.808(5) . ?
 B4 H4 1.12(2) . ?
 B4 B5 1.834(5) . ?
 B4 B8 1.813(5) . ?
 B4 B9 1.814(5) . ?
 B5 H5 1.03(2) . ?
 B5 B6 1.826(5) . ?
 B5 B9 1.801(5) . ?
 B6 H6 1.14(3) . ?
 B6 B7 1.833(5) . ?
 B6 B9 1.814(5) . ?
 B6 B10 1.671(5) . ?
 B7 H7 1.12(3) . ?
 B7 B8 1.817(5) . ?
 B7 B10 1.701(5) . ?
 B8 H8A 1.20(3) . ?
 B8 B9 1.840(5) . ?
 B8 B10 1.690(5) . ?
 B9 H9A 1.14(3) . ?
 B9 B10 1.702(5) . ?
 B10 H10A 1.18(3) . ?
 P2 C25 1.799(3) . ?
 P2 C31 1.790(3) . ?
 P2 C37 1.796(3) . ?
 P2 C43 1.779(3) . ?
 C25 C26 1.387(4) . ?
 C25 C30 1.379(4) . ?
 C26 H26 0.9500 . ?
 C26 C27 1.397(4) . ?
 C27 H27 0.9500 . ?
 C27 C28 1.374(4) . ?
 C28 H28 0.9500 . ?
 C28 C29 1.354(4) . ?
 C29 H29 0.9500 . ?
 C29 C30 1.372(4) . ?
 C30 H30 0.9500 . ?
 C31 C32 1.398(4) . ?
 C31 C36 1.388(4) . ?
 C32 H32 0.9500 . ?
 C32 C33 1.378(4) . ?
 C33 H33 0.9500 . ?
 C33 C34 1.378(4) . ?
 C34 H34 0.9500 . ?
 C34 C35 1.376(4) . ?
 C35 H35 0.9500 . ?
 C35 C36 1.392(4) . ?
 C36 H36 0.9500 . ?
 C37 C38 1.389(4) . ?
 C37 C42 1.398(4) . ?
 C38 H38 0.9500 . ?
 C38 C39 1.380(4) . ?
 C39 H39 0.9500 . ?
 C39 C40 1.383(4) . ?
 C40 H40 0.9500 . ?
 C40 C41 1.379(4) . ?
 C41 H41 0.9500 . ?
 C41 C42 1.372(4) . ?
 C42 H42 0.9500 . ?
 C43 C44 1.391(4) . ?
 C43 C48 1.388(4) . ?
 C44 H44 0.9500 . ?
 C44 C45 1.383(4) . ?
 C45 H45 0.9500 . ?
 C45 C46 1.383(4) . ?
 C46 H46 0.9500 . ?
 C46 C47 1.376(4) . ?
 C47 H47 0.9500 . ?
 C47 C48 1.377(4) . ?
 C48 H48 0.9500 . ?

loop_
  _geom_angle_atom_site_label_1
  _geom_angle_atom_site_label_2
  _geom_angle_atom_site_label_3
  _geom_angle
  _geom_angle_site_symmetry_1
  _geom_angle_site_symmetry_3
  _geom_angle_publ_flag
 C3 P1 C7 112.13(12) . . ?
 C3 P1 C13 111.04(13) . . ?
 C3 P1 C19 112.31(13) . . ?
 C13 P1 C7 102.66(12) . . ?
 C13 P1 C19 109.18(12) . . ?
 C19 P1 C7 109.07(12) . . ?
 C4 O2 C5A 116.1(2) . . ?
 C4 O2 C5B 114.0(8) . . ?
 C1 N1 H1 114.2 . . ?
 C1 N1 B2 131.5(2) . . ?
 B2 N1 H1 114.2 . . ?
 N1 C1 C2 115.4(2) . . ?
 N1 C1 C3 122.5(2) . . ?
 C3 C1 C2 122.0(2) . . ?
 C1 C2 H2A 109.5 . . ?
 C1 C2 H2B 109.5 . . ?
 C1 C2 H2C 109.5 . . ?
 H2A C2 H2B 109.5 . . ?
 H2A C2 H2C 109.5 . . ?
 H2B C2 H2C 109.5 . . ?
 C1 C3 P1 122.3(2) . . ?
 C1 C3 C4 119.4(2) . . ?
 C4 C3 P1 117.5(2) . . ?
 O1 C4 O2 121.6(3) . . ?
 O1 C4 C3 126.3(3) . . ?
 O2 C4 C3 112.1(2) . . ?
 O2 C5A H5AA 109.9 . . ?
 O2 C5A H5AB 109.9 . . ?
 O2 C5A C6A 109.0(3) . . ?
 H5AA C5A H5AB 108.3 . . ?
 C6A C5A H5AA 109.9 . . ?
 C6A C5A H5AB 109.9 . . ?
 O2 C5B H5BA 110.3 . . ?
 O2 C5B H5BB 110.3 . . ?
 H5BA C5B H5BB 108.5 . . ?
 C6B C5B O2 107.3(13) . . ?
 C6B C5B H5BA 110.3 . . ?
 C6B C5B H5BB 110.3 . . ?
 C5A C6A H6AA 109.5 . . ?
 C5A C6A H6AB 109.5 . . ?
 C5A C6A H6AC 109.5 . . ?
 H6AA C6A H6AB 109.5 . . ?
 H6AA C6A H6AC 109.5 . . ?
 H6AB C6A H6AC 109.5 . . ?
 C5B C6B H6BA 109.5 . . ?
 C5B C6B H6BB 109.5 . . ?
 C5B C6B H6BC 109.5 . . ?
 H6BA C6B H6BB 109.5 . . ?
 H6BA C6B H6BC 109.5 . . ?
 H6BB C6B H6BC 109.5 . . ?
 C8 C7 P1 118.7(2) . . ?
 C12 C7 P1 122.8(2) . . ?
 C12 C7 C8 118.5(3) . . ?
 C7 C8 H8 119.8 . . ?
 C9 C8 C7 120.4(3) . . ?
 C9 C8 H8 119.8 . . ?
 C8 C9 H9 119.6 . . ?
 C10 C9 C8 120.8(3) . . ?
 C10 C9 H9 119.6 . . ?
 C9 C10 H10 120.3 . . ?
 C9 C10 C11 119.5(3) . . ?
 C11 C10 H10 120.3 . . ?
 C10 C11 H11 120.0 . . ?
 C10 C11 C12 119.9(3) . . ?
 C12 C11 H11 120.0 . . ?
 C7 C12 C11 120.8(3) . . ?
 C7 C12 H12 119.6 . . ?
 C11 C12 H12 119.6 . . ?
 C14 C13 P1 120.6(2) . . ?
 C14 C13 C18 118.0(2) . . ?
 C18 C13 P1 121.17(19) . . ?
 C13 C14 H14 119.7 . . ?
 C15 C14 C13 120.6(3) . . ?
 C15 C14 H14 119.7 . . ?
 C14 C15 H15 119.8 . . ?
 C14 C15 C16 120.5(3) . . ?
 C16 C15 H15 119.8 . . ?
 C15 C16 H16 120.1 . . ?
 C17 C16 C15 119.8(3) . . ?
 C17 C16 H16 120.1 . . ?
 C16 C17 H17 119.9 . . ?
 C16 C17 C18 120.1(3) . . ?
 C18 C17 H17 119.9 . . ?
 C13 C18 H18 119.5 . . ?
 C17 C18 C13 121.0(2) . . ?
 C17 C18 H18 119.5 . . ?
 C20 C19 P1 122.9(2) . . ?
 C20 C19 C24 119.2(2) . . ?
 C24 C19 P1 117.9(2) . . ?
 C19 C20 H20 119.9 . . ?
 C21 C20 C19 120.2(3) . . ?
 C21 C20 H20 119.9 . . ?
 C20 C21 H21 119.8 . . ?
 C22 C21 C20 120.3(3) . . ?
 C22 C21 H21 119.8 . . ?
 C21 C22 H22 119.8 . . ?
 C21 C22 C23 120.4(3) . . ?
 C23 C22 H22 119.8 . . ?
 C22 C23 H23 120.1 . . ?
 C22 C23 C24 119.8(3) . . ?
 C24 C23 H23 120.1 . . ?
 C19 C24 C23 120.1(3) . . ?
 C19 C24 H24 120.0 . . ?
 C23 C24 H24 120.0 . . ?
 B2 B1 H1A 127.2(14) . . ?
 B2 B1 B3 65.5(2) . . ?
 B2 B1 B4 98.8(2) . . ?
 B3 B1 H1A 128.8(13) . . ?
 B4 B1 H1A 134.0(14) . . ?
 B4 B1 B3 64.57(19) . . ?
 B5 B1 H1A 131.5(13) . . ?
 B5 B1 B2 65.2(2) . . ?
 B5 B1 B3 99.5(3) . . ?
 B5 B1 B4 65.4(2) . . ?
 N1 B2 B1 123.6(2) . . ?
 N1 B2 B3 135.3(2) . . ?
 N1 B2 B5 130.2(2) . . ?
 N1 B2 B6 113.9(2) . . ?
 N1 B2 B7 116.8(2) . . ?
 B1 B2 B3 57.45(19) . . ?
 B1 B2 B5 57.15(19) . . ?
 B1 B2 B6 112.9(2) . . ?
 B1 B2 B7 112.3(2) . . ?
 B5 B2 B3 90.0(2) . . ?
 B6 B2 B3 102.0(2) . . ?
 B6 B2 B5 60.49(19) . . ?
 B6 B2 B7 61.23(19) . . ?
 B7 B2 B3 59.06(18) . . ?
 B7 B2 B5 103.1(2) . . ?
 B1 B3 B2 57.09(18) . . ?
 B1 B3 H3 120.1(13) . . ?
 B1 B3 B4 57.54(18) . . ?
 B1 B3 B7 112.3(2) . . ?
 B1 B3 B8 112.6(2) . . ?
 B2 B3 H3 132.5(13) . . ?
 B4 B3 B2 89.7(2) . . ?
 B4 B3 H3 131.3(13) . . ?
 B7 B3 B2 59.34(19) . . ?
 B7 B3 H3 118.7(13) . . ?
 B7 B3 B4 102.4(2) . . ?
 B7 B3 B8 60.51(19) . . ?
 B8 B3 B2 101.2(2) . . ?
 B8 B3 H3 118.7(13) . . ?
 B8 B3 B4 59.94(18) . . ?
 B1 B4 B3 57.89(18) . . ?
 B1 B4 H4 119.6(13) . . ?
 B1 B4 B5 57.02(19) . . ?
 B1 B4 B8 112.6(2) . . ?
 B1 B4 B9 111.7(2) . . ?
 B3 B4 H4 130.7(12) . . ?
 B3 B4 B5 90.5(2) . . ?
 B5 B4 H4 132.0(11) . . ?
 B8 B4 B3 59.64(17) . . ?
 B8 B4 H4 118.8(12) . . ?
 B8 B4 B5 102.1(2) . . ?
 B8 B4 B9 60.94(19) . . ?
 B9 B4 B3 102.3(2) . . ?
 B9 B4 H4 119.6(12) . . ?
 B9 B4 B5 59.14(19) . . ?
 B1 B5 B2 57.68(19) . . ?
 B1 B5 B4 57.56(19) . . ?
 B1 B5 H5 122.5(14) . . ?
 B1 B5 B6 112.0(2) . . ?
 B1 B5 B9 112.9(3) . . ?
 B2 B5 B4 89.8(2) . . ?
 B2 B5 H5 133.5(14) . . ?
 B4 B5 H5 132.0(14) . . ?
 B6 B5 B2 58.92(18) . . ?
 B6 B5 B4 101.2(2) . . ?
 B6 B5 H5 117.6(14) . . ?
 B9 B5 B2 101.5(2) . . ?
 B9 B5 B4 59.88(19) . . ?
 B9 B5 H5 116.0(14) . . ?
 B9 B5 B6 60.00(19) . . ?
 B2 B6 B5 60.59(19) . . ?
 B2 B6 H6 114.0(15) . . ?
 B2 B6 B7 59.56(18) . . ?
 B2 B6 B9 102.2(2) . . ?
 B5 B6 H6 117.0(14) . . ?
 B5 B6 B7 101.9(2) . . ?
 B7 B6 H6 130.2(14) . . ?
 B9 B6 B5 59.30(19) . . ?
 B9 B6 H6 134.9(14) . . ?
 B9 B6 B7 90.7(2) . . ?
 B10 B6 B2 113.0(3) . . ?
 B10 B6 B5 113.0(3) . . ?
 B10 B6 H6 123.1(15) . . ?
 B10 B6 B7 57.9(2) . . ?
 B10 B6 B9 58.3(2) . . ?
 B2 B7 B6 59.22(18) . . ?
 B2 B7 H7 117.1(15) . . ?
 B2 B7 B8 102.5(2) . . ?
 B3 B7 B2 61.60(19) . . ?
 B3 B7 B6 102.4(2) . . ?
 B3 B7 H7 117.1(14) . . ?
 B3 B7 B8 60.01(19) . . ?
 B6 B7 H7 132.2(14) . . ?
 B8 B7 B6 89.5(2) . . ?
 B8 B7 H7 132.6(14) . . ?
 B10 B7 B2 111.3(2) . . ?
 B10 B7 B3 112.6(3) . . ?
 B10 B7 B6 56.3(2) . . ?
 B10 B7 H7 122.2(15) . . ?
 B10 B7 B8 57.3(2) . . ?
 B3 B8 B4 60.42(18) . . ?
 B3 B8 B7 59.48(18) . . ?
 B3 B8 H8A 118.8(12) . . ?
 B3 B8 B9 101.8(2) . . ?
 B4 B8 B7 102.0(2) . . ?
 B4 B8 H8A 118.1(12) . . ?
 B4 B8 B9 59.56(18) . . ?
 B7 B8 H8A 132.1(12) . . ?
 B7 B8 B9 90.4(2) . . ?
 B9 B8 H8A 131.4(12) . . ?
 B10 B8 B3 112.6(3) . . ?
 B10 B8 B4 112.5(2) . . ?
 B10 B8 B7 57.9(2) . . ?
 B10 B8 H8A 120.2(13) . . ?
 B10 B8 B9 57.5(2) . . ?
 B4 B9 B8 59.50(18) . . ?
 B4 B9 H9A 119.0(14) . . ?
 B5 B9 B4 60.98(19) . . ?
 B5 B9 B6 60.7(2) . . ?
 B5 B9 B8 102.4(2) . . ?
 B5 B9 H9A 119.6(13) . . ?
 B6 B9 B4 102.5(2) . . ?
 B6 B9 B8 89.4(2) . . ?
 B6 B9 H9A 132.3(13) . . ?
 B8 B9 H9A 130.7(13) . . ?
 B10 B9 B4 111.9(2) . . ?
 B10 B9 B5 112.8(3) . . ?
 B10 B9 B6 56.7(2) . . ?
 B10 B9 B8 56.84(19) . . ?
 B10 B9 H9A 119.2(14) . . ?
 B6 B10 B7 65.9(2) . . ?
 B6 B10 B8 99.7(3) . . ?
 B6 B10 B9 65.0(2) . . ?
 B6 B10 H10A 131.3(14) . . ?
 B7 B10 B9 99.4(3) . . ?
 B7 B10 H10A 127.4(14) . . ?
 B8 B10 B7 64.8(2) . . ?
 B8 B10 B9 65.7(2) . . ?
 B8 B10 H10A 128.9(14) . . ?
 B9 B10 H10A 133.2(14) . . ?
 C31 P2 C25 106.38(14) . . ?
 C31 P2 C37 109.28(13) . . ?
 C37 P2 C25 114.59(13) . . ?
 C43 P2 C25 110.20(13) . . ?
 C43 P2 C31 109.33(13) . . ?
 C43 P2 C37 107.00(13) . . ?
 C26 C25 P2 122.2(2) . . ?
 C30 C25 P2 118.9(2) . . ?
 C30 C25 C26 118.8(3) . . ?
 C25 C26 H26 120.0 . . ?
 C25 C26 C27 120.0(3) . . ?
 C27 C26 H26 120.0 . . ?
 C26 C27 H27 120.2 . . ?
 C28 C27 C26 119.5(3) . . ?
 C28 C27 H27 120.2 . . ?
 C27 C28 H28 119.8 . . ?
 C29 C28 C27 120.3(3) . . ?
 C29 C28 H28 119.8 . . ?
 C28 C29 H29 119.7 . . ?
 C28 C29 C30 120.7(3) . . ?
 C30 C29 H29 119.7 . . ?
 C25 C30 H30 119.7 . . ?
 C29 C30 C25 120.7(3) . . ?
 C29 C30 H30 119.7 . . ?
 C32 C31 P2 119.6(2) . . ?
 C36 C31 P2 121.1(2) . . ?
 C36 C31 C32 119.3(3) . . ?
 C31 C32 H32 120.0 . . ?
 C33 C32 C31 120.1(3) . . ?
 C33 C32 H32 120.0 . . ?
 C32 C33 H33 119.8 . . ?
 C34 C33 C32 120.3(3) . . ?
 C34 C33 H33 119.8 . . ?
 C33 C34 H34 119.9 . . ?
 C35 C34 C33 120.3(3) . . ?
 C35 C34 H34 119.9 . . ?
 C34 C35 H35 120.0 . . ?
 C34 C35 C36 120.1(3) . . ?
 C36 C35 H35 120.0 . . ?
 C31 C36 C35 120.0(3) . . ?
 C31 C36 H36 120.0 . . ?
 C35 C36 H36 120.0 . . ?
 C38 C37 P2 120.9(2) . . ?
 C38 C37 C42 119.4(3) . . ?
 C42 C37 P2 119.4(2) . . ?
 C37 C38 H38 120.0 . . ?
 C39 C38 C37 120.0(3) . . ?
 C39 C38 H38 120.0 . . ?
 C38 C39 H39 119.9 . . ?
 C38 C39 C40 120.2(3) . . ?
 C40 C39 H39 119.9 . . ?
 C39 C40 H40 120.1 . . ?
 C41 C40 C39 119.8(3) . . ?
 C41 C40 H40 120.1 . . ?
 C40 C41 H41 119.7 . . ?
 C42 C41 C40 120.6(3) . . ?
 C42 C41 H41 119.7 . . ?
 C37 C42 H42 120.0 . . ?
 C41 C42 C37 119.9(3) . . ?
 C41 C42 H42 120.0 . . ?
 C44 C43 P2 119.6(2) . . ?
 C48 C43 P2 119.9(2) . . ?
 C48 C43 C44 120.2(3) . . ?
 C43 C44 H44 120.4 . . ?
 C45 C44 C43 119.3(3) . . ?
 C45 C44 H44 120.4 . . ?
 C44 C45 H45 120.0 . . ?
 C46 C45 C44 120.0(3) . . ?
 C46 C45 H45 120.0 . . ?
 C45 C46 H46 119.7 . . ?
 C47 C46 C45 120.7(3) . . ?
 C47 C46 H46 119.7 . . ?
 C46 C47 H47 120.1 . . ?
 C46 C47 C48 119.8(3) . . ?
 C48 C47 H47 120.1 . . ?
 C43 C48 H48 120.0 . . ?
 C47 C48 C43 120.0(3) . . ?
 C47 C48 H48 120.0 . . ?

loop_
  _geom_hbond_atom_site_label_D
  _geom_hbond_atom_site_label_H
  _geom_hbond_atom_site_label_A
  _geom_hbond_distance_DH
  _geom_hbond_distance_HA
  _geom_hbond_distance_DA
  _geom_hbond_angle_DHA
  _geom_hbond_site_symmetry_A
  _geom_hbond_publ_flag
 N1 H1 O1 0.88 2.03 2.717(3) 133.8 . yes

loop_
  _geom_torsion_atom_site_label_1
  _geom_torsion_atom_site_label_2
  _geom_torsion_atom_site_label_3
  _geom_torsion_atom_site_label_4
  _geom_torsion
  _geom_torsion_site_symmetry_1
  _geom_torsion_site_symmetry_2
  _geom_torsion_site_symmetry_3
  _geom_torsion_site_symmetry_4
  _geom_torsion_publ_flag
 P1 C3 C4 O1 -167.9(2) . . . . ?
 P1 C3 C4 O2 14.2(3) . . . . ?
 P1 C7 C8 C9 176.3(2) . . . . ?
 P1 C7 C12 C11 -175.1(2) . . . . ?
 P1 C13 C14 C15 -173.3(2) . . . . ?
 P1 C13 C18 C17 173.3(2) . . . . ?
 P1 C19 C20 C21 177.3(2) . . . . ?
 P1 C19 C24 C23 -179.4(2) . . . . ?
 N1 C1 C3 P1 174.4(2) . . . . ?
 N1 C1 C3 C4 -15.7(4) . . . . ?
 N1 B2 B3 B1 106.7(4) . . . . ?
 N1 B2 B3 B4 157.2(3) . . . . ?
 N1 B2 B3 B7 -98.1(4) . . . . ?
 N1 B2 B3 B8 -143.5(3) . . . . ?
 N1 B2 B5 B1 -108.4(3) . . . . ?
 N1 B2 B5 B4 -159.2(3) . . . . ?
 N1 B2 B5 B6 97.6(3) . . . . ?
 N1 B2 B5 B9 141.7(3) . . . . ?
 N1 B2 B6 B5 -124.1(3) . . . . ?
 N1 B2 B6 B7 108.6(3) . . . . ?
 N1 B2 B6 B9 -167.9(2) . . . . ?
 N1 B2 B6 B10 131.6(3) . . . . ?
 N1 B2 B7 B3 128.8(3) . . . . ?
 N1 B2 B7 B6 -104.0(3) . . . . ?
 N1 B2 B7 B8 174.2(2) . . . . ?
 N1 B2 B7 B10 -126.3(3) . . . . ?
 C1 N1 B2 B1 60.3(4) . . . . ?
 C1 N1 B2 B3 -15.4(5) . . . . ?
 C1 N1 B2 B5 133.4(3) . . . . ?
 C1 N1 B2 B6 -155.9(3) . . . . ?
 C1 N1 B2 B7 -87.4(4) . . . . ?
 C1 C3 C4 O1 21.7(4) . . . . ?
 C1 C3 C4 O2 -156.2(2) . . . . ?
 C2 C1 C3 P1 -9.6(4) . . . . ?
 C2 C1 C3 C4 160.3(3) . . . . ?
 C3 P1 C7 C8 62.6(3) . . . . ?
 C3 P1 C7 C12 -120.6(2) . . . . ?
 C3 P1 C13 C14 -41.0(2) . . . . ?
 C3 P1 C13 C18 144.6(2) . . . . ?
 C3 P1 C19 C20 173.7(2) . . . . ?
 C3 P1 C19 C24 -8.6(3) . . . . ?
 C4 O2 C5A C6A 76.0(4) . . . . ?
 C4 O2 C5B C6B -115.3(12) . . . . ?
 C5A O2 C4 O1 3.4(4) . . . . ?
 C5A O2 C4 C3 -178.6(3) . . . . ?
 C5B O2 C4 O1 35.4(8) . . . . ?
 C5B O2 C4 C3 -146.6(7) . . . . ?
 C7 P1 C3 C1 -151.3(2) . . . . ?
 C7 P1 C3 C4 38.5(3) . . . . ?
 C7 P1 C13 C14 79.0(2) . . . . ?
 C7 P1 C13 C18 -95.4(2) . . . . ?
 C7 P1 C19 C20 48.8(3) . . . . ?
 C7 P1 C19 C24 -133.5(2) . . . . ?
 C7 C8 C9 C10 -1.4(5) . . . . ?
 C8 C7 C12 C11 1.7(4) . . . . ?
 C8 C9 C10 C11 2.3(5) . . . . ?
 C9 C10 C11 C12 -1.2(4) . . . . ?
 C10 C11 C12 C7 -0.8(4) . . . . ?
 C12 C7 C8 C9 -0.6(4) . . . . ?
 C13 P1 C3 C1 -37.2(2) . . . . ?
 C13 P1 C3 C4 152.7(2) . . . . ?
 C13 P1 C7 C8 -56.6(2) . . . . ?
 C13 P1 C7 C12 120.1(2) . . . . ?
 C13 P1 C19 C20 -62.7(3) . . . . ?
 C13 P1 C19 C24 115.0(2) . . . . ?
 C13 C14 C15 C16 0.2(4) . . . . ?
 C14 C13 C18 C17 -1.4(4) . . . . ?
 C14 C15 C16 C17 -1.9(4) . . . . ?
 C15 C16 C17 C18 1.9(4) . . . . ?
 C16 C17 C18 C13 -0.3(4) . . . . ?
 C18 C13 C14 C15 1.4(4) . . . . ?
 C19 P1 C3 C1 85.4(2) . . . . ?
 C19 P1 C3 C4 -84.7(2) . . . . ?
 C19 P1 C7 C8 -172.3(2) . . . . ?
 C19 P1 C7 C12 4.4(3) . . . . ?
 C19 P1 C13 C14 -165.3(2) . . . . ?
 C19 P1 C13 C18 20.2(2) . . . . ?
 C19 C20 C21 C22 1.7(4) . . . . ?
 C20 C19 C24 C23 -1.6(4) . . . . ?
 C20 C21 C22 C23 -1.0(4) . . . . ?
 C21 C22 C23 C24 -1.1(4) . . . . ?
 C22 C23 C24 C19 2.4(4) . . . . ?
 C24 C19 C20 C21 -0.4(4) . . . . ?
 B1 B2 B3 B4 50.5(2) . . . . ?
 B1 B2 B3 B7 155.2(3) . . . . ?
 B1 B2 B3 B8 109.7(2) . . . . ?
 B1 B2 B5 B4 -50.8(2) . . . . ?
 B1 B2 B5 B6 -154.0(3) . . . . ?
 B1 B2 B5 B9 -109.9(3) . . . . ?
 B1 B2 B6 B5 23.6(2) . . . . ?
 B1 B2 B6 B7 -103.8(3) . . . . ?
 B1 B2 B6 B9 -20.2(3) . . . . ?
 B1 B2 B6 B10 -80.7(3) . . . . ?
 B1 B2 B7 B3 -22.5(2) . . . . ?
 B1 B2 B7 B6 104.8(3) . . . . ?
 B1 B2 B7 B8 23.0(3) . . . . ?
 B1 B2 B7 B10 82.5(3) . . . . ?
 B1 B3 B4 B5 49.6(2) . . . . ?
 B1 B3 B4 B8 153.4(3) . . . . ?
 B1 B3 B4 B9 108.1(3) . . . . ?
 B1 B3 B7 B2 22.3(2) . . . . ?
 B1 B3 B7 B6 -22.1(3) . . . . ?
 B1 B3 B7 B8 -104.2(3) . . . . ?
 B1 B3 B7 B10 -80.5(3) . . . . ?
 B1 B3 B8 B4 -24.2(2) . . . . ?
 B1 B3 B8 B7 103.6(3) . . . . ?
 B1 B3 B8 B9 20.3(3) . . . . ?
 B1 B3 B8 B10 79.7(3) . . . . ?
 B1 B4 B5 B2 50.8(2) . . . . ?
 B1 B4 B5 B6 109.0(2) . . . . ?
 B1 B4 B5 B9 154.3(3) . . . . ?
 B1 B4 B8 B3 24.3(2) . . . . ?
 B1 B4 B8 B7 -19.8(3) . . . . ?
 B1 B4 B8 B9 -103.1(3) . . . . ?
 B1 B4 B8 B10 -79.8(3) . . . . ?
 B1 B4 B9 B5 -23.1(2) . . . . ?
 B1 B4 B9 B6 22.8(3) . . . . ?
 B1 B4 B9 B8 104.6(3) . . . . ?
 B1 B4 B9 B10 81.7(3) . . . . ?
 B1 B5 B6 B2 -23.6(2) . . . . ?
 B1 B5 B6 B7 20.9(3) . . . . ?
 B1 B5 B6 B9 104.5(3) . . . . ?
 B1 B5 B6 B10 80.8(3) . . . . ?
 B1 B5 B9 B4 23.4(2) . . . . ?
 B1 B5 B9 B6 -103.0(3) . . . . ?
 B1 B5 B9 B8 -20.8(3) . . . . ?
 B1 B5 B9 B10 -79.8(3) . . . . ?
 B2 N1 C1 C2 -5.1(4) . . . . ?
 B2 N1 C1 C3 171.1(2) . . . . ?
 B2 B1 B3 B4 -113.8(2) . . . . ?
 B2 B1 B3 B7 -22.9(2) . . . . ?
 B2 B1 B3 B8 -89.0(3) . . . . ?
 B2 B1 B4 B3 57.4(2) . . . . ?
 B2 B1 B4 B5 -57.4(2) . . . . ?
 B2 B1 B4 B8 32.6(3) . . . . ?
 B2 B1 B4 B9 -33.8(3) . . . . ?
 B2 B1 B5 B4 113.4(2) . . . . ?
 B2 B1 B5 B6 23.9(2) . . . . ?
 B2 B1 B5 B9 89.4(3) . . . . ?
 B2 B3 B4 B1 -50.2(2) . . . . ?
 B2 B3 B4 B5 -0.6(2) . . . . ?
 B2 B3 B4 B8 103.2(2) . . . . ?
 B2 B3 B4 B9 57.9(2) . . . . ?
 B2 B3 B7 B6 -44.4(2) . . . . ?
 B2 B3 B7 B8 -126.6(2) . . . . ?
 B2 B3 B7 B10 -102.8(3) . . . . ?
 B2 B3 B8 B4 -83.0(2) . . . . ?
 B2 B3 B8 B7 44.8(2) . . . . ?
 B2 B3 B8 B9 -38.6(3) . . . . ?
 B2 B3 B8 B10 20.9(3) . . . . ?
 B2 B5 B6 B7 44.5(2) . . . . ?
 B2 B5 B6 B9 128.1(2) . . . . ?
 B2 B5 B6 B10 104.4(3) . . . . ?
 B2 B5 B9 B4 83.0(2) . . . . ?
 B2 B5 B9 B6 -43.5(2) . . . . ?
 B2 B5 B9 B8 38.7(3) . . . . ?
 B2 B5 B9 B10 -20.3(3) . . . . ?
 B2 B6 B7 B3 45.8(2) . . . . ?
 B2 B6 B7 B8 104.9(2) . . . . ?
 B2 B6 B7 B10 154.8(3) . . . . ?
 B2 B6 B9 B4 -1.5(3) . . . . ?
 B2 B6 B9 B5 44.5(2) . . . . ?
 B2 B6 B9 B8 -60.0(2) . . . . ?
 B2 B6 B9 B10 -109.7(3) . . . . ?
 B2 B6 B10 B7 -23.5(3) . . . . ?
 B2 B6 B10 B8 33.1(3) . . . . ?
 B2 B6 B10 B9 90.4(3) . . . . ?
 B2 B7 B8 B3 -46.4(2) . . . . ?
 B2 B7 B8 B4 -1.7(3) . . . . ?
 B2 B7 B8 B9 57.2(2) . . . . ?
 B2 B7 B8 B10 107.4(3) . . . . ?
 B2 B7 B10 B6 23.1(3) . . . . ?
 B2 B7 B10 B8 -91.5(3) . . . . ?
 B2 B7 B10 B9 -34.1(3) . . . . ?
 B3 B1 B2 N1 -126.1(3) . . . . ?
 B3 B1 B2 B5 114.3(2) . . . . ?
 B3 B1 B2 B6 89.8(3) . . . . ?
 B3 B1 B2 B7 22.9(2) . . . . ?
 B3 B1 B4 B5 -114.8(2) . . . . ?
 B3 B1 B4 B8 -24.8(2) . . . . ?
 B3 B1 B4 B9 -91.2(2) . . . . ?
 B3 B1 B5 B2 -57.2(2) . . . . ?
 B3 B1 B5 B4 56.2(2) . . . . ?
 B3 B1 B5 B6 -33.3(3) . . . . ?
 B3 B1 B5 B9 32.2(3) . . . . ?
 B3 B2 B5 B1 50.2(2) . . . . ?
 B3 B2 B5 B4 -0.6(2) . . . . ?
 B3 B2 B5 B6 -103.8(2) . . . . ?
 B3 B2 B5 B9 -59.7(2) . . . . ?
 B3 B2 B6 B5 83.1(2) . . . . ?
 B3 B2 B6 B7 -44.3(2) . . . . ?
 B3 B2 B6 B9 39.3(3) . . . . ?
 B3 B2 B6 B10 -21.2(3) . . . . ?
 B3 B2 B7 B6 127.3(2) . . . . ?
 B3 B2 B7 B8 45.4(2) . . . . ?
 B3 B2 B7 B10 104.9(3) . . . . ?
 B3 B4 B5 B1 -50.3(2) . . . . ?
 B3 B4 B5 B2 0.6(2) . . . . ?
 B3 B4 B5 B6 58.8(2) . . . . ?
 B3 B4 B5 B9 104.0(2) . . . . ?
 B3 B4 B8 B7 -44.1(2) . . . . ?
 B3 B4 B8 B9 -127.4(2) . . . . ?
 B3 B4 B8 B10 -104.1(3) . . . . ?
 B3 B4 B9 B5 -83.1(2) . . . . ?
 B3 B4 B9 B6 -37.2(3) . . . . ?
 B3 B4 B9 B8 44.6(2) . . . . ?
 B3 B4 B9 B10 21.6(3) . . . . ?
 B3 B7 B8 B4 44.6(2) . . . . ?
 B3 B7 B8 B9 103.5(2) . . . . ?
 B3 B7 B8 B10 153.8(3) . . . . ?
 B3 B7 B10 B6 90.1(3) . . . . ?
 B3 B7 B10 B8 -24.5(2) . . . . ?
 B3 B7 B10 B9 32.9(3) . . . . ?
 B3 B8 B9 B4 -44.9(2) . . . . ?
 B3 B8 B9 B5 0.2(3) . . . . ?
 B3 B8 B9 B6 60.0(2) . . . . ?
 B3 B8 B9 B10 109.4(3) . . . . ?
 B3 B8 B10 B6 -33.0(3) . . . . ?
 B3 B8 B10 B7 24.4(2) . . . . ?
 B3 B8 B10 B9 -89.9(3) . . . . ?
 B4 B1 B2 N1 177.2(2) . . . . ?
 B4 B1 B2 B3 -56.7(2) . . . . ?
 B4 B1 B2 B5 57.6(2) . . . . ?
 B4 B1 B2 B6 33.1(3) . . . . ?
 B4 B1 B2 B7 -33.9(3) . . . . ?
 B4 B1 B3 B2 113.8(2) . . . . ?
 B4 B1 B3 B7 90.9(3) . . . . ?
 B4 B1 B3 B8 24.8(2) . . . . ?
 B4 B1 B5 B2 -113.4(2) . . . . ?
 B4 B1 B5 B6 -89.5(3) . . . . ?
 B4 B1 B5 B9 -24.0(2) . . . . ?
 B4 B3 B7 B2 82.1(2) . . . . ?
 B4 B3 B7 B6 37.7(3) . . . . ?
 B4 B3 B7 B8 -44.4(2) . . . . ?
 B4 B3 B7 B10 -20.7(3) . . . . ?
 B4 B3 B8 B7 127.8(2) . . . . ?
 B4 B3 B8 B9 44.4(2) . . . . ?
 B4 B3 B8 B10 103.9(3) . . . . ?
 B4 B5 B6 B2 -82.9(2) . . . . ?
 B4 B5 B6 B7 -38.5(3) . . . . ?
 B4 B5 B6 B9 45.2(2) . . . . ?
 B4 B5 B6 B10 21.5(3) . . . . ?
 B4 B5 B9 B6 -126.5(2) . . . . ?
 B4 B5 B9 B8 -44.3(2) . . . . ?
 B4 B5 B9 B10 -103.3(3) . . . . ?
 B4 B8 B9 B5 45.1(2) . . . . ?
 B4 B8 B9 B6 104.9(2) . . . . ?
 B4 B8 B9 B10 154.4(3) . . . . ?
 B4 B8 B10 B6 33.0(3) . . . . ?
 B4 B8 B10 B7 90.4(3) . . . . ?
 B4 B8 B10 B9 -23.8(2) . . . . ?
 B4 B9 B10 B6 -90.8(3) . . . . ?
 B4 B9 B10 B7 -33.1(3) . . . . ?
 B4 B9 B10 B8 23.7(2) . . . . ?
 B5 B1 B2 N1 119.6(3) . . . . ?
 B5 B1 B2 B3 -114.3(2) . . . . ?
 B5 B1 B2 B6 -24.5(2) . . . . ?
 B5 B1 B2 B7 -91.5(3) . . . . ?
 B5 B1 B3 B2 57.0(2) . . . . ?
 B5 B1 B3 B4 -56.8(2) . . . . ?
 B5 B1 B3 B7 34.1(3) . . . . ?
 B5 B1 B3 B8 -32.0(3) . . . . ?
 B5 B1 B4 B3 114.8(2) . . . . ?
 B5 B1 B4 B8 90.0(3) . . . . ?
 B5 B1 B4 B9 23.6(2) . . . . ?
 B5 B2 B3 B1 -49.9(2) . . . . ?
 B5 B2 B3 B4 0.6(2) . . . . ?
 B5 B2 B3 B7 105.3(2) . . . . ?
 B5 B2 B3 B8 59.8(2) . . . . ?
 B5 B2 B6 B7 -127.4(2) . . . . ?
 B5 B2 B6 B9 -43.8(2) . . . . ?
 B5 B2 B6 B10 -104.3(3) . . . . ?
 B5 B2 B7 B3 -82.0(2) . . . . ?
 B5 B2 B7 B6 45.2(2) . . . . ?
 B5 B2 B7 B8 -36.6(3) . . . . ?
 B5 B2 B7 B10 22.9(3) . . . . ?
 B5 B4 B8 B3 83.4(2) . . . . ?
 B5 B4 B8 B7 39.3(3) . . . . ?
 B5 B4 B8 B9 -44.0(2) . . . . ?
 B5 B4 B8 B10 -20.7(3) . . . . ?
 B5 B4 B9 B6 45.9(2) . . . . ?
 B5 B4 B9 B8 127.7(2) . . . . ?
 B5 B4 B9 B10 104.7(3) . . . . ?
 B5 B6 B7 B2 -45.0(2) . . . . ?
 B5 B6 B7 B3 0.7(3) . . . . ?
 B5 B6 B7 B8 59.8(2) . . . . ?
 B5 B6 B7 B10 109.8(3) . . . . ?
 B5 B6 B9 B4 -46.1(2) . . . . ?
 B5 B6 B9 B8 -104.6(2) . . . . ?
 B5 B6 B9 B10 -154.2(3) . . . . ?
 B5 B6 B10 B7 -89.9(3) . . . . ?
 B5 B6 B10 B8 -33.3(3) . . . . ?
 B5 B6 B10 B9 24.0(2) . . . . ?
 B5 B9 B10 B6 -24.3(3) . . . . ?
 B5 B9 B10 B7 33.4(3) . . . . ?
 B5 B9 B10 B8 90.2(3) . . . . ?
 B6 B2 B3 B1 -109.7(2) . . . . ?
 B6 B2 B3 B4 -59.2(2) . . . . ?
 B6 B2 B3 B7 45.5(2) . . . . ?
 B6 B2 B3 B8 0.0(3) . . . . ?
 B6 B2 B5 B1 154.0(3) . . . . ?
 B6 B2 B5 B4 103.2(2) . . . . ?
 B6 B2 B5 B9 44.1(2) . . . . ?
 B6 B2 B7 B3 -127.3(2) . . . . ?
 B6 B2 B7 B8 -81.8(2) . . . . ?
 B6 B2 B7 B10 -22.3(2) . . . . ?
 B6 B5 B9 B4 126.5(2) . . . . ?
 B6 B5 B9 B8 82.2(2) . . . . ?
 B6 B5 B9 B10 23.2(2) . . . . ?
 B6 B7 B8 B3 -104.6(2) . . . . ?
 B6 B7 B8 B4 -60.0(2) . . . . ?
 B6 B7 B8 B9 -1.1(2) . . . . ?
 B6 B7 B8 B10 49.2(2) . . . . ?
 B6 B7 B10 B8 -114.6(2) . . . . ?
 B6 B7 B10 B9 -57.1(2) . . . . ?
 B6 B9 B10 B7 57.7(2) . . . . ?
 B6 B9 B10 B8 114.5(2) . . . . ?
 B7 B2 B3 B1 -155.2(3) . . . . ?
 B7 B2 B3 B4 -104.7(2) . . . . ?
 B7 B2 B3 B8 -45.5(2) . . . . ?
 B7 B2 B5 B1 108.3(3) . . . . ?
 B7 B2 B5 B4 57.6(2) . . . . ?
 B7 B2 B5 B6 -45.7(2) . . . . ?
 B7 B2 B5 B9 -1.6(3) . . . . ?
 B7 B2 B6 B5 127.4(2) . . . . ?
 B7 B2 B6 B9 83.5(2) . . . . ?
 B7 B2 B6 B10 23.0(3) . . . . ?
 B7 B3 B4 B1 -108.6(3) . . . . ?
 B7 B3 B4 B5 -59.0(2) . . . . ?
 B7 B3 B4 B8 44.8(2) . . . . ?
 B7 B3 B4 B9 -0.6(3) . . . . ?
 B7 B3 B8 B4 -127.8(2) . . . . ?
 B7 B3 B8 B9 -83.4(2) . . . . ?
 B7 B3 B8 B10 -23.9(2) . . . . ?
 B7 B6 B9 B4 57.4(2) . . . . ?
 B7 B6 B9 B5 103.5(2) . . . . ?
 B7 B6 B9 B8 -1.1(2) . . . . ?
 B7 B6 B9 B10 -50.7(2) . . . . ?
 B7 B6 B10 B8 56.6(2) . . . . ?
 B7 B6 B10 B9 113.9(2) . . . . ?
 B7 B8 B9 B4 -103.8(2) . . . . ?
 B7 B8 B9 B5 -58.7(2) . . . . ?
 B7 B8 B9 B6 1.1(2) . . . . ?
 B7 B8 B9 B10 50.6(2) . . . . ?
 B7 B8 B10 B6 -57.4(2) . . . . ?
 B7 B8 B10 B9 -114.2(2) . . . . ?
 B8 B3 B4 B1 -153.4(3) . . . . ?
 B8 B3 B4 B5 -103.8(2) . . . . ?
 B8 B3 B4 B9 -45.3(2) . . . . ?
 B8 B3 B7 B2 126.6(2) . . . . ?
 B8 B3 B7 B6 82.1(2) . . . . ?
 B8 B3 B7 B10 23.7(2) . . . . ?
 B8 B4 B5 B1 -109.3(2) . . . . ?
 B8 B4 B5 B2 -58.4(2) . . . . ?
 B8 B4 B5 B6 -0.2(3) . . . . ?
 B8 B4 B5 B9 45.0(2) . . . . ?
 B8 B4 B9 B5 -127.7(2) . . . . ?
 B8 B4 B9 B6 -81.8(2) . . . . ?
 B8 B4 B9 B10 -23.0(2) . . . . ?
 B8 B7 B10 B6 114.6(2) . . . . ?
 B8 B7 B10 B9 57.4(2) . . . . ?
 B8 B9 B10 B6 -114.5(2) . . . . ?
 B8 B9 B10 B7 -56.8(2) . . . . ?
 B9 B4 B5 B1 -154.3(3) . . . . ?
 B9 B4 B5 B2 -103.4(2) . . . . ?
 B9 B4 B5 B6 -45.2(2) . . . . ?
 B9 B4 B8 B3 127.4(2) . . . . ?
 B9 B4 B8 B7 83.3(2) . . . . ?
 B9 B4 B8 B10 23.3(2) . . . . ?
 B9 B5 B6 B2 -128.1(2) . . . . ?
 B9 B5 B6 B7 -83.6(2) . . . . ?
 B9 B5 B6 B10 -23.7(2) . . . . ?
 B9 B6 B7 B2 -103.8(2) . . . . ?
 B9 B6 B7 B3 -58.0(2) . . . . ?
 B9 B6 B7 B8 1.1(2) . . . . ?
 B9 B6 B7 B10 51.1(2) . . . . ?
 B9 B6 B10 B7 -113.9(2) . . . . ?
 B9 B6 B10 B8 -57.3(2) . . . . ?
 B9 B8 B10 B6 56.8(2) . . . . ?
 B9 B8 B10 B7 114.2(2) . . . . ?
 B10 B6 B7 B2 -154.8(3) . . . . ?
 B10 B6 B7 B3 -109.0(3) . . . . ?
 B10 B6 B7 B8 -49.9(2) . . . . ?
 B10 B6 B9 B4 108.1(2) . . . . ?
 B10 B6 B9 B5 154.2(3) . . . . ?
 B10 B6 B9 B8 49.6(2) . . . . ?
 B10 B7 B8 B3 -153.8(3) . . . . ?
 B10 B7 B8 B4 -109.2(3) . . . . ?
 B10 B7 B8 B9 -50.3(2) . . . . ?
 B10 B8 B9 B4 -154.4(3) . . . . ?
 B10 B8 B9 B5 -109.3(3) . . . . ?
 B10 B8 B9 B6 -49.5(2) . . . . ?
 P2 C25 C26 C27 178.7(2) . . . . ?
 P2 C25 C30 C29 -177.8(3) . . . . ?
 P2 C31 C32 C33 178.5(2) . . . . ?
 P2 C31 C36 C35 -177.5(2) . . . . ?
 P2 C37 C38 C39 173.8(2) . . . . ?
 P2 C37 C42 C41 -174.5(2) . . . . ?
 P2 C43 C44 C45 -173.0(2) . . . . ?
 P2 C43 C48 C47 173.7(2) . . . . ?
 C25 P2 C31 C32 -65.4(3) . . . . ?
 C25 P2 C31 C36 111.5(2) . . . . ?
 C25 P2 C37 C38 121.4(2) . . . . ?
 C25 P2 C37 C42 -64.6(3) . . . . ?
 C25 P2 C43 C44 -27.2(3) . . . . ?
 C25 P2 C43 C48 158.6(2) . . . . ?
 C25 C26 C27 C28 -0.7(4) . . . . ?
 C26 C25 C30 C29 -0.1(5) . . . . ?
 C26 C27 C28 C29 -0.7(5) . . . . ?
 C27 C28 C29 C30 1.7(6) . . . . ?
 C28 C29 C30 C25 -1.3(6) . . . . ?
 C30 C25 C26 C27 1.0(4) . . . . ?
 C31 P2 C25 C26 163.9(2) . . . . ?
 C31 P2 C25 C30 -18.4(3) . . . . ?
 C31 P2 C37 C38 2.2(3) . . . . ?
 C31 P2 C37 C42 176.2(2) . . . . ?
 C31 P2 C43 C44 89.4(3) . . . . ?
 C31 P2 C43 C48 -84.8(3) . . . . ?
 C31 C32 C33 C34 -1.4(5) . . . . ?
 C32 C31 C36 C35 -0.6(4) . . . . ?
 C32 C33 C34 C35 0.2(5) . . . . ?
 C33 C34 C35 C36 0.8(5) . . . . ?
 C34 C35 C36 C31 -0.6(5) . . . . ?
 C36 C31 C32 C33 1.5(4) . . . . ?
 C37 P2 C25 C26 43.1(3) . . . . ?
 C37 P2 C25 C30 -139.3(2) . . . . ?
 C37 P2 C31 C32 58.8(3) . . . . ?
 C37 P2 C31 C36 -124.3(2) . . . . ?
 C37 P2 C43 C44 -152.4(2) . . . . ?
 C37 P2 C43 C48 33.4(3) . . . . ?
 C37 C38 C39 C40 0.4(5) . . . . ?
 C38 C37 C42 C41 -0.4(4) . . . . ?
 C38 C39 C40 C41 0.0(5) . . . . ?
 C39 C40 C41 C42 -0.7(5) . . . . ?
 C40 C41 C42 C37 0.9(5) . . . . ?
 C42 C37 C38 C39 -0.2(4) . . . . ?
 C43 P2 C25 C26 -77.7(3) . . . . ?
 C43 P2 C25 C30 100.0(3) . . . . ?
 C43 P2 C31 C32 175.6(2) . . . . ?
 C43 P2 C31 C36 -7.5(3) . . . . ?
 C43 P2 C37 C38 -116.1(2) . . . . ?
 C43 P2 C37 C42 57.9(3) . . . . ?
 C43 C44 C45 C46 -0.4(5) . . . . ?
 C44 C43 C48 C47 -0.5(4) . . . . ?
 C44 C45 C46 C47 -1.1(5) . . . . ?
 C45 C46 C47 C48 1.8(5) . . . . ?
 C46 C47 C48 C43 -0.9(5) . . . . ?
 C48 C43 C44 C45 1.2(4) . . . . ?

_shelx_res_file
;
TITL Zh67_LT_0m in P-1
    zh67.res
    created by SHELXL-2018/3 at 14:59:42 on 22-Oct-2025
CELL 0.71073 10.6876 13.1011 18.125 95.062 101.13 110.664
ZERR 2 0.0005 0.0007 0.0009 0.002 0.002 0.002
LATT 1
SFAC C H N O B P
UNIT 96 106 2 4 20 4
DFIX 1.45 O2 C5B
DFIX 1.52 C5B C6B
EADP C5B C5A
EADP C6B C6A

L.S. 8
PLAN  6
TEMP -173
HTAB N1 O1
CONF
BOND $H
HTAB
MORE -1
fmap 2
acta
SHEL 5 0.5
OMIT -2 55
OMIT -3 2 2
OMIT -2 -1 2
OMIT -1 3 0
OMIT 1 0 3
REM <olex2.extras>
REM <HklSrc "%.\\Zh67.hkl">
REM </olex2.extras>

WGHT    0.045100
FVAR       0.13953
P1    6    0.347505    0.221928    0.503233    11.00000    0.01945    0.01926 =
         0.01679    0.00127    0.00436    0.00869
O1    4    0.262824    0.161185    0.698831    11.00000    0.04720    0.03586 =
         0.02436    0.01161    0.01903    0.02465
O2    4    0.369540    0.098588    0.620232    11.00000    0.05392    0.03799 =
         0.02876    0.01635    0.02082    0.03292
N1    3    0.257848    0.363541    0.680886    11.00000    0.02561    0.02310 =
         0.02492    0.00489    0.01011    0.00946
AFIX  43
H1    2    0.225871    0.303162    0.700487    11.00000   -1.20000
AFIX   0
C1    1    0.297955    0.348379    0.618487    11.00000    0.01839    0.02458 =
         0.02090    0.00089    0.00211    0.00609
C2    1    0.341431    0.447654    0.579959    11.00000    0.03856    0.02294 =
         0.02961   -0.00052    0.01267    0.01017
AFIX 137
H2A   2    0.401286    0.439025    0.547200    11.00000   -1.50000
H2B   2    0.391678    0.514427    0.618659    11.00000   -1.50000
H2C   2    0.259706    0.454308    0.548871    11.00000   -1.50000
AFIX   0
C3    1    0.308118    0.246309    0.591136    11.00000    0.02459    0.02063 =
         0.01786    0.00270    0.00867    0.00940
C4    1    0.307901    0.167251    0.641588    11.00000    0.03131    0.02568 =
         0.02601    0.00300    0.00898    0.01483
PART 1
C5A   1    0.371397    0.015053    0.666338    10.80000    0.04585    0.03820 =
         0.02535    0.01155    0.01095    0.02731
AFIX  23
H5AA  2    0.397500    0.047876    0.721072    10.80000   -1.20000
H5AB  2    0.440140   -0.015589    0.656380    10.80000   -1.20000
AFIX   0
PART 2
C5B   1    0.306254   -0.018824    0.636987    10.20000    0.04585    0.03820 =
         0.02535    0.01155    0.01095    0.02731
AFIX  23
H5BA  2    0.224072   -0.027306    0.657177    10.20000   -1.20000
H5BB  2    0.277938   -0.073760    0.589750    10.20000   -1.20000
AFIX   0
PART 1
C6A   1    0.231687   -0.074860    0.647305    10.80000    0.06030    0.02630 =
         0.03699    0.00731    0.01627    0.01738
AFIX 137
H6AA  2    0.203728   -0.103404    0.592391    10.80000   -1.50000
H6AB  2    0.165533   -0.045383    0.661483    10.80000   -1.50000
H6AC  2    0.233995   -0.134876    0.675532    10.80000   -1.50000
AFIX   0
PART 2
C6B   1    0.414115   -0.036327    0.694964    10.20000    0.06030    0.02630 =
         0.03699    0.00731    0.01627    0.01738
AFIX 137
H6BA  2    0.493997   -0.029392    0.673886    10.20000   -1.50000
H6BB  2    0.376308   -0.110433    0.707879    10.20000   -1.50000
H6BC  2    0.442554    0.019401    0.741030    10.20000   -1.50000
AFIX   0
PART 0
C7    1    0.273384    0.076143    0.461657    11.00000    0.02034    0.02341 =
         0.01811    0.00544    0.00528    0.00770
C8    1    0.130587    0.022444    0.442159    11.00000    0.02363    0.02552 =
         0.04428    0.00369    0.00886    0.01208
AFIX  43
H8    2    0.074563    0.061208    0.453511    11.00000   -1.20000
AFIX   0
C9    1    0.069891   -0.086747    0.406442    11.00000    0.02291    0.02401 =
         0.05136   -0.00019    0.00280    0.00116
AFIX  43
H9    2   -0.027551   -0.122900    0.394502    11.00000   -1.20000
AFIX   0
C10   1    0.148501   -0.143697    0.387976    11.00000    0.03418    0.01561 =
         0.03782    0.00001    0.00089    0.00524
AFIX  43
H10   2    0.105727   -0.217968    0.361729    11.00000   -1.20000
AFIX   0
C11   1    0.290833   -0.092009    0.407918    11.00000    0.03239    0.02534 =
         0.03199    0.00280    0.00787    0.01662
AFIX  43
H11   2    0.346122   -0.131284    0.396228    11.00000   -1.20000
AFIX   0
C12   1    0.352532    0.017204    0.444990    11.00000    0.02105    0.02227 =
         0.02695    0.00300    0.00523    0.00911
AFIX  43
H12   2    0.450157    0.051966    0.459106    11.00000   -1.20000
AFIX   0
C13   1    0.267776    0.282885    0.432361    11.00000    0.02078    0.01390 =
         0.01716   -0.00369    0.00212    0.00803
C14   1    0.133239    0.276868    0.427541    11.00000    0.02247    0.02666 =
         0.02721    0.00184    0.00684    0.01048
AFIX  43
H14   2    0.086789    0.247437    0.465177    11.00000   -1.20000
AFIX   0
C15   1    0.067247    0.313303    0.368586    11.00000    0.02322    0.03378 =
         0.03833    0.00760    0.00577    0.01833
AFIX  43
H15   2   -0.024123    0.309039    0.366040    11.00000   -1.20000
AFIX   0
C16   1    0.133355    0.356084    0.313051    11.00000    0.03250    0.03146 =
         0.02887    0.00823    0.00097    0.01691
AFIX  43
H16   2    0.086494    0.378994    0.271742    11.00000   -1.20000
AFIX   0
C17   1    0.266853    0.365234    0.317957    11.00000    0.02691    0.02154 =
         0.02249    0.00289    0.00509    0.00935
AFIX  43
H17   2    0.313333    0.396593    0.280819    11.00000   -1.20000
AFIX   0
C18   1    0.333724    0.328907    0.376825    11.00000    0.01891    0.01835 =
         0.02126   -0.00157    0.00158    0.00838
AFIX  43
H18   2    0.425929    0.335314    0.379586    11.00000   -1.20000
AFIX   0
C19   1    0.530955    0.273958    0.510671    11.00000    0.02134    0.01864 =
         0.02041    0.00370    0.00319    0.01054
C20   1    0.587651    0.255280    0.450456    11.00000    0.02151    0.01737 =
         0.02399    0.00360    0.00281    0.00873
AFIX  43
H20   2    0.529359    0.210824    0.403537    11.00000   -1.20000
AFIX   0
C21   1    0.728718    0.301205    0.458589    11.00000    0.02555    0.02483 =
         0.03392    0.01146    0.00897    0.01229
AFIX  43
H21   2    0.766623    0.289776    0.416766    11.00000   -1.20000
AFIX   0
C22   1    0.814174    0.363191    0.526776    11.00000    0.01509    0.02297 =
         0.04309    0.01040    0.00229    0.00629
AFIX  43
H22   2    0.911005    0.393483    0.532126    11.00000   -1.20000
AFIX   0
C23   1    0.760220    0.381717    0.587535    11.00000    0.02801    0.02006 =
         0.02803    0.00038   -0.00694    0.00760
AFIX  43
H23   2    0.819770    0.423587    0.634899    11.00000   -1.20000
AFIX   0
C24   1    0.617911    0.338774    0.579216    11.00000    0.02528    0.01635 =
         0.02349    0.00250    0.00243    0.00979
AFIX  43
H24   2    0.580248    0.353756    0.620359    11.00000   -1.20000
AFIX   0
B1    5    0.167120    0.543159    0.688722    11.00000    0.02893    0.03377 =
         0.02499   -0.00378    0.00148    0.01582
H1A   2    0.106928    0.530566    0.627601    11.00000    0.03793
B2    5    0.256547    0.467217    0.725837    11.00000    0.02466    0.02264 =
         0.01968    0.00058    0.00664    0.00684
B3    5    0.338284    0.617522    0.728063    11.00000    0.02578    0.02861 =
         0.01860    0.00154    0.00602    0.01135
H3    2    0.405616    0.667982    0.692694    11.00000    0.02750
B4    5    0.203494    0.638120    0.768150    11.00000    0.02137    0.02525 =
         0.02427    0.00031    0.00248    0.01251
H4    2    0.161286    0.704985    0.765258    11.00000    0.01899
B5    5    0.120732    0.488537    0.765089    11.00000    0.02077    0.03259 =
         0.03017   -0.00070    0.00416    0.00798
H5    2    0.020515    0.438285    0.763548    11.00000    0.02571
B6    5    0.259195    0.460226    0.824672    11.00000    0.05271    0.03417 =
         0.02234    0.00912    0.01799    0.02576
H6    2    0.233004    0.373120    0.838699    11.00000    0.04523
B7    5    0.411362    0.550901    0.797077    11.00000    0.02693    0.03076 =
         0.02376    0.00049   -0.00062    0.01449
H7    2    0.508864    0.541403    0.791139    11.00000    0.03974
B8    5    0.373324    0.669855    0.828641    11.00000    0.02859    0.03151 =
         0.02653   -0.00163    0.00427    0.01634
H8A   2    0.445668    0.765490    0.852276    11.00000    0.03059
B9    5    0.218714    0.578371    0.854421    11.00000    0.03486    0.03533 =
         0.02132    0.00030    0.00974    0.01892
H9A   2    0.163050    0.594708    0.899011    11.00000    0.03326
B10   5    0.376999    0.572763    0.883599    11.00000    0.03633    0.04536 =
         0.02603    0.00539    0.00676    0.02237
H10A  2    0.449123    0.583101    0.944348    11.00000    0.05244

P2    6    0.820650    0.145773    0.942986    11.00000    0.02753    0.02315 =
         0.01951    0.00104    0.00142    0.00937
C25   1    0.719530    0.216618    0.896408    11.00000    0.02691    0.02435 =
         0.02576    0.00219    0.00123    0.00866
C26   1    0.654490    0.270206    0.935434    11.00000    0.03884    0.03589 =
         0.02985    0.00314    0.00035    0.01440
AFIX  43
H26   2    0.660964    0.269008    0.988344    11.00000   -1.20000
AFIX   0
C27   1    0.579432    0.325964    0.896898    11.00000    0.04124    0.02920 =
         0.04776    0.00074    0.00569    0.01770
AFIX  43
H27   2    0.533916    0.362128    0.923292    11.00000   -1.20000
AFIX   0
C28   1    0.571935    0.328104    0.820520    11.00000    0.05145    0.03322 =
         0.03742    0.00494   -0.01052    0.02004
AFIX  43
H28   2    0.520166    0.365186    0.793929    11.00000   -1.20000
AFIX   0
C29   1    0.637979    0.277613    0.782979    11.00000    0.09735    0.07942 =
         0.03096    0.01524    0.00989    0.06429
AFIX  43
H29   2    0.634195    0.281290    0.730524    11.00000   -1.20000
AFIX   0
C30   1    0.710311    0.221196    0.819937    11.00000    0.07207    0.05878 =
         0.02959    0.00985    0.01294    0.04661
AFIX  43
H30   2    0.754484    0.184922    0.792541    11.00000   -1.20000
AFIX   0
C31   1    0.842099    0.058283    0.868880    11.00000    0.03080    0.02177 =
         0.01806    0.00144    0.00289    0.00991
C32   1    0.727154   -0.029696    0.823634    11.00000    0.03363    0.03500 =
         0.02509   -0.00036    0.00125    0.01320
AFIX  43
H32   2    0.638712   -0.043787    0.833136    11.00000   -1.20000
AFIX   0
C33   1    0.742055   -0.095986    0.765267    11.00000    0.04251    0.03441 =
         0.02529   -0.00481    0.00047    0.01124
AFIX  43
H33   2    0.664073   -0.156677    0.735359    11.00000   -1.20000
AFIX   0
C34   1    0.869474   -0.074692    0.750064    11.00000    0.05183    0.03809 =
         0.02641   -0.00519    0.00985    0.01649
AFIX  43
H34   2    0.878889   -0.120587    0.709617    11.00000   -1.20000
AFIX   0
C35   1    0.983100    0.012752    0.793216    11.00000    0.04408    0.04521 =
         0.03914   -0.00134    0.01867    0.01489
AFIX  43
H35   2    1.070544    0.027651    0.782134    11.00000   -1.20000
AFIX   0
C36   1    0.970073    0.079423    0.853100    11.00000    0.03906    0.02991 =
         0.02722   -0.00128    0.00578    0.00664
AFIX  43
H36   2    1.048750    0.139384    0.883169    11.00000   -1.20000
AFIX   0
C37   1    0.745167    0.063477    1.008858    11.00000    0.02327    0.02291 =
         0.02246    0.00085    0.00223    0.00593
C38   1    0.717033   -0.049439    0.999492    11.00000    0.03970    0.02386 =
         0.02952    0.00029    0.01389    0.00880
AFIX  43
H38   2    0.729166   -0.085491    0.955144    11.00000   -1.20000
AFIX   0
C39   1    0.671485   -0.109259    1.054545    11.00000    0.05613    0.02257 =
         0.04351    0.00321    0.02144    0.00713
AFIX  43
H39   2    0.652914   -0.186376    1.048173    11.00000   -1.20000
AFIX   0
C40   1    0.652768   -0.057342    1.118980    11.00000    0.05009    0.03267 =
         0.03493    0.00904    0.01962    0.00942
AFIX  43
H40   2    0.621405   -0.098697    1.156821    11.00000   -1.20000
AFIX   0
C41   1    0.679745    0.054626    1.128170    11.00000    0.05140    0.03170 =
         0.02747    0.00199    0.01539    0.01361
AFIX  43
H41   2    0.665899    0.089969    1.172220    11.00000   -1.20000
AFIX   0
C42   1    0.726391    0.115416    1.074275    11.00000    0.04652    0.02230 =
         0.03241    0.00071    0.01126    0.01446
AFIX  43
H42   2    0.745906    0.192686    1.081391    11.00000   -1.20000
AFIX   0
C43   1    0.985039    0.242828    0.995027    11.00000    0.03013    0.02242 =
         0.01779    0.00111    0.00355    0.00980
C44   1    1.041434    0.344033    0.971623    11.00000    0.03382    0.03950 =
         0.02371    0.00987   -0.00085    0.00832
AFIX  43
H44   2    0.988680    0.364864    0.931675    11.00000   -1.20000
AFIX   0
C45   1    1.175141    0.414001    1.007144    11.00000    0.04067    0.03697 =
         0.03286    0.01161    0.00101   -0.00266
AFIX  43
H45   2    1.214873    0.483127    0.991424    11.00000   -1.20000
AFIX   0
C46   1    1.250988    0.383349    1.065536    11.00000    0.02896    0.03853 =
         0.03547   -0.00023   -0.00302    0.00385
AFIX  43
H46   2    1.343321    0.431145    1.089131    11.00000   -1.20000
AFIX   0
C47   1    1.194128    0.284348    1.089819    11.00000    0.04237    0.03273 =
         0.03346   -0.00005   -0.00805    0.01579
AFIX  43
H47   2    1.246144    0.264907    1.130924    11.00000   -1.20000
AFIX   0
C48   1    1.061558    0.213515    1.054347    11.00000    0.03696    0.02128 =
         0.03244    0.00183    0.00064    0.00791
AFIX  43
H48   2    1.022482    0.144603    1.070472    11.00000   -1.20000
AFIX   0
HKLF 4


REM  Zh67_LT_0m in P-1
REM wR2 = 0.1289, GooF = S = 0.950, Restrained GooF = 0.950 for all data
REM R1 = 0.0627 for 5380 Fo > 4sig(Fo) and 0.1495 for all 10298 data
REM 613 parameters refined using 2 restraints

END

WGHT      0.0449      0.0000

REM Instructions for potential hydrogen bonds
HTAB N1 O1
HTAB C6A O1

REM Highest difference peak  0.374,  deepest hole -0.352,  1-sigma level  0.061
Q1    1   0.3208  0.1338  0.4916  11.00000  0.05    0.37
Q2    1   0.4577  0.2675  0.5079  11.00000  0.05    0.32
Q3    1   0.7815  0.1240  0.9899  11.00000  0.05    0.32
Q4    1   0.9192  0.1933  0.9447  11.00000  0.05    0.32
Q5    1   0.3208  0.2433  0.5533  11.00000  0.05    0.30
Q6    1   0.1388  0.4825  0.7163  11.00000  0.05    0.30
;
_shelx_res_checksum                27966
_shelx_hkl_file
;
   1   0   0   -1.60    0.15
  -2   0   0  929.54   22.63
   2   0   0  981.74   24.30
   2   0   0 1000.00   22.69
   2   0   0  984.87   22.68
   3   0   0  222.73    5.96
   3   0   0  229.56    5.30
   3   0   0  221.40    5.29
   4   0   0   -0.28    0.28
   4   0   0   -0.67    0.65
   4   0   0   -0.15    0.28
   5   0   0    2.17    0.78
   5   0   0    2.53    0.33
   5   0   0    1.94    0.33
  -6   0   0    0.58    0.59
   6   0   0    1.95    0.34
   6   0   0    4.24    1.01
  -7   0   0    3.16    0.69
  -7   0   0    1.85    0.70
   7   0   0    3.46    1.12
  -8   0   0    1.46    0.69
  -8   0   0    3.19    0.84
   8   0   0    2.17    1.22
   9   0   0    4.20    1.42
   9  -1   0    2.80    1.24
  -9   1   0    0.58    0.61
   8  -1   0    4.74    1.23
   8  -1   0    4.56    0.50
   8  -1   0    4.04    0.51
  -8   1   0    5.37    0.77
   7  -1   0   -0.86    0.91
   7  -1   0   -0.07    0.42
   7  -1   0    0.21    0.39
  -7   1   0    0.81    0.54
   6  -1   0    1.24    0.82
   6  -1   0    0.34    0.40
   6  -1   0    0.45    0.41
  -6   1   0    1.26    0.50
   5  -1   0   25.97    1.50
   5  -1   0   24.34    0.93
   5  -1   0   25.26    0.93
   4  -1   0  161.37    4.55
   4  -1   0  162.24    4.00
   4  -1   0  164.35    4.01
   3  -1   0    9.63    0.64
   3  -1   0    9.59    0.80
   3  -1   0    9.92    0.62
  -3   1   0   10.21    0.62
   2  -1   0    0.22    0.30
   2  -1   0   -0.09    0.10
   2  -1   0    0.04    0.35
  -2   1   0    0.23    0.25
   1  -1   0   -0.61    0.11
   1  -1   0   -0.62    0.14
   1  -1   0   -0.48    0.13
  -1   1   0   -0.69    0.08
  -1   1   0   -0.53    0.11
  -1   1   0   -0.74    0.11
   0  -1   0   -0.11    0.06
   0  -1   0   -0.03    0.08
   0   1   0   -0.08    0.07
   0   1   0    0.11    0.10
   0   1   0    0.09    0.09
  -1  -1   0   -0.13    0.12
  -1  -1   0    0.06    0.24
  -1  -1   0   -0.29    0.12
   1   1   0    0.48    0.17
   1   1   0    0.05    0.30
   1   1   0   -0.07    0.21
   1   1   0    0.64    0.18
  -2  -1   0   19.11    0.88
   2   1   0   17.07    1.15
   2   1   0   17.99    0.56
   2   1   0   18.11    0.57
  -3  -1   0  110.48    2.94
   3   1   0  109.84    3.35
  -4  -1   0  128.54    3.43
   4   1   0  124.35    3.83
  -5  -1   0    7.21    0.82
   5   1   0    4.36    0.98
  -6  -1   0   19.61    1.31
   6   1   0   21.14    1.61
  -7  -1   0    4.80    0.86
   7   1   0    3.63    1.25
   8   1   0    1.44    1.15
   9   1   0    9.26    1.68
  10  -2   0    0.87    0.43
  10  -2   0    0.79    0.50
   9  -2   0   -0.33    0.41
   9  -2   0   -0.35    0.99
   9  -2   0   -1.34    0.48
  -9   2   0   -0.56    0.54
   8  -2   0    1.15    1.01
   8  -2   0    0.26    0.49
   8  -2   0    0.50    0.53
  -8   2   0   -0.34    0.51
   7  -2   0    3.24    0.96
   7  -2   0    1.27    0.55
   7  -2   0    2.17    0.54
  -7   2   0    1.54    0.52
   6  -2   0    4.27    0.91
   6  -2   0    4.09    0.55
   6  -2   0    3.66    0.57
  -6   2   0    4.14    0.51
   5  -2   0    4.85    0.79
   5  -2   0    5.26    0.60
   5  -2   0    4.72    0.58
  -5   2   0    5.08    0.48
  -5   2   0    4.66    0.54
   4  -2   0    5.18    0.72
   4  -2   0    4.51    0.57
  -4   2   0    4.76    0.54
  -4   2   0    5.23    0.40
   3  -2   0   15.85    0.94
   3  -2   0   16.03    0.84
  -3   2   0   16.47    0.54
  -3   2   0   16.37    0.85
   2  -2   0  364.12    8.58
   2  -2   0  364.36    8.58
   2  -2   0  351.40    8.92
  -2   2   0  363.25    8.57
  -1   2   0    1.17    0.30
   0   2   0    4.99    0.38
   0   2   0    7.98    0.50
  -1  -2   0   26.65    0.85
  -1  -2   0   28.09    1.00
   1   2   0   27.14    0.88
   1   2   0   27.02    1.03
   1   2   0   26.07    1.20
  -2  -2   0  116.31    3.01
   2   2   0  112.74    2.85
   2   2   0  114.57    3.40
   2   2   0  121.51    3.04
   2   2   0  114.99    2.85
  -3  -2   0   65.05    2.05
   3   2   0   67.52    1.71
   3   2   0   65.59    1.71
   3   2   0   67.47    2.07
   3   2   0   68.74    2.43
  -4  -2   0    1.43    0.61
   4   2   0    0.94    0.82
  -5  -2   0    6.12    0.81
   5   2   0    5.35    1.06
  -6  -2   0   11.38    1.10
   6   2   0   10.63    1.35
  -7  -2   0    9.55    1.13
   7   2   0    7.82    1.53
   8   2   0   21.28    2.02
   9   2   0   -0.39    1.33
  12  -3   0    0.69    0.43
  11  -3   0    1.10    0.63
  10  -3   0    0.90    0.62
   9  -3   0    7.47    1.31
   9  -3   0    8.09    0.80
   9  -3   0    7.86    0.83
  -9   3   0    8.58    0.77
   8  -3   0   11.68    0.90
   8  -3   0   12.09    1.37
   8  -3   0   11.37    0.92
  -8   3   0   11.50    0.85
   7  -3   0   10.64    0.89
   7  -3   0   11.18    1.19
   7  -3   0   11.71    0.86
  -7   3   0   11.59    0.77
   6  -3   0   46.60    1.68
   6  -3   0   52.16    1.68
   6  -3   0   46.97    1.99
  -6   3   0   48.82    1.42
  -6   3   0   51.01    1.67
   5  -3   0   12.11    0.94
   5  -3   0   10.10    0.81
  -5   3   0   10.08    0.50
  -5   3   0    9.41    0.76
   4  -3   0    6.07    0.69
   4  -3   0    6.34    0.68
   4  -3   0    6.45    0.67
  -4   3   0    7.75    0.68
   3  -3   0    8.55    0.74
   3  -3   0    9.21    0.70
   3  -3   0   10.97    0.78
  -3   3   0   10.69    0.77
   2  -3   0   66.05    2.01
  -2   3   0   70.35    2.02
   1  -3   0    7.55    0.60
  -1   3   0    7.46    0.65
  -1   3   0    6.88    0.48
   0  -3   0  192.54    4.75
   0   3   0  190.94    4.98
   0   3   0  198.68    4.77
   0   3   0  189.19    4.78
  -1  -3   0   14.19    0.74
   1   3   0   13.81    0.85
   1   3   0   13.03    0.78
   1   3   0   13.19    1.05
  -2  -3   0   65.12    2.02
  -2  -3   0   65.24    1.77
   2   3   0   62.85    2.29
   2   3   0   63.73    1.80
   2   3   0   65.31    1.80
   2   3   0   66.09    1.99
  -3  -3   0   11.67    0.91
   3   3   0   10.89    0.64
   3   3   0   11.28    0.62
   3   3   0   10.01    1.04
   3   3   0   10.42    0.85
  -4  -3   0    1.19    0.59
   4   3   0    0.93    0.35
   4   3   0    1.01    0.34
   4   3   0    0.59    0.85
  -5  -3   0    2.69    0.77
   5   3   0    0.33    0.97
  -6  -3   0    0.54    0.72
   6   3   0    0.44    1.10
   7   3   0   10.66    1.63
   8   3   0   -0.54    1.28
   9   3   0   -1.13    1.23
  13  -4   0    1.64    0.55
  12  -4   0    0.59    0.71
  11  -4   0    0.17    0.70
  10  -4   0    2.54    0.77
   9  -4   0    3.44    0.80
  -9   4   0    3.15    0.50
   8  -4   0    9.38    0.97
   8  -4   0   10.89    0.93
   8  -4   0   10.55    1.21
  -8   4   0   10.42    0.66
   7  -4   0    0.10    0.75
   7  -4   0    0.87    0.67
   7  -4   0    0.07    0.20
  -7   4   0    1.33    0.59
   6  -4   0    0.13    0.49
   6  -4   0    0.23    0.56
   6  -4   0    0.30    0.66
  -6   4   0    0.33    0.57
   5  -4   0   19.31    1.07
   5  -4   0   18.54    1.11
   5  -4   0   21.73    1.14
  -5   4   0   18.86    1.06
   4  -4   0   29.36    1.29
  -4   4   0   28.45    1.28
   3  -4   0   17.49    0.96
  -3   4   0   15.54    1.05
   2  -4   0  230.17    5.78
  -2   4   0  230.00    5.80
   1  -4   0    8.12    0.74
  -1   4   0    8.59    0.72
  -1   4   0    7.88    0.54
   0  -4   0   23.68    1.03
   0   4   0   22.58    1.13
   0   4   0   23.80    1.13
   0   4   0   24.52    1.12
  -1  -4   0   10.88    0.74
   1   4   0   12.43    0.95
   1   4   0   11.58    0.84
   1   4   0   12.17    0.80
  -2  -4   0    5.12    0.69
  -2  -4   0    5.47    0.55
   2   4   0    4.46    0.86
   2   4   0    5.15    0.55
   2   4   0    5.71    0.72
   2   4   0    4.38    0.56
  -3  -4   0   23.65    1.33
   3   4   0   24.16    0.97
   3   4   0   22.74    1.61
   3   4   0   24.08    1.01
   3   4   0   21.87    1.21
  -4  -4   0    2.16    0.72
   4   4   0    2.51    0.70
   4   4   0    3.02    1.05
   4   4   0    3.61    0.50
   4   4   0    4.09    0.49
  -5  -4   0    0.45    0.71
   5   4   0    0.99    1.07
   5   4   0    0.82    0.40
   5   4   0    0.53    0.38
  -6  -4   0    5.60    1.04
   6   4   0    6.07    1.34
   7   4   0   -0.62    1.20
   8   4   0    2.41    1.50
   9   4   0    4.50    1.67
  13  -5   0    1.30    0.76
  12  -5   0    9.06    1.06
  11  -5   0    0.31    0.82
  10  -5   0    4.43    0.90
   9  -5   0    1.90    0.82
   8  -5   0    4.64    0.89
  -8   5   0    3.01    0.76
   7  -5   0    0.64    0.72
   7  -5   0   -0.63    0.60
  -7   5   0    2.60    0.69
   6  -5   0   20.34    1.19
  -6   5   0   20.76    1.24
   5  -5   0   32.51    1.48
  -5   5   0   36.77    1.52
   4  -5   0   13.37    1.03
   4  -5   0   13.89    0.54
  -4   5   0   13.87    1.04
   3  -5   0    2.36    0.67
  -3   5   0    3.45    0.71
   2  -5   0   -0.09    0.57
  -2   5   0   -0.21    0.61
   1  -5   0   17.11    1.03
  -1   5   0   17.90    1.09
  -1   5   0   16.37    0.89
   0  -5   0   22.10    1.06
   0   5   0   23.17    1.19
   0   5   0   21.68    1.17
  -1  -5   0    9.06    0.75
   1   5   0    9.72    0.79
   1   5   0   10.39    0.80
   1   5   0    9.30    0.93
   1   5   0    9.70    0.85
  -2  -5   0    0.92    0.48
   2   5   0    0.15    0.75
   2   5   0    0.78    0.55
   2   5   0    0.65    0.38
   2   5   0    0.30    0.51
  -3  -5   0    0.01    0.63
   3   5   0    0.98    0.89
   3   5   0   -0.33    0.57
   3   5   0    0.68    0.48
   3   5   0    0.56    0.52
  -4  -5   0    6.62    0.94
   4   5   0    8.20    0.67
   4   5   0    7.64    0.71
   4   5   0    6.98    1.25
   4   5   0    8.11    1.01
  -5  -5   0   30.16    1.68
   5   5   0   26.09    1.07
   5   5   0   25.91    1.06
   5   5   0   28.59    2.03
   6   5   0   -0.50    1.19
   7   5   0    5.35    1.54
   8   5   0   -2.10    1.37
  13  -6   0    0.14    0.93
  12  -6   0    0.02    0.88
  11  -6   0    1.07    0.88
  10  -6   0    1.49    0.88
   9  -6   0   -0.46    0.78
   8  -6   0    0.35    0.77
  -8   6   0   -0.37    0.69
   7  -6   0    3.48    0.83
  -7   6   0    5.84    0.90
   6  -6   0    0.59    0.70
  -6   6   0    1.35    0.68
   5  -6   0    0.76    0.70
  -5   6   0    1.03    0.67
   4  -6   0   -0.19    0.65
  -4   6   0    0.73    0.67
   3  -6   0   -0.39    0.57
  -3   6   0    1.27    0.69
   2  -6   0    0.98    0.64
  -2   6   0   -0.11    0.62
   1  -6   0   17.00    1.09
  -1   6   0   19.74    1.03
  -1   6   0   20.50    1.21
   0  -6   0   10.23    0.86
   0   6   0   10.31    0.90
   0   6   0    9.26    0.89
  -1  -6   0    4.44    0.66
   1   6   0    3.88    0.66
   1   6   0    3.55    0.81
   1   6   0    4.90    0.76
   1   6   0    3.66    0.67
  -2  -6   0    9.10    0.78
   2   6   0    7.17    1.06
   2   6   0    7.83    0.82
   2   6   0    7.73    0.92
   3   6   0   16.60    1.10
   3   6   0   19.28    1.61
   3   6   0   17.47    1.31
   3   6   0   20.39    1.09
  -4  -6   0    2.16    0.82
   4   6   0    0.92    0.60
   4   6   0    1.82    1.17
   4   6   0    1.33    0.79
   4   6   0    1.16    0.57
  -5  -6   0    6.03    1.09
   5   6   0   10.26    1.63
   5   6   0    6.73    0.70
   5   6   0    7.58    0.74
   5   6   0    5.32    1.01
   6   6   0    0.45    0.45
   6   6   0    1.04    0.46
   6   6   0    0.14    1.31
   7   6   0    0.25    1.42
  13  -7   0    0.88    0.99
  12  -7   0   -0.06    0.93
  11  -7   0    0.32    0.93
  10  -7   0    1.13    0.90
   9  -7   0    1.75    0.89
   8  -7   0    4.00    1.00
  -8   7   0    4.88    0.91
   7  -7   0   -0.61    0.82
  -7   7   0    1.19    0.81
   6  -7   0    3.28    0.86
  -6   7   0    4.25    0.90
   5  -7   0   52.92    1.46
   5  -7   0   51.65    2.10
  -5   7   0   52.14    2.11
   4  -7   0    7.23    0.91
  -4   7   0    5.45    0.91
   3  -7   0   59.74    2.20
  -3   7   0   59.82    2.24
   2  -7   0    5.89    0.86
  -2   7   0    5.61    0.87
   1  -7   0    5.08    0.80
  -1   7   0    4.79    0.70
  -1   7   0    5.15    0.85
   0  -7   0   20.76    1.16
   0   7   0   21.78    1.32
   0   7   0   19.68    1.29
  -1  -7   0    1.60    0.62
   1   7   0    1.87    0.63
   1   7   0    1.64    0.86
   1   7   0    1.87    0.70
   1   7   0    1.67    0.72
  -2  -7   0    1.70    0.62
   2   7   0    1.84    0.96
   2   7   0    0.25    0.68
   2   7   0   -0.16    0.26
   2   7   0    1.23    0.67
   3   7   0   13.12    1.26
   3   7   0   13.78    0.99
   3   7   0   10.55    1.45
   3   7   0   13.39    1.08
   4   7   0   12.54    1.06
   4   7   0   15.50    1.01
   4   7   0   10.96    1.60
   4   7   0   12.93    1.29
   5   7   0   -0.92    1.19
   5   7   0    0.66    0.65
   5   7   0    0.42    0.80
   6   7   0    2.10    0.61
   6   7   0    3.57    1.37
   7   7   0    0.33    1.45
  13  -8   0    5.81    1.25
  12  -8   0    1.54    1.07
  11  -8   0   10.46    1.33
  10  -8   0    0.23    0.93
   9  -8   0    0.51    0.88
   8  -8   0   21.47    1.65
  -8   8   0   21.34    1.51
   7  -8   0    7.35    1.11
  -7   8   0    5.84    1.08
   6  -8   0    1.19    0.87
  -6   8   0    0.09    0.79
   5  -8   0   24.83    1.55
   5  -8   0   22.31    1.00
  -5   8   0   23.62    1.53
   4  -8   0    0.09    0.78
  -4   8   0    0.73    0.72
   3  -8   0    4.61    0.93
  -3   8   0    5.07    0.97
   2  -8   0   -0.52    0.68
  -2   8   0    0.72    0.78
   1  -8   0   -0.04    0.63
  -1   8   0    0.75    0.78
   0  -8   0   -0.24    0.60
   0   8   0    1.53    0.66
   0   8   0    0.41    0.75
   0   8   0   -1.12    0.66
  -1  -8   0    6.19    0.87
   1   8   0    9.78    1.02
   1   8   0    7.20    0.96
   1   8   0    8.83    1.20
  -2  -8   0    3.56    0.74
   2   8   0    4.04    0.70
   2   8   0    3.33    0.88
   2   8   0    2.72    0.80
   2   8   0    0.58    1.07
   3   8   0   -0.84    0.75
   3   8   0    0.49    1.15
   3   8   0    0.57    0.83
   4   8   0    2.43    1.29
   4   8   0    0.98    0.74
   4   8   0   -0.26    0.79
   5   8   0    1.99    0.99
   5   8   0    0.93    0.73
   5   8   0    1.03    1.35
   6   8   0    4.83    1.62
   6   8   0    3.99    0.73
  13  -9   0    2.53    1.24
  12  -9   0    1.19    1.11
  11  -9   0   -0.19    1.00
  10  -9   0    0.91    0.94
   9  -9   0    7.51    1.22
   8  -9   0   -0.70    0.85
  -8   9   0    0.63    0.91
   7  -9   0   33.28    1.93
  -7   9   0   35.37    1.93
   6  -9   0    8.28    0.58
   6  -9   0    9.11    1.24
  -6   9   0    8.53    1.23
   5  -9   0   28.58    1.64
   5  -9   0   26.08    1.19
  -5   9   0   25.58    1.62
   4  -9   0    1.23    0.80
  -4   9   0    1.91    0.93
   3  -9   0   13.27    1.28
  -3   9   0   15.06    1.37
   2  -9   0    1.09    0.79
  -2   9   0    2.30    0.92
   1  -9   0    3.28    0.84
  -1   9   0    3.83    0.91
   0  -9   0    2.90    0.83
   0   9   0    2.68    0.88
   0   9   0    1.83    0.87
   0   9   0    2.53    0.79
  -1  -9   0    9.00    1.00
   1   9   0   11.04    1.28
   1   9   0    6.89    1.04
   1   9   0    7.86    1.09
   2   9   0   17.89    1.48
   2   9   0   17.56    1.40
   2   9   0   17.90    1.74
   3   9   0   35.21    1.79
   3   9   0   36.39    2.26
   3   9   0   33.36    1.95
   4   9   0   36.18    2.01
   4   9   0   32.97    1.74
   4   9   0   37.41    2.46
   5   9   0    1.53    0.81
   6   9   0    4.38    0.83
  13 -10   0   -0.32    1.17
  12 -10   0    3.97    1.25
  11 -10   0    1.31    1.14
  10 -10   0   -0.83    1.03
   9 -10   0    3.86    1.15
   8 -10   0   10.21    1.39
  -8  10   0   13.13    1.45
   7 -10   0    1.91    1.02
  -7  10   0    2.31    1.02
   6 -10   0    2.35    0.49
   6 -10   0    2.15    1.03
  -6  10   0    1.49    1.02
   5 -10   0   30.78    1.44
   5 -10   0   32.77    1.89
  -5  10   0   30.82    1.92
   4 -10   0   10.01    1.27
  -4  10   0    8.40    1.26
   3 -10   0   24.63    1.64
  -3  10   0   25.39    1.73
   2 -10   0   -0.06    0.77
  -2  10   0    2.49    0.94
   1 -10   0   -0.19    0.75
  -1  10   0    1.17    0.87
   0 -10   0   14.54    1.30
   0  10   0   14.94    1.32
   0  10   0   17.32    1.51
   1  10   0   -0.35    0.77
   1  10   0   -0.15    0.90
   2  10   0    6.25    1.15
   2  10   0    7.11    1.13
   3  10   0    0.91    0.86
   3  10   0    0.38    0.86
   4  10   0    1.67    0.92
   5  10   0    0.76    0.86
   6  10   0   11.94    1.13
   7  10   0   11.89    0.93
  12 -11   0    0.62    1.21
  11 -11   0    1.77    1.15
  10 -11   0    1.81    1.24
   9 -11   0   -1.04    1.01
   8 -11   0    3.36    1.19
  -8  11   0    5.99    1.27
   7 -11   0   -0.22    0.98
  -7  11   0    1.10    1.03
   6 -11   0    2.06    0.56
   6 -11   0    3.14    1.03
  -6  11   0    3.03    1.04
   5 -11   0    4.28    1.15
   5 -11   0    4.70    0.75
  -5  11   0    5.25    1.21
   4 -11   0    0.86    0.97
  -4  11   0    1.65    1.06
   3 -11   0    7.40    1.20
  -3  11   0    7.83    1.28
   2 -11   0    0.11    0.87
  -2  11   0   -0.55    0.93
   1 -11   0    3.97    1.00
  -1  11   0    2.53    1.06
   0  11   0    0.34    0.81
   0  11   0    0.20    0.95
   1  11   0    3.17    1.06
   1  11   0    2.16    0.90
   2  11   0   -0.03    0.92
   3  11   0    4.89    1.17
   4  11   0   15.91    1.47
   5  11   0    1.47    0.97
   6  11   0   12.76    1.22
  12 -12   0    2.05    1.33
  11 -12   0    1.07    1.28
  10 -12   0    2.83    1.26
   9 -12   0    0.31    1.24
   8 -12   0    8.67    1.49
  -8  12   0    8.71    1.41
   7 -12   0    1.19    1.13
  -7  12   0    1.52    1.08
   6 -12   0    2.05    1.13
  -6  12   0    2.74    1.17
   5 -12   0    0.15    0.99
   5 -12   0    0.26    0.61
  -5  12   0    0.28    1.03
   4 -12   0    8.38    1.30
  -4  12   0    6.67    1.30
   3 -12   0    0.87    0.96
  -3  12   0    1.35    1.07
   2 -12   0   24.67    1.80
  -2  12   0   24.31    1.88
  -1  12   0    4.42    1.20
  -1  12   0    3.74    1.02
   0  12   0    1.01    0.86
   0  12   0   -0.08    1.03
   1  12   0    4.24    1.21
   2  12   0    2.00    1.09
   3  12   0    2.94    1.19
   4  12   0    0.68    1.03
   5  12   0    1.28    1.02
  12 -13   0    5.48    1.61
  11 -13   0    1.98    1.31
  10 -13   0    8.19    1.61
   9 -13   0   -0.90    1.23
   8 -13   0    1.09    1.17
  -8  13   0    0.81    1.11
   7 -13   0    1.67    1.18
  -7  13   0   -0.05    1.11
   6 -13   0    0.24    1.10
  -6  13   0   -0.98    0.94
   5 -13   0    0.82    1.13
  -5  13   0    2.42    1.20
   4 -13   0   -0.42    1.01
  -4  13   0    0.85    1.10
   3 -13   0    1.91    1.10
  -3  13   0    2.15    1.20
  -2  13   0    1.15    1.15
  -1  13   0    7.26    1.44
   0  13   0    5.91    1.31
   1  13   0    0.59    1.03
   2  13   0    7.33    1.41
   3  13   0    0.99    1.21
   4  13   0    2.58    1.25
  11 -14   0    0.14    1.31
  10 -14   0    2.00    1.40
   9 -14   0    1.33    1.32
   8 -14   0    3.04    1.42
  -8  14   0    3.41    1.36
   7 -14   0    6.80    1.50
  -7  14   0    7.21    1.53
   6 -14   0    5.47    1.33
  -6  14   0    8.97    1.60
   5 -14   0   -0.43    1.09
  -5  14   0   -1.49    1.14
   4 -14   0    0.41    1.11
  -4  14   0   -1.36    1.12
  -3  14   0    1.60    1.24
  -2  14   0   21.95    2.03
  -1  14   0    8.82    1.56
   0  14   0    5.17    1.44
   1  14   0   -0.66    1.17
   2  14   0   -0.53    1.14
  10 -15   0    1.52    1.43
   9 -15   0    3.70    1.49
   8 -15   0   -0.39    1.25
  -8  15   0   -3.08    1.19
   7 -15   0    1.55    1.35
  -7  15   0    3.01    1.41
   6 -15   0    0.72    1.27
  -6  15   0    0.48    1.33
   5 -15   0    1.03    1.27
  -5  15   0    0.89    1.34
  -4  15   0    1.08    1.34
  -3  15   0   -0.81    1.20
  -2  15   0   -0.31    1.23
  -1  15   0    1.56    1.34
   0  15   0    0.77    1.33
   1  15   0    1.51    1.35
   9 -16   0    2.73    1.53
   8 -16   0    1.47    1.44
  -8  16   0    0.54    1.48
   7 -16   0    2.96    1.48
  -7  16   0    1.37    1.48
   6 -16   0    0.52    1.32
  -6  16   0    1.65    1.50
  -5  16   0    1.07    1.41
  -4  16   0    3.33    1.54
  -3  16   0    0.25    1.44
  -2  16   0    1.24    1.36
  -1  16   0   -0.30    1.40
  -5  17   0    0.73    1.47
  -5  17  -1    0.14    1.55
  -6  17  -1    2.79    1.63
  -1  16  -1    1.04    1.35
  -2  16  -1   -0.62    1.25
  -3  16  -1    5.24    1.69
  -4  16  -1   -0.44    1.32
  -5  16  -1    3.53    1.61
  -6  16  -1   -1.22    1.46
   6 -16   1   -0.23    1.28
  -7  16  -1    0.83    1.44
   7 -16   1   -1.22    1.27
  -8  16  -1    3.04    1.62
   8 -16   1    2.86    1.48
   9 -16   1   -0.18    1.33
   1  15  -1    1.45    1.33
   0  15  -1    2.38    1.38
  -1  15  -1    6.36    1.48
  -2  15  -1    0.36    1.26
  -3  15  -1   -0.41    1.25
  -4  15  -1   -0.47    1.25
  -5  15  -1    4.56    1.49
   5 -15   1    6.90    1.55
  -6  15  -1    0.97    1.29
   6 -15   1   -0.65    1.22
  -7  15  -1    0.36    1.25
   7 -15   1    1.66    1.32
  -8  15  -1    0.53    1.32
   8 -15   1   -0.41    1.26
   9 -15   1   -0.25    1.31
  10 -15   1    2.40    1.50
   3  14  -1   -0.21    1.08
   2  14  -1    1.33    1.18
   1  14  -1    5.92    1.42
   0  14  -1   -0.09    1.17
  -1  14  -1    0.27    1.15
  -2  14  -1    2.43    1.31
  -3  14  -1   14.76    1.82
  -4  14  -1    4.42    1.36
   4 -14   1    4.39    1.32
  -5  14  -1   14.42    1.82
   5 -14   1   17.48    1.85
  -6  14  -1   -0.70    1.14
   6 -14   1    0.71    1.20
  -7  14  -1    4.35    1.40
   7 -14   1    4.94    1.40
  -8  14  -1    9.42    1.59
   8 -14   1    7.04    1.58
   9 -14   1    8.32    1.65
  10 -14   1    6.58    1.56
  11 -14   1    1.12    1.37
   4  13  -1   -0.94    1.07
   3  13  -1    0.18    1.16
   2  13  -1    3.57    1.25
   1  13  -1    0.82    1.14
   0  13  -1    5.84    1.35
  -1  13  -1    6.41    1.35
  -2  13  -1    0.97    1.12
  -3  13  -1   20.15    1.88
   3 -13   1   22.16    1.86
  -4  13  -1    0.63    1.10
   4 -13   1    2.52    1.14
  -5  13  -1   -2.53    1.00
   5 -13   1    0.46    1.08
  -6  13  -1   -0.21    1.13
   6 -13   1    1.21    1.18
  -7  13  -1   -1.46    1.09
   7 -13   1    0.92    1.17
  -8  13  -1    0.36    1.11
   8 -13   1   -0.62    1.12
   9 -13   1    0.85    1.24
  10 -13   1    0.04    1.29
  11 -13   1    3.71    1.47
  12 -13   1   -0.26    1.23
   5  12  -1    2.28    1.09
   4  12  -1    0.76    1.05
   3  12  -1    2.71    1.09
   2  12  -1    0.02    1.01
   1  12  -1    0.62    1.01
   0  12  -1    0.66    1.07
   0  12  -1    0.75    0.89
  -1  12  -1    7.94    1.33
  -2  12  -1   -1.96    0.91
   2 -12   1    1.28    0.95
  -3  12  -1   18.21    1.74
   3 -12   1   21.46    1.78
  -4  12  -1   -0.42    1.04
   4 -12   1   -0.57    0.66
   4 -12   1    0.04    0.96
  -5  12  -1    2.30    1.06
   5 -12   1    3.17    0.74
   5 -12   1    1.72    1.08
  -6  12  -1    3.73    1.23
   6 -12   1    1.87    1.10
  -7  12  -1   17.55    1.76
   7 -12   1   15.36    1.69
  -8  12  -1    0.32    1.09
   8 -12   1    1.32    1.17
   9 -12   1    0.11    1.15
  10 -12   1    9.38    1.57
  11 -12   1    0.22    1.17
  12 -12   1    1.06    1.21
   6  11  -1    2.43    0.90
   5  11  -1    0.90    0.98
   4  11  -1    0.48    0.97
   3  11  -1   21.16    2.08
   3  11  -1   17.64    1.58
   2  11  -1    2.86    1.27
   2  11  -1    0.75    0.93
   1  11  -1    9.76    1.39
   1  11  -1   10.52    1.34
   1  11  -1   10.04    1.29
   0  11  -1    8.24    1.18
   0  11  -1    5.57    1.17
  -1  11  -1    5.19    1.13
   1 -11   1    6.11    1.10
  -2  11  -1    1.61    1.05
   2 -11   1    1.19    0.92
  -3  11  -1    0.70    1.00
   3 -11   1    1.11    0.94
   3 -11   1    0.02    0.68
  -4  11  -1    3.56    1.16
   4 -11   1    3.37    1.07
   4 -11   1    4.82    0.79
  -5  11  -1    1.11    1.08
   5 -11   1    1.00    0.58
   5 -11   1   -0.03    0.97
  -6  11  -1    0.62    1.04
   6 -11   1    1.75    1.06
   6 -11   1    0.54    0.50
  -7  11  -1    1.23    1.02
   7 -11   1    2.35    1.12
  -8  11  -1    0.73    1.05
   8 -11   1   -0.91    1.02
   9 -11   1    2.92    1.21
  10 -11   1    3.62    1.28
  11 -11   1    3.85    1.28
  12 -11   1    2.52    1.29
   6  10  -1    0.33    0.79
   5  10  -1   -0.35    1.41
   5  10  -1    0.85    0.84
   4  10  -1    1.68    0.92
   4  10  -1    1.20    1.43
   3  10  -1    0.12    1.23
   3  10  -1    1.48    0.93
   3  10  -1   -0.08    0.85
   2  10  -1    7.84    1.44
   2  10  -1    8.72    1.16
   2  10  -1    8.73    1.18
   1  10  -1   10.25    1.35
   1  10  -1    6.64    1.15
   1  10  -1    5.87    1.03
   0  10  -1    1.84    0.96
   0  10  -1    0.79    0.83
   0  10  -1    1.09    0.95
   0 -10   1    0.73    0.77
  -1  10  -1   27.40    1.73
  -1  10  -1   26.18    1.52
   1 -10   1   23.84    1.55
  -2  10  -1   10.21    1.32
   2 -10   1   10.44    1.22
  -3  10  -1    6.21    1.16
   3 -10   1    3.79    0.78
   3 -10   1    3.38    0.92
  -4  10  -1    0.14    0.96
   4 -10   1    1.36    0.63
   4 -10   1    1.21    0.94
  -5  10  -1   11.42    1.41
   5 -10   1   11.98    0.89
   5 -10   1   10.29    1.27
  -6  10  -1   10.33    1.35
   6 -10   1    9.78    0.69
   6 -10   1    9.90    1.37
  -7  10  -1    1.14    0.99
   7 -10   1    2.97    1.11
  -8  10  -1    7.23    1.23
   8 -10   1    8.48    1.31
   9 -10   1    2.05    1.09
  10 -10   1   -0.29    1.04
  11 -10   1    1.90    1.12
  12 -10   1    0.89    1.14
  13 -10   1    0.39    1.19
   6   9  -1   11.68    1.95
   6   9  -1    8.61    0.94
   5   9  -1    2.13    0.83
   5   9  -1    1.80    1.51
   4   9  -1   14.51    1.83
   4   9  -1   12.53    1.20
   4   9  -1   13.12    1.48
   3   9  -1    5.00    1.41
   3   9  -1    2.47    0.92
   3   9  -1    4.22    0.95
   2   9  -1   17.24    1.67
   2   9  -1   15.82    1.34
   2   9  -1   18.99    1.50
   1   9  -1    2.29    0.82
   1   9  -1    5.19    1.14
   1   9  -1    2.98    0.89
  -1  -9   1    4.53    0.85
   0   9  -1   15.11    1.32
   0   9  -1   15.74    1.31
   0   9  -1   16.14    1.30
   0  -9   1   13.85    1.22
  -1   9  -1    0.19    0.69
  -1   9  -1    2.22    0.89
   1  -9   1    0.87    0.73
  -2   9  -1    9.74    1.22
   2  -9   1   10.41    1.10
  -3   9  -1   -0.29    0.85
   3  -9   1    0.81    0.84
   3  -9   1    0.59    0.59
  -4   9  -1    1.21    0.93
   4  -9   1    1.39    0.55
   4  -9   1   -0.03    0.84
  -5   9  -1    0.71    0.91
   5  -9   1    1.51    0.49
   5  -9   1    2.09    0.88
  -6   9  -1    2.53    0.91
   6  -9   1    2.50    1.00
   6  -9   1    1.90    0.39
  -7   9  -1    3.23    1.08
   7  -9   1    5.26    1.11
  -8   9  -1    0.69    0.91
   8  -9   1    0.92    0.95
   9  -9   1    0.35    0.97
  10  -9   1    1.77    1.07
  11  -9   1    2.85    1.14
  12  -9   1    6.54    1.35
  13  -9   1   -1.40    0.98
   7   8  -1    0.47    1.55
   6   8  -1    0.59    0.62
   6   8  -1    0.34    1.45
   5   8  -1   -0.93    1.28
   5   8  -1    2.47    0.93
   5   8  -1    3.31    0.76
   4   8  -1    0.04    0.77
   4   8  -1    1.12    0.74
   4   8  -1   -0.74    1.13
   3   8  -1    3.16    0.92
   3   8  -1    1.93    1.18
   3   8  -1    1.09    0.77
   2   8  -1   13.58    1.15
   2   8  -1   16.90    1.52
   2   8  -1    9.98    0.93
   2   8  -1   14.88    1.28
  -2  -8   1   14.79    1.03
   1   8  -1    2.05    0.72
   1   8  -1    0.83    0.75
   1   8  -1   -1.30    0.83
  -1  -8   1   -0.48    0.59
   0   8  -1    1.14    0.81
   0   8  -1    1.58    0.76
   0  -8   1    0.36    0.63
  -1   8  -1    1.54    0.62
  -1   8  -1    0.60    0.77
   1  -8   1    0.97    0.69
  -2   8  -1   18.28    0.97
  -2   8  -1   18.17    1.28
   2  -8   1   19.17    1.32
  -3   8  -1   13.04    1.20
   3  -8   1   14.64    1.26
   3  -8   1   14.23    1.01
  -4   8  -1   25.48    1.61
   4  -8   1   30.31    1.25
   4  -8   1   27.58    1.60
  -5   8  -1    2.09    0.86
   5  -8   1    0.05    0.80
   5  -8   1    2.32    0.43
  -6   8  -1    8.81    1.14
   6  -8   1    8.32    1.13
  -7   8  -1    0.28    0.85
   7  -8   1    1.02    0.85
  -8   8  -1    6.97    1.13
   8  -8   1    4.85    1.08
   9  -8   1   -0.50    0.83
  10  -8   1    3.16    1.08
  11  -8   1   -1.12    0.95
  12  -8   1    0.11    1.06
  13  -8   1    0.92    1.08
   8   7  -1   16.19    2.30
   7   7  -1    3.44    1.47
   6   7  -1   10.14    0.81
   6   7  -1   11.75    1.84
   6   7  -1   11.37    0.78
   5   7  -1    1.53    0.64
   5   7  -1    1.14    0.53
   5   7  -1    1.20    1.15
   5   7  -1    2.52    0.92
   4   7  -1   23.65    1.99
   4   7  -1   23.05    1.29
   4   7  -1   24.92    1.59
   4   7  -1   22.89    1.21
   3   7  -1    0.45    0.68
   3   7  -1   -1.34    0.61
   3   7  -1   -0.24    1.00
   3   7  -1    0.24    0.58
   2   7  -1   -0.13    0.23
   2   7  -1    0.54    0.65
   2   7  -1    1.50    0.71
   2   7  -1    1.39    0.93
  -2  -7   1    0.42    0.56
   1   7  -1    0.73    0.76
   1   7  -1    0.52    0.61
   1   7  -1   -0.01    0.59
   1   7  -1   -0.23    0.56
  -1  -7   1   -0.37    0.52
   0   7  -1    1.03    0.68
   0   7  -1    0.71    0.65
   0  -7   1    1.01    0.58
  -1   7  -1    5.05    0.86
  -1   7  -1    5.61    0.68
   1  -7   1    4.95    0.80
  -2   7  -1    5.91    0.53
  -2   7  -1    4.43    0.86
   2  -7   1    5.27    0.80
  -3   7  -1    0.26    0.74
   3  -7   1    0.39    0.69
   3  -7   1    1.94    0.51
  -4   7  -1    2.70    0.80
   4  -7   1    4.09    0.49
   4  -7   1    3.34    0.84
  -5   7  -1   30.22    1.64
   5  -7   1   30.87    0.96
   5  -7   1   31.95    1.64
  -6   7  -1   12.07    1.17
   6  -7   1   12.01    1.18
  -7   7  -1   48.42    2.01
   7  -7   1   42.55    2.05
  -8   7  -1    1.87    0.85
   8  -7   1    0.95    0.83
   9  -7   1    3.47    0.98
  10  -7   1   -1.09    0.83
  11  -7   1    9.62    1.30
  12  -7   1    1.54    1.04
  13  -7   1    0.82    1.01
   9   6  -1   -0.65    1.57
   8   6  -1    4.67    1.59
   7   6  -1    0.95    1.43
   6   6  -1   -0.49    1.23
   6   6  -1    0.34    0.40
   5   6  -1    7.35    0.70
   5   6  -1    6.64    0.70
   5   6  -1    7.15    1.08
   5   6  -1    7.87    1.44
  -5  -6   1    6.77    1.18
   4   6  -1    1.96    0.84
   4   6  -1    1.59    0.61
   4   6  -1    2.01    0.58
   4   6  -1    0.80    1.10
  -4  -6   1    1.06    0.76
   3   6  -1    1.09    0.96
   3   6  -1    2.25    0.57
   3   6  -1    1.70    0.72
   3   6  -1    0.76    0.57
   2   6  -1    9.74    1.12
   2   6  -1    8.51    0.93
   2   6  -1    9.57    0.83
  -2  -6   1   10.64    0.81
   1   6  -1    5.12    0.87
   1   6  -1    5.57    0.70
   1   6  -1    4.81    0.76
   1   6  -1    4.30    0.70
  -1  -6   1    5.67    0.69
   0   6  -1   -0.18    0.57
   0   6  -1    0.71    0.65
   0  -6   1   -0.33    0.53
  -1   6  -1    1.25    0.65
  -1   6  -1    0.69    0.49
   1  -6   1    0.63    0.60
  -2   6  -1   37.77    1.20
  -2   6  -1   37.27    1.58
   2  -6   1   38.71    1.60
  -3   6  -1   18.64    1.26
   3  -6   1   21.76    0.98
   3  -6   1   19.43    1.25
  -4   6  -1    0.38    0.67
   4  -6   1    0.45    0.32
   4  -6   1    0.55    0.70
  -5   6  -1   15.50    1.17
   5  -6   1   13.90    1.18
  -6   6  -1    0.05    0.64
   6  -6   1    1.48    0.72
  -7   6  -1   12.80    1.15
   7  -6   1   11.02    1.12
  -8   6  -1    0.96    0.74
   8  -6   1    0.14    0.78
   9  -6   1    0.25    0.81
  10  -6   1    5.81    1.07
  11  -6   1    1.44    0.92
  12  -6   1   -0.46    0.84
  13  -6   1    2.78    0.97
   9   5  -1    1.17    1.58
   8   5  -1    2.76    1.53
   7   5  -1    1.60    1.38
   6   5  -1    9.21    1.57
   5   5  -1    3.88    1.26
   5   5  -1    3.60    0.53
   5   5  -1    4.24    0.54
   5   5  -1    3.71    0.92
  -5  -5   1    5.10    0.98
   4   5  -1   44.26    1.90
   4   5  -1   47.42    1.50
   4   5  -1   46.73    2.37
   4   5  -1   46.38    1.51
  -4  -5   1   42.96    1.92
   3   5  -1   11.88    1.02
   3   5  -1   15.26    0.87
   3   5  -1   14.92    1.36
   3   5  -1   14.76    0.86
  -3  -5   1   12.40    1.05
   2   5  -1    4.41    0.54
   2   5  -1    5.41    0.91
   2   5  -1    5.35    0.75
   2   5  -1    4.45    0.64
  -2  -5   1    5.57    0.59
   1   5  -1    3.33    0.72
   1   5  -1    3.12    0.63
   1   5  -1    3.54    0.64
   1   5  -1    3.62    0.59
  -1  -5   1    4.38    0.59
   0   5  -1   18.02    1.12
   0   5  -1   18.52    1.08
   0  -5   1   18.25    0.99
  -1   5  -1    0.16    0.60
  -1   5  -1   -0.27    0.42
   1  -5   1   -0.47    0.55
  -2   5  -1    2.14    0.66
   2  -5   1    2.73    0.67
  -3   5  -1   25.02    1.30
   3  -5   1   23.90    0.91
   3  -5   1   24.04    1.26
  -4   5  -1   -0.48    0.59
   4  -5   1   -0.08    0.62
  -5   5  -1    7.49    0.83
   5  -5   1    8.07    0.88
  -6   5  -1   50.93    1.93
   6  -5   1   51.98    1.94
  -7   5  -1   37.95    1.66
   7  -5   1   39.77    1.71
   7  -5   1   38.29    1.72
  -8   5  -1    0.42    0.66
   8  -5   1   -0.49    0.74
   9  -5   1   76.85    2.67
  10  -5   1    0.01    0.77
  11  -5   1   -0.06    0.79
  12  -5   1    1.25    0.83
  13  -5   1    4.21    0.93
  10   4  -1    2.28    1.64
   9   4  -1   -0.34    1.50
   8   4  -1    3.08    1.55
   7   4  -1    0.25    1.21
   6   4  -1    7.42    1.44
  -6  -4   1    9.96    1.14
   5   4  -1    7.57    1.32
  -5  -4   1    6.34    0.94
   4   4  -1   39.91    1.26
   4   4  -1   39.05    2.12
   4   4  -1   40.27    1.71
   4   4  -1   40.40    1.25
  -4  -4   1   41.97    1.81
   3   4  -1    0.55    0.41
   3   4  -1    0.30    0.73
   3   4  -1   -0.15    0.53
   3   4  -1    0.55    0.42
  -3  -4   1    1.31    0.61
   2   4  -1   47.46    1.47
   2   4  -1   45.27    1.91
   2   4  -1   45.62    1.47
   2   4  -1   44.25    1.68
  -2  -4   1   47.38    1.71
  -2  -4   1   46.73    1.44
   1   4  -1   15.70    0.91
   1   4  -1   15.81    1.11
   1   4  -1   15.66    0.96
  -1  -4   1   14.10    0.82
   0   4  -1    0.45    0.49
   0   4  -1    0.56    0.52
   0   4  -1   -0.11    0.52
   0  -4   1    0.61    0.49
  -1   4  -1   59.34    1.86
   1  -4   1   59.10    1.88
  -2   4  -1  114.22    3.20
   2  -4   1  115.19    2.92
   2  -4   1  118.22    3.18
  -3   4  -1    4.90    0.68
   3  -4   1    3.72    0.31
   3  -4   1    3.51    0.67
  -4   4  -1   27.87    1.23
   4  -4   1   24.52    1.22
  -5   4  -1   37.99    1.53
   5  -4   1   38.63    1.56
   5  -4   1   37.52    1.50
  -6   4  -1   14.20    1.01
   6  -4   1   13.99    1.06
   6  -4   1   13.08    1.00
  -7   4  -1   12.98    1.03
  -7   4  -1   12.21    0.60
   7  -4   1   12.19    1.05
  -8   4  -1    2.31    0.41
   8  -4   1    1.98    0.76
   8  -4   1    1.72    0.62
  -9   4  -1    3.51    0.51
   9  -4   1    3.36    0.81
  10  -4   1    0.56    0.72
  11  -4   1   -0.76    0.68
  12  -4   1   -0.56    0.66
  13  -4   1    1.51    0.64
  10   3  -1    0.32    1.55
   9   3  -1    4.37    1.65
   8   3  -1    5.76    1.54
   7   3  -1    4.73    1.28
  -7  -3   1    4.80    0.93
   6   3  -1    3.68    1.22
  -6  -3   1    2.11    0.76
   5   3  -1    7.37    1.24
  -5  -3   1    6.97    0.87
   4   3  -1   16.43    1.40
   4   3  -1   15.44    1.14
   4   3  -1   17.26    0.64
   4   3  -1   16.72    0.64
  -4  -3   1   18.87    1.14
   3   3  -1   35.84    1.11
   3   3  -1   35.53    1.77
   3   3  -1   37.06    1.50
   3   3  -1   35.42    1.09
  -3  -3   1   35.55    1.47
   2   3  -1    0.16    0.65
   2   3  -1    0.68    0.49
   2   3  -1    0.20    0.40
   2   3  -1    0.26    0.39
  -2  -3   1    0.10    0.34
  -2  -3   1    0.87    0.51
   1   3  -1   13.87    1.10
   1   3  -1   14.06    0.84
   1   3  -1   15.95    0.94
  -1  -3   1   16.11    0.75
   0   3  -1   12.59    0.81
   0   3  -1   11.43    0.83
   0  -3   1   11.54    0.74
  -1   3  -1   66.35    1.96
   1  -3   1   67.50    1.82
   1  -3   1   66.77    1.94
  -2   3  -1    3.90    0.60
   2  -3   1    4.38    0.34
   2  -3   1    3.89    0.57
  -3   3  -1    1.18    0.53
   3  -3   1    0.45    0.54
   3  -3   1    1.57    0.56
  -4   3  -1   18.56    1.02
   4  -3   1   19.84    1.07
   4  -3   1   20.04    1.04
  -5   3  -1   39.94    1.44
   5  -3   1   33.81    1.39
  -6   3  -1    3.35    0.62
  -6   3  -1    3.05    0.41
   6  -3   1    3.90    0.67
   6  -3   1    3.21    0.53
  -7   3  -1   11.00    0.78
   7  -3   1   10.08    0.84
   7  -3   1   10.28    0.90
  -8   3  -1    3.61    0.57
   8  -3   1    2.01    0.70
   8  -3   1    3.30    0.65
  -9   3  -1    3.14    0.60
   9  -3   1    4.51    0.77
  10  -3   1   -1.16    0.59
  11  -3   1    4.35    0.73
  12  -3   1   -1.19    0.49
  10   2  -1    8.13    1.80
   9   2  -1    1.61    1.46
   8   2  -1   13.09    1.76
   7   2  -1   11.50    1.49
  -7  -2   1   10.93    1.17
   6   2  -1   -0.02    1.00
  -6  -2   1    0.75    0.57
  -6  -2   1    0.03    0.61
   5   2  -1    5.36    1.09
  -5  -2   1    4.02    0.76
   4   2  -1    0.39    0.71
  -4  -2   1    0.39    0.51
   3   2  -1   38.63    1.02
   3   2  -1   38.38    1.73
   3   2  -1   38.81    1.45
  -3  -2   1   37.22    1.45
   2   2  -1   17.51    0.65
   2   2  -1   15.73    1.19
   2   2  -1   16.64    0.66
   2   2  -1   17.12    0.98
  -2  -2   1   17.06    0.95
   1   2  -1   91.35    2.37
   1   2  -1   91.31    2.33
  -1  -2   1   93.19    2.32
  -1  -2   1   93.76    2.39
   0   2  -1    9.32    0.54
   0   2  -1   10.98    0.55
  -1   2  -1   21.08    0.86
   1  -2   1   26.52    0.91
   1  -2   1   31.41    0.79
  -2   2  -1  140.48    3.51
   2  -2   1  137.67    3.50
   2  -2   1  138.84    3.51
  -3   2  -1   64.85    1.83
   3  -2   1   58.94    1.82
   3  -2   1   62.85    1.83
  -4   2  -1   60.74    1.82
   4  -2   1   63.29    1.87
   4  -2   1   63.49    2.12
  -5   2  -1   24.84    1.05
   5  -2   1   25.42    1.08
   5  -2   1   26.32    1.08
   5  -2   1   23.75    1.38
   6  -2   1   23.30    1.49
   6  -2   1   20.73    1.02
   6  -2   1   22.40    1.05
   7  -2   1    0.62    0.50
   7  -2   1    0.03    0.56
   7  -2   1    1.38    0.89
  -8   2  -1    0.57    0.52
   8  -2   1    0.48    0.52
   8  -2   1   -0.01    0.54
  -9   2  -1    0.49    0.59
   9  -2   1    0.20    0.47
   9  -2   1    0.17    0.56
  10  -2   1    0.38    0.51
  11   1  -1    1.55    1.53
  10   1  -1   -0.53    1.37
   9   1  -1    0.55    1.31
   8   1  -1    1.36    1.23
   7   1  -1   -0.27    1.04
  -7  -1   1    2.05    0.69
  -7  -1   1    0.74    0.67
   6   1  -1    1.92    0.98
  -6  -1   1    1.14    0.54
  -6  -1   1   -0.02    0.56
   5   1  -1   23.41    1.50
  -5  -1   1   20.68    1.23
   4   1  -1   34.47    1.61
  -4  -1   1   33.29    1.38
   3   1  -1   28.04    1.49
  -3  -1   1   29.08    1.24
   2   1  -1   10.64    0.78
  -2  -1   1   10.32    0.75
  -1  -1   1  224.47    5.16
   0   1  -1   -0.19    0.10
   0   1  -1   -0.12    0.13
   0   1  -1   -0.30    0.11
   0  -1   1   -0.33    0.08
   0  -1   1   -0.24    0.10
   0  -1   1   -0.26    0.09
  -1   1  -1   -0.02    0.15
   1  -1   1   -0.33    0.18
   1  -1   1   -0.20    0.17
  -2   1  -1   12.90    0.60
   2  -1   1   13.39    0.68
  -3   1  -1   -0.08    0.37
   3  -1   1    0.24    0.35
   3  -1   1    0.89    0.41
   3  -1   1    0.21    0.59
  -4   1  -1    8.32    0.57
   4  -1   1    6.71    0.56
   4  -1   1    7.63    0.86
   4  -1   1    8.30    0.58
   5  -1   1   16.03    1.24
   5  -1   1   16.61    0.82
   5  -1   1   15.42    0.78
   6  -1   1    6.14    0.56
   6  -1   1    5.63    1.04
   6  -1   1    5.47    0.58
   7  -1   1    2.07    1.02
   7  -1   1    1.87    0.52
   7  -1   1    2.55    0.50
  -8   1  -1    2.91    0.71
   8  -1   1    3.27    0.52
   8  -1   1    4.04    0.57
  -9   1  -1    3.65    0.74
   9  -1   1    2.87    0.46
   9  -1   1    3.57    0.50
  11   0  -1    0.94    1.46
  10   0  -1    0.56    1.30
   9   0  -1    2.35    1.32
  -9   0   1    1.69    0.72
   8   0  -1    0.70    0.99
  -8   0   1   -0.50    0.63
  -8   0   1   -0.75    0.62
   7   0  -1    5.98    1.21
  -7   0   1    5.56    0.80
  -7   0   1    5.69    0.91
   6   0  -1    1.91    0.91
  -6   0   1    1.31    0.57
  -6   0   1    0.68    0.62
   5   0  -1   45.02    2.00
  -5   0   1   46.19    1.63
   4   0  -1   35.02    0.97
   4   0  -1   36.58    1.67
  -4   0   1   37.41    1.33
   3   0  -1    1.89    0.66
   3   0  -1    2.08    0.26
   3   0  -1    2.55    0.28
  -3   0   1    2.41    0.46
   2   0  -1  166.23    3.61
   2   0  -1  165.02    3.61
  -2   0   1  145.50    3.60
  -2   0   1  135.75    3.71
   1   0  -1   -0.03    0.13
   1   0  -1   -0.12    0.09
   1   0  -1    0.08    0.10
  -1   0   1    0.10    0.09
  -1   0   1   -0.14    0.07
  -1   0   1   -0.15    0.08
   0   0  -1    0.07    0.04
   0   0  -1   -0.01    0.02
   0   0   1    0.01    0.03
   0   0   1    0.02    0.04
  -1   0  -1   -0.14    0.12
   1   0   1    0.02    0.05
  -2   0  -1   56.72    1.47
   2   0   1   56.43    1.47
   2   0   1   55.55    1.84
   2   0   1   55.17    1.48
   3   0   1   50.98    1.39
   3   0   1   50.71    1.40
   3   0   1   47.50    1.86
   4   0   1   39.64    1.20
   4   0   1   41.36    1.82
   4   0   1   38.97    1.20
   5   0   1   27.68    0.99
   5   0   1   29.89    0.98
   5   0   1   32.28    1.74
   6   0   1    6.92    0.53
   6   0   1    6.15    1.14
   6   0   1    7.45    0.53
  -7   0  -1   -0.40    0.65
   7   0   1   -0.53    0.32
   7   0   1    0.36    0.39
   7   0   1   -0.21    1.03
  -8   0  -1   14.38    1.35
   8   0   1   15.23    1.70
  11  -1  -1    5.79    1.55
  10  -1  -1   -0.04    1.29
   9  -1  -1    2.09    1.22
  -9   1   1    3.74    0.74
   8  -1  -1    0.08    0.39
   8  -1  -1    0.22    1.00
  -8   1   1   -0.36    0.55
   7  -1  -1    0.57    0.91
   7  -1  -1    1.76    0.42
   7  -1  -1    1.66    0.41
  -7   1   1    2.15    0.59
   6  -1  -1    5.84    0.51
   6  -1  -1    5.19    0.99
   6  -1  -1    6.02    0.51
  -6   1   1    5.42    0.64
   5  -1  -1   17.73    0.78
   5  -1  -1   17.23    0.75
   5  -1  -1   16.54    1.30
  -5   1   1   16.96    0.93
   4  -1  -1    1.48    0.40
   4  -1  -1    0.89    0.37
   4  -1  -1    1.57    0.64
  -4   1   1    1.05    0.40
   3  -1  -1   40.80    1.51
   3  -1  -1   39.70    1.18
   3  -1  -1   40.99    1.20
  -3   1   1   40.04    1.16
  -3   1   1   37.54    1.17
   2  -1  -1   73.97    1.88
   2  -1  -1   72.90    1.82
   1  -1  -1   -0.33    0.16
   1  -1  -1   -0.09    0.14
  -1   1   1   -0.09    0.14
  -1   1   1    0.04    0.13
   0  -1  -1   -0.30    0.11
   0  -1  -1   -0.40    0.11
   0  -1  -1   -0.34    0.13
   0   1   1   -0.21    0.10
   0   1   1   -0.29    0.14
   0   1   1   -0.45    0.14
   0   1   1   -0.27    0.13
  -1  -1  -1   -0.13    0.19
  -1  -1  -1    0.35    0.25
   1   1   1   -0.25    0.36
   1   1   1    0.21    0.28
   1   1   1   -0.19    0.25
   1   1   1   -0.12    0.13
  -2  -1  -1  381.76    8.84
  -2  -1  -1  376.25    8.67
   2   1   1  384.57    8.85
   2   1   1  378.58    8.85
   2   1   1  366.42    9.64
  -3  -1  -1   17.48    1.01
   3   1   1   17.82    0.70
   3   1   1   18.37    0.71
   3   1   1   18.91    1.32
  -4  -1  -1   74.35    2.31
   4   1   1   73.58    1.92
   4   1   1   73.82    2.68
   4   1   1   74.23    1.92
  -5  -1  -1   32.12    1.48
   5   1   1   34.70    1.03
   5   1   1   35.17    1.90
   5   1   1   31.38    1.01
  -6  -1  -1    2.00    0.76
   6   1   1    0.62    1.02
  -7  -1  -1   11.72    1.22
   7   1   1   12.75    1.63
   8   1   1   15.36    1.78
  11  -2  -1    2.64    1.43
  10  -2  -1    1.54    1.24
  10  -2  -1    1.53    0.50
  10  -2  -1    1.87    0.45
  10  -2  -1    2.23    0.47
   9  -2  -1    2.87    0.58
   9  -2  -1    0.48    1.07
   9  -2  -1    1.24    0.50
  -9   2   1    1.72    0.63
   8  -2  -1    0.82    0.52
   8  -2  -1    0.64    0.98
   8  -2  -1    0.51    0.45
  -8   2   1    0.48    0.54
   7  -2  -1    1.98    0.90
   7  -2  -1    0.31    0.45
   7  -2  -1    1.12    0.51
  -7   2   1    0.41    0.47
   6  -2  -1    0.37    0.72
   6  -2  -1    0.39    0.47
   6  -2  -1    0.38    0.45
  -6   2   1    0.66    0.41
   5  -2  -1   -0.03    0.42
   5  -2  -1   -0.43    0.63
   5  -2  -1    0.36    0.45
  -5   2   1    0.29    0.36
  -5   2   1    0.06    0.40
   4  -2  -1    4.68    0.57
   4  -2  -1    5.40    0.69
  -4   2   1    4.73    0.40
  -4   2   1    5.42    0.52
   3  -2  -1   23.87    0.95
   3  -2  -1   24.56    0.76
  -3   2   1   24.81    0.97
   2  -2  -1   42.06    1.32
   2  -2  -1   42.19    1.30
  -2   2   1   42.76    1.31
   1  -2  -1  247.59    6.14
  -1   2   1  265.83    6.16
   0  -2  -1  160.22    4.42
   0   2   1  196.02    4.45
   0   2   1  190.92    4.44
  -1  -2  -1  118.43    2.93
  -1  -2  -1  116.12    2.90
   1   2   1  115.77    2.94
   1   2   1  117.71    3.29
   1   2   1  115.48    2.91
  -2  -2  -1   22.25    1.01
  -2  -2  -1   22.29    0.84
   2   2   1   21.75    1.25
   2   2   1   23.52    0.85
   2   2   1   21.67    1.05
   2   2   1   22.25    0.84
  -3  -2  -1   -0.51    0.45
   3   2   1    0.36    0.35
   3   2   1   -0.11    0.71
   3   2   1    0.54    0.34
  -4  -2  -1   49.63    1.83
   4   2   1   48.84    1.39
   4   2   1   49.87    2.21
   4   2   1   47.92    1.37
  -5  -2  -1   11.21    1.06
   5   2   1   10.72    0.55
   5   2   1   10.41    0.56
   5   2   1    9.07    1.23
  -6  -2  -1   34.05    1.70
   6   2   1   35.00    2.23
  -7  -2  -1    0.06    0.80
   7   2   1    0.82    1.11
   8   2   1   -0.40    1.21
  11  -3  -1    8.60    0.77
  10  -3  -1   -0.45    1.08
  10  -3  -1    0.62    0.62
   9  -3  -1    7.13    0.80
   9  -3  -1    7.90    0.75
   9  -3  -1   10.10    1.35
  -9   3   1    7.02    0.73
   8  -3  -1    0.71    0.53
   8  -3  -1   -0.62    0.85
   8  -3  -1    0.14    0.57
  -8   3   1    0.82    0.47
   7  -3  -1    4.63    0.68
   7  -3  -1    4.52    0.91
   7  -3  -1    3.96    0.67
  -7   3   1    3.97    0.50
   6  -3  -1    3.33    0.76
   6  -3  -1    2.35    0.55
   6  -3  -1    2.09    0.60
  -6   3   1    2.30    0.39
  -6   3   1    2.75    0.54
   5  -3  -1    1.67    0.62
   5  -3  -1    1.81    0.56
  -5   3   1    2.30    0.53
   4  -3  -1   44.89    1.55
   4  -3  -1   45.61    1.53
   4  -3  -1   46.22    1.58
  -4   3   1   45.20    1.51
   3  -3  -1    9.89    0.77
   3  -3  -1    8.75    0.74
  -3   3   1   10.17    0.75
   2  -3  -1   61.49    1.81
  -2   3   1   57.68    1.81
   1  -3  -1  155.94    3.92
  -1   3   1  153.30    3.92
   0  -3  -1   68.61    1.93
   0   3   1   65.49    1.95
   0   3   1   70.24    1.95
  -1  -3  -1   63.50    1.81
  -1  -3  -1   62.23    1.77
   1   3   1   60.43    2.09
   1   3   1   61.34    1.83
   1   3   1   62.08    1.80
  -2  -3  -1   68.25    1.93
  -2  -3  -1   70.15    2.11
   2   3   1   69.29    1.95
   2   3   1   66.54    2.41
   2   3   1   69.22    1.93
   2   3   1   70.95    2.10
  -3  -3  -1    8.87    0.81
   3   3   1   10.47    0.65
   3   3   1    9.35    0.86
   3   3   1    8.63    1.02
   3   3   1    9.30    0.67
  -4  -3  -1   21.63    1.23
   4   3   1   22.51    0.88
   4   3   1   22.73    0.89
   4   3   1   24.67    1.72
  -5  -3  -1    1.86    0.76
   5   3   1    3.49    0.44
   5   3   1    3.53    0.45
   5   3   1    3.64    1.04
  -6  -3  -1    4.19    0.91
   6   3   1    3.74    1.22
   7   3   1   -0.56    1.17
  13  -4  -1    1.67    0.56
  12  -4  -1    0.58    0.66
  11  -4  -1    0.31    0.75
  10  -4  -1    0.88    0.98
  10  -4  -1    1.07    0.71
   9  -4  -1    2.17    0.73
   9  -4  -1    1.99    1.03
   8  -4  -1    5.82    0.79
   8  -4  -1    7.99    1.14
   8  -4  -1    7.49    0.88
   7  -4  -1    1.68    0.81
   7  -4  -1    2.56    0.69
  -7   4   1    2.28    0.61
   6  -4  -1    4.00    0.74
   6  -4  -1    4.21    0.67
   6  -4  -1    4.48    0.71
  -6   4   1    3.61    0.64
   5  -4  -1   17.17    1.02
   5  -4  -1   17.82    1.03
   5  -4  -1   18.20    1.10
  -5   4   1   18.69    1.07
   4  -4  -1   14.50    0.95
   4  -4  -1   12.38    0.76
  -4   4   1   12.47    0.94
   3  -4  -1   14.92    0.59
   3  -4  -1   16.10    1.00
  -3   4   1   14.42    0.91
   2  -4  -1    0.20    0.48
  -2   4   1    0.80    0.58
   1  -4  -1    7.22    0.66
  -1   4   1    7.28    0.73
   0  -4  -1   54.17    1.69
   0   4   1   51.89    1.70
   0   4   1   53.09    1.70
   0   4   1   49.13    1.75
  -1  -4  -1    1.89    0.51
   1   4   1    3.43    0.71
   1   4   1    1.29    0.52
   1   4   1    2.54    0.51
   1   4   1    1.40    0.51
  -2  -4  -1  140.75    3.69
  -2  -4  -1  140.32    3.58
   2   4   1  130.60    3.56
   2   4   1  140.05    3.62
   2   4   1  137.50    3.66
   2   4   1  142.05    4.15
  -3  -4  -1   29.47    1.39
   3   4   1   29.27    1.16
   3   4   1   29.28    1.12
   3   4   1   27.72    1.73
   3   4   1   28.73    1.34
  -4  -4  -1    4.61    0.80
   4   4   1    4.67    0.59
   4   4   1    4.01    0.77
   4   4   1    4.84    1.16
   4   4   1    4.45    0.55
  -5  -4  -1    7.57    0.99
   5   4   1    5.45    0.59
   5   4   1    6.19    1.34
   5   4   1    7.67    0.60
  -6  -4  -1   14.07    1.32
   6   4   1   12.45    1.75
   7   4   1    2.22    1.33
  13  -5  -1    3.29    0.84
  13  -5  -1    2.85    0.74
  12  -5  -1    2.58    0.87
  11  -5  -1    3.81    0.88
  10  -5  -1    3.32    0.84
   9  -5  -1   19.25    1.53
   9  -5  -1   21.43    1.35
   8  -5  -1    9.73    1.03
   8  -5  -1    9.01    1.07
  -8   5   1    9.83    0.96
   7  -5  -1    0.86    0.62
   7  -5  -1    0.98    0.69
   7  -5  -1    1.04    0.68
  -7   5   1    0.70    0.60
   6  -5  -1   21.52    1.18
   6  -5  -1   24.74    1.32
  -6   5   1   22.58    1.27
   5  -5  -1    0.07    0.44
   5  -5  -1    0.43    0.64
  -5   5   1    0.35    0.62
   4  -5  -1    0.67    0.63
   4  -5  -1    1.31    0.32
  -4   5   1    0.65    0.60
   3  -5  -1    0.78    0.59
  -3   5   1    0.55    0.60
   2  -5  -1   29.07    1.32
  -2   5   1   29.63    1.36
   1  -5  -1    2.05    0.60
  -1   5   1    2.16    0.63
   0  -5  -1    3.33    0.59
   0   5   1    2.23    0.59
   0   5   1    2.97    0.63
  -1  -5  -1   31.53    1.29
   1   5   1   33.66    1.35
   1   5   1   30.38    1.31
   1   5   1   30.84    1.60
   1   5   1   31.74    1.27
  -2  -5  -1    0.21    0.48
  -2  -5  -1    0.92    0.48
   2   5   1    0.07    0.23
   2   5   1    0.58    0.54
   2   5   1   -0.38    0.54
   2   5   1   -0.32    0.73
  -3  -5  -1   15.48    1.17
   3   5   1   12.66    1.05
   3   5   1   13.49    0.89
   3   5   1   13.23    1.36
   3   5   1   13.75    0.95
  -4  -5  -1   22.62    1.44
   4   5   1   23.34    1.08
   4   5   1   25.84    1.43
   4   5   1   21.71    1.10
   4   5   1   27.50    1.99
  -5  -5  -1   12.31    1.29
   5   5   1    9.68    1.54
   5   5   1   13.51    0.85
   5   5   1   11.98    0.85
   6   5   1    0.87    1.23
   6   5   1   -0.25    0.42
   6   5   1   -0.17    0.41
  13  -6  -1   -0.99    0.83
  12  -6  -1   -0.48    0.85
  11  -6  -1   -0.92    0.80
  10  -6  -1   -0.45    0.80
   9  -6  -1   18.20    1.36
   8  -6  -1    3.68    0.88
  -8   6   1    3.92    0.83
   7  -6  -1    1.14    0.72
  -7   6   1    1.41    0.73
   6  -6  -1    7.28    0.95
  -6   6   1    6.79    0.90
   5  -6  -1   -0.57    0.63
  -5   6   1    1.12    0.66
   4  -6  -1   13.35    1.07
  -4   6   1   10.21    1.02
   3  -6  -1    1.18    0.67
  -3   6   1    1.38    0.63
   2  -6  -1    9.01    0.86
  -2   6   1   10.50    0.95
   1  -6  -1    3.62    0.69
  -1   6   1    4.47    0.74
   0  -6  -1    5.34    0.74
   0   6   1    5.60    0.78
  -1  -6  -1    2.03    0.60
   1   6   1    0.57    0.55
   1   6   1    0.48    0.56
   1   6   1    0.41    0.57
   1   6   1    0.93    0.77
  -2  -6  -1    5.22    0.70
  -2  -6  -1    4.96    0.69
   2   6   1    5.56    0.79
   2   6   1    5.45    1.02
   2   6   1    4.84    0.76
   3   6   1   10.59    0.88
   3   6   1    9.41    1.32
   3   6   1   10.10    1.07
   3   6   1    7.69    0.85
  -4  -6  -1   13.16    1.22
   4   6   1   12.86    1.62
   4   6   1   12.87    1.21
   4   6   1   12.84    1.00
   4   6   1   12.79    0.95
  -5  -6  -1   -0.03    0.78
   5   6   1    1.96    1.25
   5   6   1    2.10    0.56
   5   6   1    0.21    0.58
   6   6   1   11.34    0.79
   6   6   1   11.47    0.85
  13  -7  -1    4.20    1.16
  12  -7  -1   10.50    1.30
  11  -7  -1   10.93    1.34
  10  -7  -1    1.02    0.86
   9  -7  -1    3.48    0.96
   8  -7  -1    6.71    1.05
  -8   7   1    5.83    0.97
   7  -7  -1   -0.09    0.82
  -7   7   1    1.00    0.78
   6  -7  -1   11.74    1.16
  -6   7   1   13.01    1.17
   5  -7  -1    0.79    0.73
  -5   7   1    0.49    0.74
   4  -7  -1    0.75    0.73
  -4   7   1    0.24    0.70
   3  -7  -1   13.69    1.05
  -3   7   1   13.50    1.15
   2  -7  -1   30.01    1.47
  -2   7   1   29.63    1.52
   1  -7  -1    9.84    0.95
  -1   7   1    9.38    0.97
   0  -7  -1    5.85    0.82
   0   7   1    6.34    0.89
   0   7   1    6.33    0.78
  -1  -7  -1   -0.56    0.56
   1   7   1    1.02    0.63
   1   7   1    0.82    0.65
   1   7   1    0.25    0.81
   1   7   1    1.01    0.70
  -2  -7  -1   12.22    0.97
  -2  -7  -1   13.91    1.06
   2   7   1   14.30    1.18
   2   7   1   14.20    1.12
   2   7   1   15.91    1.45
   3   7   1   -0.55    0.65
   3   7   1    0.57    1.07
   3   7   1    0.02    0.56
   3   7   1    0.12    0.69
   4   7   1    1.35    1.24
   4   7   1    0.61    0.72
   4   7   1    2.23    0.64
   4   7   1    0.90    0.82
   5   7   1   15.88    1.45
   5   7   1   15.44    1.11
   6   7   1    0.08    0.56
  13  -8  -1    0.73    1.11
  12  -8  -1    3.98    1.15
  11  -8  -1    0.28    0.93
  10  -8  -1   -0.14    0.83
   9  -8  -1    5.38    1.12
   8  -8  -1    1.76    0.99
  -8   8   1    3.86    0.98
   7  -8  -1    3.47    1.00
  -7   8   1    4.88    1.02
   6  -8  -1    1.10    0.87
   6  -8  -1    2.67    0.37
  -6   8   1    3.96    0.93
   5  -8  -1    0.34    0.78
  -5   8   1    2.14    0.84
   4  -8  -1    2.86    0.79
  -4   8   1    2.76    0.87
   3  -8  -1   19.36    1.35
  -3   8   1   18.30    1.38
   2  -8  -1   15.66    1.26
  -2   8   1   18.17    1.33
   1  -8  -1   21.16    1.32
  -1   8   1   23.09    1.45
   0  -8  -1    8.41    0.96
   0   8   1    9.66    1.01
   0   8   1    9.70    1.08
  -1  -8  -1    0.46    0.69
   1   8   1    2.84    0.81
   1   8   1    2.00    0.78
  -2  -8  -1   20.78    1.30
  -2  -8  -1   21.67    1.38
   2   8   1   20.75    1.40
   2   8   1   21.89    1.41
   3   8   1   -0.09    0.78
   3   8   1    0.33    0.80
   4   8   1   -0.64    0.74
   4   8   1   -0.64    0.76
   5   8   1    0.83    0.90
   5   8   1    0.84    0.75
   6   8   1    5.28    0.81
  13  -9  -1   -0.46    1.10
  12  -9  -1    1.24    1.15
  11  -9  -1    1.14    1.05
  10  -9  -1    8.63    1.32
   9  -9  -1    4.33    1.08
   8  -9  -1    0.68    0.92
  -8   9   1    1.67    0.93
   7  -9  -1    3.31    1.05
  -7   9   1    4.22    1.04
   6  -9  -1   38.40    2.03
   6  -9  -1   42.14    1.38
  -6   9   1   39.00    2.01
   5  -9  -1    6.71    1.10
  -5   9   1    6.74    1.12
   4  -9  -1   53.47    2.30
  -4   9   1   55.94    2.33
   3  -9  -1    2.40    0.82
  -3   9   1    5.26    1.03
   2  -9  -1    3.83    0.90
  -2   9   1    2.18    0.92
   1  -9  -1   -0.52    0.74
  -1   9   1   -0.16    0.87
   0  -9  -1   -1.52    0.65
   0   9   1    0.48    0.84
   0   9   1   -0.62    0.64
  -1  -9  -1   12.47    1.16
   1   9   1   10.16    1.20
   1   9   1   12.35    1.21
   2   9   1    6.06    1.06
   2   9   1    8.60    1.12
   3   9   1    6.78    1.13
   3   9   1    7.46    1.10
   4   9   1    4.79    0.98
   4   9   1    6.90    1.13
   5   9   1    3.31    0.86
   6   9   1    3.17    0.81
   7   9   1    6.69    0.74
  13 -10  -1    1.29    1.17
  12 -10  -1    1.77    1.17
  11 -10  -1    3.26    1.20
  10 -10  -1    4.01    1.21
   9 -10  -1    1.12    1.06
   8 -10  -1    3.98    1.19
  -8  10   1    4.18    1.08
   7 -10  -1    1.09    0.98
   7 -10  -1    0.31    0.32
  -7  10   1   -0.93    0.89
   6 -10  -1    5.26    0.63
   6 -10  -1    5.00    1.17
  -6  10   1    4.17    1.12
   5 -10  -1   23.18    1.67
  -5  10   1   18.93    1.50
   4 -10  -1    2.80    0.91
  -4  10   1    4.42    1.08
   3 -10  -1   22.59    1.58
  -3  10   1   22.38    1.55
   2 -10  -1    1.19    0.85
  -2  10   1    3.09    1.00
   1 -10  -1    5.22    0.99
  -1  10   1    3.38    1.04
   0 -10  -1    3.04    0.99
   0  10   1    1.48    0.91
   0  10   1    3.03    0.91
   1  10   1    0.14    0.89
   1  10   1   -0.09    0.78
   2  10   1   -0.46    0.87
   2  10   1   -0.41    0.77
   3  10   1    1.07    0.90
   3  10   1    0.85    0.91
   4  10   1    5.87    1.14
   5  10   1    7.60    1.12
   6  10   1    2.47    0.85
  13 -11  -1    0.39    1.22
  12 -11  -1   -0.13    1.16
  11 -11  -1    0.81    1.18
  10 -11  -1    0.31    1.09
   9 -11  -1   14.06    1.68
   8 -11  -1    4.80    1.25
  -8  11   1    6.13    1.25
   7 -11  -1    8.73    1.36
  -7  11   1    6.94    1.28
   6 -11  -1   -0.01    0.97
   6 -11  -1    0.40    0.50
  -6  11   1    0.56    1.01
   5 -11  -1    4.16    1.04
  -5  11   1    1.67    0.97
   4 -11  -1    1.74    1.00
  -4  11   1    1.92    1.07
   3 -11  -1    0.14    0.91
  -3  11   1   -2.01    0.94
   2 -11  -1   12.86    1.37
  -2  11   1   12.30    1.50
   1 -11  -1    0.86    0.86
  -1  11   1   -0.83    0.67
  -1  11   1   -0.28    0.98
   0  11   1   17.19    1.59
   0  11   1   21.97    1.59
   1  11   1    2.48    1.06
   1  11   1    2.28    0.93
   2  11   1   -0.17    0.99
   2  11   1    3.24    1.01
   3  11   1    7.45    1.27
   4  11   1    5.91    1.21
   5  11   1    0.17    0.96
   6  11   1    0.03    0.84
  12 -12  -1    6.50    1.56
  11 -12  -1    1.25    1.32
  10 -12  -1    1.61    1.21
   9 -12  -1   -0.83    1.10
   8 -12  -1   -0.34    1.08
  -8  12   1    0.92    1.14
   7 -12  -1    0.39    1.08
  -7  12   1    2.19    1.16
   6 -12  -1    9.26    1.43
  -6  12   1   10.88    1.54
   5 -12  -1    4.43    1.16
  -5  12   1    1.72    1.15
   4 -12  -1    4.53    1.17
  -4  12   1    3.88    1.21
   3 -12  -1    7.40    1.27
  -3  12   1    5.62    1.27
   2 -12  -1    5.62    1.16
  -2  12   1    3.43    1.16
  -1  12   1    0.44    0.80
  -1  12   1    1.91    1.08
   0  12   1    1.45    0.86
   0  12   1    2.53    1.10
   1  12   1    1.03    1.04
   2  12   1    4.11    1.22
   3  12   1    0.91    1.04
   4  12   1    0.47    1.11
   5  12   1    0.19    0.98
  12 -13  -1    0.35    1.34
  11 -13  -1   -0.22    1.27
  10 -13  -1    4.35    1.45
   9 -13  -1    0.00    1.19
   8 -13  -1    0.13    1.14
  -8  13   1   -0.66    1.09
   7 -13  -1    7.03    1.46
  -7  13   1    9.39    1.60
   6 -13  -1    0.99    1.15
  -6  13   1    3.02    1.32
   5 -13  -1    2.05    1.18
  -5  13   1    2.33    1.25
   4 -13  -1    0.65    1.06
  -4  13   1   -0.08    1.10
   3 -13  -1    8.74    1.38
  -3  13   1    8.72    1.48
  -2  13   1    5.08    1.35
  -1  13   1    0.15    1.12
   0  13   1    0.39    1.16
   1  13   1   -0.03    1.14
   2  13   1   -0.14    1.13
   3  13   1    2.67    1.25
  11 -14  -1    1.65    1.48
  10 -14  -1   -1.38    1.32
   9 -14  -1    1.61    1.34
   8 -14  -1   -0.31    1.25
  -8  14   1    0.63    1.25
   7 -14  -1    2.75    1.34
  -7  14   1    1.19    1.31
   6 -14  -1    1.43    1.25
  -6  14   1    0.74    1.23
   5 -14  -1    0.98    1.20
  -5  14   1    2.14    1.33
   4 -14  -1    1.26    1.17
  -4  14   1   -0.04    1.23
  -3  14   1    2.44    1.30
  -2  14   1    1.52    1.24
  -1  14   1    4.11    1.36
   0  14   1    0.62    1.25
   1  14   1   -0.43    1.22
   2  14   1    1.82    1.29
  10 -15  -1    0.80    1.39
   9 -15  -1    9.24    1.78
   8 -15  -1    0.72    1.32
  -8  15   1    2.57    1.46
   7 -15  -1    1.84    1.36
  -7  15   1    1.80    1.43
   6 -15  -1    1.68    1.30
  -6  15   1    0.46    1.33
   5 -15  -1    2.73    1.31
  -5  15   1   -0.38    1.26
  -4  15   1    0.98    1.33
  -3  15   1    9.85    1.73
  -2  15   1   -2.22    1.22
  -1  15   1    2.33    1.30
   0  15   1    6.94    1.61
   1  15   1    0.49    1.33
   9 -16  -1    0.87    1.56
   8 -16  -1    1.98    1.49
  -8  16   1    1.28    1.49
   7 -16  -1    3.35    1.52
  -7  16   1    1.84    1.45
   6 -16  -1   -0.65    1.28
  -6  16   1   -1.19    1.31
  -5  16   1    3.50    1.53
  -4  16   1    0.52    1.43
  -3  16   1    0.80    1.50
  -2  16   1   -0.27    1.30
  -1  16   1    2.55    1.54
  -4  17  -2   -0.10    1.47
  -5  17  -2   -0.56    1.47
  -6  17  -2    0.23    1.50
  -1  16  -2   -1.27    1.25
  -2  16  -2    3.52    1.50
  -3  16  -2   -0.82    1.34
  -4  16  -2    6.06    1.65
  -5  16  -2   -1.20    1.37
  -6  16  -2    6.08    1.71
   6 -16   2    3.72    1.51
  -7  16  -2   -0.69    1.33
   7 -16   2    0.90    1.38
  -8  16  -2    3.37    1.60
   8 -16   2    6.09    1.62
   1  15  -2    1.21    1.28
   0  15  -2   -0.30    1.24
  -1  15  -2    1.01    1.30
  -2  15  -2    1.01    1.38
  -3  15  -2    2.23    1.35
  -4  15  -2    9.59    1.67
  -5  15  -2    0.04    1.27
   5 -15   2   -0.26    1.18
  -6  15  -2    0.84    1.33
   6 -15   2    1.02    1.31
  -7  15  -2    1.60    1.34
   7 -15   2    0.48    1.27
  -8  15  -2    4.45    1.52
   8 -15   2    3.72    1.50
   9 -15   2    1.21    1.40
  10 -15   2   -1.39    1.32
   3  14  -2    1.89    1.25
   2  14  -2   -1.47    1.16
   1  14  -2    0.03    1.15
   0  14  -2    5.41    1.41
  -1  14  -2    2.83    1.26
  -2  14  -2   13.35    1.65
  -3  14  -2    5.09    1.39
  -4  14  -2    2.19    1.29
   4 -14   2    3.74    1.26
  -5  14  -2    7.55    1.55
   5 -14   2    3.96    1.34
  -6  14  -2    0.03    1.21
   6 -14   2   -0.60    1.05
  -7  14  -2    4.79    1.41
   7 -14   2    5.47    1.46
  -8  14  -2    5.47    1.46
   8 -14   2    5.34    1.52
   9 -14   2    1.00    1.29
  10 -14   2    1.17    1.42
  11 -14   2    1.12    1.39
   4  13  -2   -0.29    1.04
   3  13  -2    0.54    1.09
   2  13  -2    8.56    1.44
   1  13  -2    2.94    1.22
   0  13  -2    2.19    1.14
  -1  13  -2    2.56    1.17
  -2  13  -2    1.80    1.17
  -3  13  -2   -0.27    1.07
   3 -13   2   -1.12    0.97
  -4  13  -2   -0.91    1.09
   4 -13   2    4.05    1.11
  -5  13  -2   -0.61    1.10
   5 -13   2    2.02    1.14
  -6  13  -2    0.93    1.20
   6 -13   2   -0.48    1.07
  -7  13  -2   -0.91    1.13
   7 -13   2    0.55    1.15
  -8  13  -2    2.08    1.23
   8 -13   2    0.89    1.21
   9 -13   2    5.40    1.48
  10 -13   2    0.27    1.22
  11 -13   2    2.19    1.37
   5  12  -2    3.15    1.08
   4  12  -2    2.16    1.52
   4  12  -2    1.12    1.05
   3  12  -2    1.72    1.02
   3  12  -2    0.12    1.38
   2  12  -2    7.96    1.32
   2  12  -2   12.03    1.72
   1  12  -2    0.50    1.17
   1  12  -2    1.93    1.08
   0  12  -2    1.09    1.06
   0  12  -2    2.24    1.10
  -1  12  -2    0.09    0.97
  -2  12  -2    8.53    1.39
   2 -12   2    9.04    1.29
  -3  12  -2   -1.33    1.00
   3 -12   2    0.18    0.92
  -4  12  -2    0.67    1.08
   4 -12   2    0.77    0.69
   4 -12   2    0.75    1.00
  -5  12  -2    1.18    1.10
   5 -12   2    3.43    1.20
  -6  12  -2    0.85    0.99
   6 -12   2    1.52    1.14
  -7  12  -2   -0.01    1.06
   7 -12   2    0.89    1.15
  -8  12  -2    3.64    1.29
   8 -12   2    1.87    1.20
   9 -12   2    6.81    1.45
  10 -12   2    1.00    1.20
  11 -12   2    4.99    1.47
  12 -12   2    0.97    1.29
   6  11  -2    1.64    0.86
   6  11  -2    1.41    1.68
   5  11  -2    1.68    0.97
   5  11  -2    1.65    1.62
   4  11  -2    2.64    1.51
   4  11  -2    2.75    1.02
   3  11  -2    5.81    1.56
   3  11  -2    6.28    1.13
   2  11  -2    1.31    0.94
   2  11  -2    0.61    1.16
   1  11  -2   -0.91    1.02
   1  11  -2    0.53    0.95
   1  11  -2    2.28    0.87
   0  11  -2   14.09    1.40
   0  11  -2    9.06    1.23
   0  11  -2   11.33    1.38
  -1  11  -2    2.24    0.92
  -1  11  -2    4.34    1.17
   1 -11   2    3.95    1.00
  -2  11  -2   18.49    1.69
   2 -11   2   18.93    1.60
  -3  11  -2    5.29    1.22
   3 -11   2    4.89    0.90
   3 -11   2    4.84    1.12
  -4  11  -2    1.48    1.11
   4 -11   2    0.73    0.66
   4 -11   2    1.18    1.00
  -5  11  -2    0.43    1.06
   5 -11   2   -0.59    0.95
   5 -11   2   -0.28    0.53
  -6  11  -2    6.66    1.33
   6 -11   2    7.70    1.34
  -7  11  -2    1.52    1.02
   7 -11   2    1.44    1.07
  -8  11  -2    0.15    1.08
   8 -11   2    0.39    1.06
   9 -11   2    1.00    1.13
  10 -11   2   -0.08    1.11
  11 -11   2    2.66    1.23
  12 -11   2   -0.31    1.18
   7  10  -2    3.06    1.79
   6  10  -2    0.38    0.77
   6  10  -2   -0.50    1.60
   5  10  -2    0.51    1.44
   5  10  -2   -0.37    0.81
   4  10  -2    2.50    0.94
   4  10  -2    2.76    1.44
   3  10  -2    0.64    0.83
   3  10  -2    0.48    0.82
   3  10  -2    1.55    1.21
   2  10  -2    1.13    0.81
   2  10  -2    0.16    1.11
   2  10  -2   -0.49    0.83
   1  10  -2   19.68    1.64
   1  10  -2   16.92    1.44
   1  10  -2   19.17    1.45
   0  10  -2    0.20    0.88
   0  10  -2    0.37    0.81
   0  10  -2   -0.18    0.94
   0 -10   2   -0.44    0.71
  -1  10  -2   12.25    1.34
  -1  10  -2   14.04    1.16
   1 -10   2   12.83    1.27
  -2  10  -2    4.00    1.09
  -2  10  -2    1.63    0.68
   2 -10   2    2.76    0.77
   2 -10   2    2.77    0.98
  -3  10  -2    0.44    0.96
   3 -10   2   -1.44    0.82
   3 -10   2    1.03    0.65
  -4  10  -2    1.14    0.92
   4 -10   2    0.30    0.59
   4 -10   2    0.19    0.92
  -5  10  -2    1.88    1.06
   5 -10   2    0.00    0.86
   5 -10   2    0.18    0.52
  -6  10  -2   10.94    1.40
   6 -10   2   14.32    1.53
   6 -10   2   11.63    0.79
  -7  10  -2    0.78    0.97
   7 -10   2    1.74    1.07
  -8  10  -2    6.75    1.23
   8 -10   2    5.56    1.24
   9 -10   2    1.47    1.05
  10 -10   2    2.88    1.18
  11 -10   2    3.61    1.28
  12 -10   2    1.42    1.19
  13 -10   2    2.70    1.30
   8   9  -2   -0.03    1.67
   7   9  -2    0.55    1.69
   6   9  -2    0.06    0.67
   6   9  -2    2.50    1.59
   5   9  -2    1.21    1.43
   5   9  -2   -0.01    0.74
   4   9  -2    5.42    0.93
   4   9  -2    3.59    1.36
   4   9  -2    3.88    1.00
   3   9  -2   15.44    1.71
   3   9  -2   15.11    1.27
   3   9  -2   20.92    1.60
   2   9  -2    0.39    0.81
   2   9  -2    0.49    1.04
   2   9  -2    0.35    0.79
   1   9  -2   -0.84    0.68
   1   9  -2   -0.93    0.91
   1   9  -2    0.92    0.83
  -1  -9   2   -0.35    0.66
   0   9  -2    0.76    0.87
   0   9  -2   -0.60    0.80
   0  -9   2   -0.93    0.64
  -1   9  -2    5.78    1.04
  -1   9  -2    6.69    0.89
   1  -9   2    6.49    0.98
   1  -9   2    6.29    0.93
  -2   9  -2    1.48    0.94
  -2   9  -2   -0.83    0.55
   2  -9   2    1.34    0.81
   2  -9   2    1.19    0.65
  -3   9  -2   48.52    2.17
  -3   9  -2   44.22    1.38
   3  -9   2   43.00    1.97
   3  -9   2   44.45    1.83
  -4   9  -2    0.90    0.93
   4  -9   2    1.94    0.91
   4  -9   2    0.77    0.54
  -5   9  -2   16.73    1.48
   5  -9   2   12.55    0.89
   5  -9   2   12.99    1.36
  -6   9  -2    4.20    1.06
   6  -9   2    4.51    1.11
  -7   9  -2    2.28    1.00
   7  -9   2    2.54    1.00
  -8   9  -2    1.96    0.97
   8  -9   2    2.00    0.96
   9  -9   2    1.27    1.01
  10  -9   2    1.50    1.07
  11  -9   2   -1.03    0.99
  12  -9   2    0.33    1.07
  13  -9   2    1.11    1.17
   9   8  -2   -0.04    1.81
   8   8  -2    4.95    1.92
   7   8  -2    5.17    1.81
   6   8  -2   12.56    0.94
   6   8  -2   10.32    1.76
   5   8  -2    1.17    1.29
   5   8  -2   -0.19    0.63
   5   8  -2   -0.57    0.84
   4   8  -2    4.61    1.03
   4   8  -2    4.75    1.36
   4   8  -2    3.63    0.81
   3   8  -2    0.39    0.74
   3   8  -2    1.50    1.12
   3   8  -2    0.57    0.74
   2   8  -2   14.67    1.28
   2   8  -2   16.81    1.56
   2   8  -2   15.48    1.08
   2   8  -2   12.20    1.12
  -2  -8   2   14.29    1.08
   1   8  -2    3.55    0.83
   1   8  -2    0.74    0.79
   1   8  -2    2.11    0.87
  -1  -8   2    1.85    0.70
   0   8  -2    0.20    0.77
   0   8  -2    1.25    0.78
   0  -8   2    0.64    0.66
   0  -8   2    1.21    0.67
  -1   8  -2    3.88    0.89
  -1   8  -2    2.82    0.67
   1  -8   2    1.82    0.64
   1  -8   2    3.68    0.81
  -2   8  -2   43.04    1.50
  -2   8  -2   41.04    1.86
   2  -8   2   43.30    1.87
   2  -8   2   41.64    1.73
  -3   8  -2   17.23    1.40
   3  -8   2   19.66    1.16
   3  -8   2   17.36    1.37
  -4   8  -2    2.20    0.86
   4  -8   2    1.78    0.50
   4  -8   2    0.73    0.81
  -5   8  -2   11.06    1.23
   5  -8   2   12.11    1.28
   5  -8   2   10.43    0.71
  -6   8  -2    9.59    1.19
   6  -8   2   10.96    1.25
  -7   8  -2    5.65    1.05
   7  -8   2    3.58    1.02
  -8   8  -2    2.90    0.95
   8  -8   2    0.79    0.90
   9  -8   2    8.46    1.22
  10  -8   2    3.96    1.14
  11  -8   2    0.12    0.98
  12  -8   2   -0.12    1.03
  13  -8   2    0.00    1.06
   9   7  -2    2.58    1.71
   8   7  -2    2.31    1.68
   7   7  -2    4.57    1.68
   6   7  -2    3.67    1.44
   6   7  -2    4.69    0.57
   6   7  -2    4.86    0.60
   5   7  -2    4.28    0.69
   5   7  -2    4.72    1.32
   5   7  -2    4.41    0.65
   5   7  -2    2.11    0.88
   4   7  -2    0.24    0.66
   4   7  -2    0.69    1.17
   4   7  -2    0.62    0.82
   4   7  -2   -0.46    0.55
   3   7  -2   34.78    2.11
   3   7  -2   33.22    1.48
   3   7  -2   35.79    1.48
   3   7  -2   33.04    1.77
   2   7  -2    5.20    0.85
   2   7  -2    5.19    1.04
   2   7  -2    5.14    0.89
  -2  -7   2    4.63    0.71
   1   7  -2    2.43    0.75
   1   7  -2    2.57    0.68
   1   7  -2    3.23    0.83
   1   7  -2    2.07    0.69
  -1  -7   2    2.13    0.63
   0   7  -2    9.76    0.93
   0   7  -2    8.37    0.94
   0  -7   2    9.30    0.93
  -1   7  -2    3.52    0.79
  -1   7  -2    4.43    0.67
   1  -7   2    3.59    0.70
   1  -7   2    5.28    0.81
  -2   7  -2    1.04    0.68
  -2   7  -2   -0.62    0.41
   2  -7   2    0.23    0.67
   2  -7   2   -0.09    0.51
  -3   7  -2    4.00    0.81
   3  -7   2    3.20    0.83
   3  -7   2    3.32    0.56
  -4   7  -2    6.11    0.93
   4  -7   2    5.35    0.94
   4  -7   2    4.62    0.51
  -5   7  -2    5.75    0.94
   5  -7   2    3.72    0.91
  -6   7  -2    0.16    0.74
   6  -7   2   -0.10    0.76
  -7   7  -2    1.37    0.79
   7  -7   2    1.92    0.89
  -8   7  -2    6.79    1.07
   8  -7   2    6.86    1.10
   9  -7   2   -1.24    0.83
  10  -7   2    8.80    1.24
  11  -7   2    0.34    0.98
  12  -7   2    7.67    1.28
  13  -7   2    2.43    1.06
  10   6  -2   -2.09    1.61
   9   6  -2    9.32    2.04
   8   6  -2    0.30    1.51
   7   6  -2    4.05    1.56
   6   6  -2    3.07    1.37
   5   6  -2   15.41    1.41
   5   6  -2   13.75    0.88
   5   6  -2   16.68    1.84
   5   6  -2   15.18    0.90
  -5  -6   2   16.91    1.42
   4   6  -2    3.53    0.65
   4   6  -2    4.27    0.88
   4   6  -2    2.16    1.16
   4   6  -2    3.30    0.63
   3   6  -2   25.73    1.19
   3   6  -2   24.50    1.44
   3   6  -2   27.55    1.82
   3   6  -2   28.84    1.21
   2   6  -2    0.15    0.16
   2   6  -2    0.93    0.79
   2   6  -2    0.52    0.59
   2   6  -2    0.75    0.58
  -2  -6   2    2.15    0.55
   1   6  -2    0.37    0.63
   1   6  -2    0.06    0.54
   1   6  -2    0.11    0.60
   1   6  -2   -0.46    0.69
  -1  -6   2   -0.27    0.51
   0   6  -2   35.05    1.54
   0   6  -2   37.01    1.54
   0  -6   2   34.64    1.45
   0  -6   2   36.15    1.55
  -1   6  -2   28.55    1.41
   1  -6   2   26.42    1.33
   1  -6   2   28.90    1.38
  -2   6  -2    2.35    0.67
   2  -6   2    2.47    0.71
   2  -6   2    1.20    0.51
  -3   6  -2    1.34    0.71
   3  -6   2    1.68    0.72
   3  -6   2    0.77    0.42
  -4   6  -2    6.90    0.92
   4  -6   2    7.15    0.55
   4  -6   2    8.13    0.96
  -5   6  -2    2.92    0.77
   5  -6   2    3.49    0.80
  -6   6  -2    6.59    0.92
   6  -6   2    6.00    0.94
  -7   6  -2    0.39    0.74
   7  -6   2   -0.29    0.79
  -8   6  -2   30.48    1.59
   8  -6   2   24.67    1.61
   9  -6   2    3.04    0.92
  10  -6   2   -0.14    0.88
  11  -6   2    2.28    0.96
  12  -6   2    2.19    0.97
  13  -6   2   -0.22    0.89
  10   5  -2   -0.74    1.48
   9   5  -2    5.41    1.77
   8   5  -2    2.78    1.56
   7   5  -2   11.04    1.77
   6   5  -2   -1.13    1.16
   5   5  -2   28.63    1.66
   5   5  -2   35.03    2.13
   5   5  -2   29.86    1.06
   5   5  -2   30.57    1.09
  -5  -5   2   29.58    1.67
   4   5  -2    1.47    0.49
   4   5  -2    0.82    0.48
   4   5  -2    0.72    0.68
   4   5  -2    0.30    0.96
  -4  -5   2    1.57    0.66
   3   5  -2   -0.82    0.55
   3   5  -2    0.05    0.47
   3   5  -2   -0.30    0.46
   3   5  -2    1.26    0.84
  -3  -5   2    0.14    0.56
   2   5  -2    2.84    0.47
   2   5  -2    3.60    0.65
   2   5  -2    3.56    0.67
   2   5  -2    4.15    0.87
  -2  -5   2    4.49    0.56
   1   5  -2   28.22    1.26
   1   5  -2   26.30    1.25
   1   5  -2   28.32    1.41
   1   5  -2   28.80    1.18
  -1  -5   2   28.49    1.18
   0   5  -2    5.55    0.71
   0  -5   2    5.05    0.67
   0  -5   2    6.12    0.71
  -1   5  -2   40.57    1.60
   1  -5   2   39.86    1.55
   1  -5   2   39.06    1.47
  -2   5  -2   52.30    1.83
   2  -5   2   52.69    1.63
   2  -5   2   51.16    1.85
  -3   5  -2    6.99    0.84
   3  -5   2    6.54    0.78
   3  -5   2    6.40    0.49
  -4   5  -2  204.23    5.41
   4  -5   2  208.53    5.44
  -5   5  -2   12.84    1.03
   5  -5   2   12.22    1.02
  -6   5  -2   31.37    1.47
   6  -5   2   34.31    1.59
  -7   5  -2   14.18    1.13
   7  -5   2   12.18    1.13
   7  -5   2   14.76    1.15
   8  -5   2    6.13    1.01
   9  -5   2    5.99    0.97
  10  -5   2   -0.11    0.81
  11  -5   2    2.38    0.91
  12  -5   2    6.20    1.02
  13  -5   2    1.20    0.85
  11   4  -2    0.00    1.67
  10   4  -2   -1.71    1.55
   9   4  -2    0.11    1.36
   8   4  -2    0.25    1.32
   7   4  -2    0.06    1.19
   6   4  -2    2.27    1.14
  -6  -4   2    0.75    0.73
   5   4  -2   10.46    1.39
   5   4  -2   10.01    1.07
  -5  -4   2   12.14    1.14
  -5  -4   2   10.30    1.08
   4   4  -2    4.09    0.46
   4   4  -2    2.92    0.71
   4   4  -2    4.36    1.01
   4   4  -2    4.58    0.48
  -4  -4   2    5.60    0.83
  -4  -4   2    4.14    0.78
   3   4  -2   16.30    1.07
   3   4  -2   16.50    0.80
   3   4  -2   14.66    1.29
   3   4  -2   14.69    0.80
  -3  -4   2   14.75    1.07
   2   4  -2   23.23    0.96
   2   4  -2   22.41    1.20
   2   4  -2   19.61    1.28
   2   4  -2   22.59    1.03
  -2  -4   2   21.94    0.92
   1   4  -2    1.80    0.54
   1   4  -2    1.59    0.46
   1   4  -2    1.60    0.53
  -1  -4   2    1.76    0.50
  -1  -4   2    1.50    0.60
   0   4  -2   24.23    1.11
   0  -4   2   20.50    1.17
   0  -4   2   22.91    1.05
  -1   4  -2  124.75    3.39
   1  -4   2  124.98    3.38
   1  -4   2  126.50    3.27
  -2   4  -2    2.77    0.64
   2  -4   2    2.05    0.64
   2  -4   2    1.71    0.41
  -3   4  -2    2.93    0.33
  -3   4  -2    1.98    0.62
   3  -4   2    2.08    0.58
  -4   4  -2    8.51    0.82
   4  -4   2    7.65    0.79
  -5   4  -2    3.90    0.69
   5  -4   2    3.13    0.70
   5  -4   2    2.45    0.66
  -6   4  -2   -0.73    0.54
   6  -4   2   -0.03    0.53
   6  -4   2   -0.70    0.58
  -7   4  -2    2.26    0.65
  -7   4  -2    0.89    0.35
   7  -4   2    0.27    0.66
   7  -4   2    0.27    0.21
  -8   4  -2    6.62    0.56
   8  -4   2    7.38    0.95
   8  -4   2    7.95    0.83
   9  -4   2    1.37    0.75
  10  -4   2    1.15    0.79
  11  -4   2    5.86    0.93
  12  -4   2   -0.09    0.72
  13  -4   2   -0.29    0.70
  11   3  -2    1.54    1.75
  10   3  -2   -1.35    1.46
   9   3  -2   -0.03    1.40
   8   3  -2    7.05    1.56
   7   3  -2    0.45    1.20
  -7  -3   2   -0.49    0.64
   6   3  -2   45.31    2.50
  -6  -3   2   45.46    1.99
  -6  -3   2   47.77    2.06
   5   3  -2    2.16    0.98
  -5  -3   2    1.02    0.69
  -5  -3   2    2.52    0.70
   4   3  -2    5.45    0.38
   4   3  -2    5.19    0.98
   4   3  -2    5.64    0.78
  -4  -3   2    4.76    0.72
  -4  -3   2    4.62    0.73
   3   3  -2    0.11    0.36
   3   3  -2    0.22    0.74
   3   3  -2    0.13    0.35
   3   3  -2   -0.19    0.50
  -3  -3   2    0.36    0.54
  -3  -3   2    0.60    0.56
   2   3  -2   15.52    0.94
   2   3  -2   16.96    0.79
   2   3  -2   16.93    0.81
  -2  -3   2   15.38    0.96
  -2  -3   2   16.08    0.74
  -2  -3   2   16.08    1.05
   1   3  -2   24.71    1.06
   1   3  -2   23.45    1.01
  -1  -3   2   22.77    1.21
  -1  -3   2   23.53    0.95
   0   3  -2   76.08    2.10
   0   3  -2   73.33    2.11
   0  -3   2   73.63    2.10
   0  -3   2   71.63    2.09
  -1   3  -2   33.80    1.32
  -1   3  -2   34.15    1.15
   1  -3   2   34.37    1.22
   1  -3   2   34.93    1.18
  -2   3  -2   64.38    1.68
  -2   3  -2   63.79    1.98
   2  -3   2   62.76    1.95
  -3   3  -2   42.33    1.52
   3  -3   2   44.64    1.52
  -4   3  -2   13.28    0.88
   4  -3   2   12.45    0.96
   4  -3   2   12.86    0.88
  -5   3  -2   31.42    1.25
   5  -3   2   32.02    1.31
   5  -3   2   24.43    1.19
  -6   3  -2   26.35    1.18
   6  -3   2   24.53    1.20
   7  -3   2   27.40    1.31
   7  -3   2   27.50    1.31
  -8   3  -2    9.63    0.77
   8  -3   2    9.05    0.96
   8  -3   2   12.32    0.95
  -9   3  -2    6.51    0.72
   9  -3   2    5.84    0.83
  10  -3   2   -0.37    0.66
  11  -3   2    0.23    0.65
  12  -3   2    1.11    0.62
  12   2  -2    0.01    1.69
  11   2  -2   -0.04    1.60
  10   2  -2    0.25    1.50
   9   2  -2   -0.60    1.27
   8   2  -2   -0.42    1.19
   7   2  -2    3.91    1.29
  -7  -2   2    5.06    0.93
  -7  -2   2    6.32    0.94
   6   2  -2    1.55    1.06
  -6  -2   2    0.51    0.70
  -6  -2   2    1.34    0.65
   5   2  -2   47.17    2.12
  -5  -2   2   50.11    1.87
  -5  -2   2   44.86    1.85
   4   2  -2   29.58    1.69
  -4  -2   2   27.45    1.32
  -4  -2   2   27.68    1.32
   3   2  -2   13.91    0.55
   3   2  -2   15.12    0.92
   3   2  -2   14.19    0.56
  -3  -2   2   13.40    0.94
  -3  -2   2   14.56    1.08
   2   2  -2   65.80    1.74
   2   2  -2   68.59    1.99
   2   2  -2   67.84    1.76
  -2  -2   2   63.74    1.96
  -2  -2   2   69.03    2.09
  -2  -2   2   66.12    1.73
   1   2  -2   15.46    0.73
   1   2  -2   16.30    0.79
  -1  -2   2   16.33    0.86
  -1  -2   2   14.58    0.68
   0   2  -2  158.31    3.85
   0   2  -2  156.96    3.82
   0   2  -2  159.81    3.85
   0  -2   2  147.59    3.83
   0  -2   2  155.41    3.82
  -1   2  -2   -0.25    0.26
  -1   2  -2   -0.74    0.35
   1  -2   2    0.20    0.38
  -2   2  -2   66.40    1.94
   2  -2   2   67.55    1.95
   2  -2   2   65.42    1.92
  -3   2  -2    0.01    0.47
   3  -2   2    0.31    0.49
   3  -2   2    0.66    0.47
  -4   2  -2   15.17    0.91
   4  -2   2   15.95    0.90
  -5   2  -2   24.43    1.08
   5  -2   2   23.76    1.06
   5  -2   2   22.92    1.10
   6  -2   2   34.66    1.37
   6  -2   2   34.09    1.33
   7  -2   2    2.35    0.61
   7  -2   2    1.46    0.56
   8  -2   2    4.13    0.73
   8  -2   2    3.78    0.63
  -9   2  -2    3.36    0.68
   9  -2   2    2.12    0.56
   9  -2   2    2.46    0.66
  10  -2   2    1.24    0.62
  11  -2   2    0.75    0.52
  12   1  -2   -0.64    1.61
  11   1  -2    4.06    1.66
  10   1  -2    4.75    1.58
   9   1  -2   -1.69    1.15
   8   1  -2   17.15    1.83
  -8  -1   2   16.36    1.28
   7   1  -2   11.53    1.41
  -7  -1   2   12.04    1.07
  -7  -1   2   11.29    1.22
   6   1  -2    2.14    0.96
  -6  -1   2    0.47    0.62
  -6  -1   2    0.09    0.56
   5   1  -2    8.53    1.10
  -5  -1   2    5.41    0.71
  -5  -1   2    5.72    0.76
   4   1  -2   59.64    2.30
  -4  -1   2   62.07    2.00
  -4  -1   2   62.22    2.01
  -3  -1   2    2.46    0.56
  -3  -1   2    3.20    0.55
   2   1  -2    5.93    0.44
   2   1  -2    4.96    0.56
   2   1  -2    6.04    0.56
   2   1  -2    5.42    0.36
  -2  -1   2    4.98    0.53
  -2  -1   2    6.03    0.60
  -2  -1   2    5.29    0.38
   1   1  -2    0.21    0.28
   1   1  -2    0.04    0.08
   1   1  -2    0.35    0.25
   1   1  -2   -0.17    0.19
  -1  -1   2   -0.19    0.19
  -1  -1   2    0.17    0.26
  -1  -1   2   -0.12    0.24
   0   1  -2   -0.07    0.19
   0   1  -2   -0.21    0.20
   0   1  -2   -0.01    0.16
   0  -1   2   -0.06    0.17
   1  -1   2   37.57    1.17
   1  -1   2   42.87    1.20
  -2   1  -2  261.31    6.05
   2  -1   2  259.36    6.06
   2  -1   2  232.71    6.04
  -3   1  -2   36.29    1.21
   3  -1   2   35.80    1.23
  -4   1  -2   66.53    1.87
   4  -1   2   62.50    1.90
   4  -1   2   66.54    1.88
   5  -1   2   55.87    1.69
   5  -1   2   54.18    1.70
   6  -1   2    2.17    0.52
   6  -1   2    2.54    0.51
   7  -1   2    1.81    0.54
   7  -1   2    0.79    0.48
   8  -1   2    7.60    0.68
   8  -1   2    8.05    0.74
   9  -1   2   -0.32    0.41
   9  -1   2   -0.20    0.48
  12   0  -2   -0.22    1.45
  11   0  -2    4.42    1.68
  10   0  -2    3.41    1.44
   9   0  -2    4.01    1.35
  -9   0   2    5.19    0.86
   8   0  -2   -0.15    1.10
  -8   0   2   -1.26    0.65
  -8   0   2   -0.10    0.62
   7   0  -2    1.50    1.01
  -7   0   2    0.75    0.59
  -7   0   2    0.42    0.66
   6   0  -2   25.23    1.68
  -6   0   2   24.63    1.36
  -6   0   2   25.00    1.25
   5   0  -2    5.47    0.94
  -5   0   2    5.45    0.74
  -5   0   2    6.08    0.68
   4   0  -2   13.47    0.55
   4   0  -2   13.10    0.55
  -4   0   2   12.01    0.90
  -4   0   2   12.03    0.86
   3   0  -2    3.14    0.33
   3   0  -2    2.90    0.50
   3   0  -2    3.34    0.34
  -3   0   2    2.63    0.48
  -3   0   2    3.16    0.57
   2   0  -2   46.69    1.23
   2   0  -2   44.95    1.24
   2   0  -2   44.50    1.36
  -2   0   2   44.58    1.32
  -2   0   2   45.83    1.35
  -2   0   2   46.22    1.21
   1   0  -2   -0.14    0.15
   1   0  -2   -0.04    0.12
  -1   0   2    0.13    0.15
   0   0  -2    0.08    0.16
   0   0  -2    0.12    0.18
   0   0   2    0.01    0.17
   0   0   2   -0.03    0.15
   1   0   2   25.02    0.81
   1   0   2   25.55    0.84
  -2   0  -2    5.25    0.46
   2   0   2    4.66    0.46
  -3   0  -2   57.29    1.60
   3   0   2   57.46    1.59
   3   0   2   54.70    1.62
   4   0   2    2.30    0.46
   4   0   2    2.44    0.42
   5   0   2    2.41    0.45
   5   0   2    1.88    0.46
   6   0   2   12.94    0.75
   6   0   2   12.95    0.80
  -7   0  -2   23.64    1.46
   7   0   2   18.81    0.91
   7   0   2   18.98    0.87
   8   0   2   18.08    0.85
   8   0   2   19.54    0.88
  12  -1  -2    3.09    1.55
  11  -1  -2    0.50    1.35
  10  -1  -2    1.14    1.27
   9  -1  -2    0.80    1.12
  -9   1   2    0.08    0.63
   8  -1  -2    4.92    0.45
   8  -1  -2    7.37    1.31
  -8   1   2    5.64    0.78
  -8   1   2    5.52    1.00
   7  -1  -2    9.65    0.62
   7  -1  -2    9.13    0.63
   7  -1  -2    8.00    0.61
   7  -1  -2    8.77    1.20
  -7   1   2    7.86    0.79
   6  -1  -2   48.35    1.40
   6  -1  -2   44.80    1.38
   6  -1  -2   45.22    2.05
  -6   1   2   46.53    1.63
   5  -1  -2   29.32    1.03
   5  -1  -2   30.26    1.03
   5  -1  -2   31.64    1.59
  -5   1   2   28.57    1.19
   4  -1  -2    4.21    0.49
   4  -1  -2    4.75    0.48
  -4   1   2    4.85    0.52
   3  -1  -2    3.90    0.47
   3  -1  -2    3.51    0.45
   3  -1  -2    3.92    0.40
  -3   1   2    4.97    0.47
  -3   1   2    3.86    0.44
   2  -1  -2    8.36    0.54
   2  -1  -2    6.15    0.46
  -2   1   2    7.85    0.51
   1  -1  -2    0.41    0.23
  -1   1   2    0.16    0.21
  -1  -1  -2    9.55    0.56
  -1  -1  -2    9.34    0.55
   1   1   2    9.35    0.60
  -2  -1  -2    2.03    0.41
  -2  -1  -2    2.27    0.51
   2   1   2    2.19    0.44
   2   1   2    1.78    0.35
  -3  -1  -2   21.43    1.02
   3   1   2   20.78    0.85
   3   1   2   20.90    0.86
  -4  -1  -2    7.13    0.75
   4   1   2    9.00    0.64
   4   1   2    7.93    0.61
  -5  -1  -2    1.96    0.65
   5   1   2    1.08    0.43
   5   1   2    1.33    0.39
  -6  -1  -2   18.18    1.28
   6   1   2   18.54    0.85
   6   1   2   21.13    0.86
  -7  -1  -2    0.49    0.77
   7   1   2    1.06    0.42
   7   1   2    0.92    0.38
  12  -2  -2    0.59    1.43
  11  -2  -2   -0.41    1.27
  10  -2  -2    1.84    1.27
  10  -2  -2    3.81    0.51
   9  -2  -2    5.81    0.61
   9  -2  -2    6.06    1.29
   9  -2  -2    5.56    0.63
   9  -2  -2    4.89    0.58
  -9   2   2    5.65    0.77
   8  -2  -2    2.42    0.54
   8  -2  -2    1.80    1.03
   8  -2  -2    2.14    0.57
  -8   2   2    2.16    0.61
   7  -2  -2   12.89    0.85
   7  -2  -2   10.57    1.21
   7  -2  -2   12.81    0.81
  -7   2   2   12.31    0.93
   6  -2  -2    0.43    0.44
   6  -2  -2    0.36    0.45
   6  -2  -2   -1.02    0.69
  -6   2   2   -0.28    0.40
   5  -2  -2   11.04    0.98
   5  -2  -2   11.27    0.77
   5  -2  -2   11.27    0.74
  -5   2   2   10.97    0.71
  -5   2   2   10.93    0.70
   4  -2  -2   10.31    0.66
   4  -2  -2    9.53    0.73
  -4   2   2    8.62    0.70
   3  -2  -2    4.27    0.52
   3  -2  -2    4.17    0.53
   3  -2  -2    4.72    0.41
  -3   2   2    4.62    0.54
   2  -2  -2   33.93    1.20
   2  -2  -2   35.82    1.20
  -2   2   2   34.97    1.18
   1  -2  -2  145.13    3.63
  -1   2   2  145.04    3.63
   0  -2  -2  176.86    4.37
   0   2   2  174.40    4.38
   0   2   2  175.80    4.37
   0   2   2  182.31    4.11
  -1  -2  -2   60.20    1.70
  -1  -2  -2   59.40    1.66
   1   2   2   59.02    1.63
   1   2   2   55.98    1.70
  -2  -2  -2   61.51    1.82
  -2  -2  -2   60.80    1.70
   2   2   2   60.51    1.74
   2   2   2   58.13    1.78
   2   2   2   58.97    1.70
  -3  -2  -2   63.02    2.00
   3   2   2   63.20    1.80
   3   2   2   64.79    1.81
  -4  -2  -2    0.22    0.52
   4   2   2   -0.27    0.39
   4   2   2   -0.72    0.34
   4   2   2    0.03    0.78
  -5  -2  -2   10.89    1.05
   5   2   2   11.56    0.70
   5   2   2   12.58    0.69
   5   2   2   12.30    0.69
  -6  -2  -2   -0.90    0.68
   6   2   2    0.48    0.41
   6   2   2   -0.66    0.36
  -7  -2  -2   -0.56    0.78
  12  -3  -2   -1.03    1.28
  11  -3  -2   -1.17    1.16
  11  -3  -2    0.61    0.49
  10  -3  -2    3.88    1.22
  10  -3  -2    3.82    0.69
   9  -3  -2    1.06    0.56
   9  -3  -2    1.92    0.69
   9  -3  -2    1.60    1.04
  -9   3   2    2.00    0.59
   8  -3  -2    5.36    1.08
   8  -3  -2    4.92    0.67
   8  -3  -2    3.45    0.67
  -8   3   2    4.22    0.59
   7  -3  -2    8.63    0.79
   7  -3  -2    6.37    0.74
   7  -3  -2    6.80    0.99
   6  -3  -2    0.98    0.65
   6  -3  -2    0.97    0.45
   6  -3  -2    0.95    0.54
  -6   3   2    1.49    0.50
   5  -3  -2    9.46    0.88
   5  -3  -2    7.78    0.71
  -5   3   2   10.09    0.74
   4  -3  -2    6.02    0.68
   4  -3  -2    4.86    0.40
   4  -3  -2    5.33    0.65
  -4   3   2    5.05    0.64
   3  -3  -2   33.67    1.28
  -3   3   2   34.65    1.29
   2  -3  -2    3.58    0.53
  -2   3   2    4.58    0.63
   1  -3  -2   15.26    0.93
  -1   3   2   16.55    0.95
   0  -3  -2   57.42    1.76
   0  -3  -2   58.09    1.74
   0   3   2   56.35    1.74
   0   3   2   56.35    1.61
   0   3   2   57.81    1.77
  -1  -3  -2  172.52    4.31
  -1  -3  -2  172.54    4.18
   1   3   2  170.48    4.34
   1   3   2  172.64    4.32
   1   3   2  168.54    4.18
  -2  -3  -2   28.57    1.20
  -2  -3  -2   28.81    1.10
   2   3   2   28.52    1.13
   2   3   2   29.94    1.18
  -3  -3  -2   30.29    1.38
   3   3   2   29.57    1.15
   3   3   2   32.56    1.18
  -4  -3  -2   28.81    1.38
   4   3   2   26.77    1.08
   4   3   2   27.82    1.07
   4   3   2   29.97    1.83
  -5  -3  -2   13.46    1.14
   5   3   2   13.20    0.79
   5   3   2   14.68    0.78
  -6  -3  -2    0.52    0.79
   6   3   2    2.14    0.44
   6   3   2    0.90    0.44
  13  -4  -2    7.36    0.70
  12  -4  -2   -0.09    0.56
  11  -4  -2   -0.09    1.13
  11  -4  -2   -0.19    0.68
  10  -4  -2   15.92    1.63
  10  -4  -2   15.28    1.20
   9  -4  -2   13.33    1.07
   9  -4  -2   14.59    1.43
   8  -4  -2   18.14    1.50
   8  -4  -2   17.23    1.15
   8  -4  -2   21.11    1.18
   7  -4  -2   -0.08    0.71
   7  -4  -2    0.01    0.17
   7  -4  -2   -0.47    0.61
  -7   4   2    0.95    0.53
   6  -4  -2    1.20    0.57
   6  -4  -2    0.76    0.61
   6  -4  -2    0.60    0.57
  -6   4   2   -0.06    0.53
   5  -4  -2    0.74    0.57
   5  -4  -2    1.15    0.55
   5  -4  -2    1.10    0.59
   5  -4  -2    0.37    0.26
  -5   4   2    1.06    0.58
   4  -4  -2    0.05    0.53
  -4   4   2   -0.76    0.54
   3  -4  -2    8.89    0.76
  -3   4   2    7.80    0.80
   2  -4  -2    1.63    0.62
  -2   4   2    1.78    0.61
   1  -4  -2    0.73    0.53
  -1   4   2    0.44    0.55
   0  -4  -2  121.32    3.28
   0   4   2  122.38    3.32
   0   4   2  123.66    3.13
  -1  -4  -2   26.48    1.12
  -1  -4  -2   26.40    1.15
   1   4   2   26.48    1.17
   1   4   2   23.58    1.16
   1   4   2   26.43    1.10
  -2  -4  -2    2.75    0.59
  -2  -4  -2    2.81    0.54
   2   4   2    3.18    0.62
   2   4   2    2.98    0.61
  -3  -4  -2   23.94    1.26
   3   4   2   24.83    1.09
   3   4   2   25.16    1.31
   3   4   2   23.38    1.07
  -4  -4  -2   10.96    1.07
   4   4   2   10.46    0.78
   4   4   2   10.91    0.77
  -5  -4  -2    6.58    0.97
   5   4   2    7.88    0.66
   5   4   2    8.30    0.72
  -6  -4  -2   -0.08    0.73
   6   4   2    0.73    0.48
   6   4   2    0.15    0.44
  13  -5  -2   -0.31    0.64
  12  -5  -2   -0.45    0.78
  11  -5  -2    2.04    0.87
  11  -5  -2    2.72    1.14
  10  -5  -2   29.67    1.59
  10  -5  -2   31.31    1.90
   9  -5  -2    0.07    0.88
   9  -5  -2   -0.15    0.74
   8  -5  -2   38.27    1.84
   8  -5  -2   39.21    1.72
  -8   5   2   42.07    1.67
   7  -5  -2    3.38    0.76
   7  -5  -2    3.32    0.72
   7  -5  -2    2.34    0.76
  -7   5   2    3.80    0.74
   6  -5  -2   10.81    0.99
   6  -5  -2   13.57    0.99
  -6   5   2   14.07    1.06
   5  -5  -2    2.95    0.69
   5  -5  -2    2.98    0.51
  -5   5   2    3.13    0.67
   4  -5  -2   10.25    0.93
  -4   5   2    9.82    0.88
   3  -5  -2   25.65    1.25
  -3   5   2   21.48    1.23
   2  -5  -2    5.86    0.76
  -2   5   2    6.14    0.75
   1  -5  -2  138.62    3.78
  -1   5   2  139.57    3.80
   0  -5  -2    3.70    0.64
   0   5   2    3.32    0.66
   0   5   2    3.44    0.60
  -1  -5  -2   39.98    1.51
  -1  -5  -2   36.38    1.46
   1   5   2   40.88    1.55
   1   5   2   38.98    1.50
   1   5   2   39.57    1.47
  -2  -5  -2   -0.23    0.48
   2   5   2    0.38    0.56
   2   5   2    1.04    0.57
   2   5   2    0.07    0.13
  -3  -5  -2    4.69    0.77
   3   5   2    4.00    0.70
   3   5   2    5.56    0.66
   3   5   2    3.80    0.74
  -4  -5  -2   34.56    1.76
   4   5   2   37.43    1.77
   4   5   2   34.69    1.44
   4   5   2   35.85    1.41
  -5  -5  -2    5.65    1.05
   5   5   2    5.38    0.66
   5   5   2    4.88    0.68
   6   5   2    4.10    0.61
   6   5   2    5.09    0.60
  13  -6  -2    1.49    0.88
  13  -6  -2    0.39    0.81
  12  -6  -2   -0.16    0.88
  11  -6  -2    1.57    0.93
  10  -6  -2    1.22    0.87
  10  -6  -2   -0.16    0.82
   9  -6  -2    2.81    0.89
   9  -6  -2    1.68    0.88
   8  -6  -2    1.17    0.75
   8  -6  -2    0.71    0.77
  -8   6   2    1.26    0.74
   7  -6  -2    3.47    0.85
   7  -6  -2    3.68    0.68
  -7   6   2    3.41    0.80
   6  -6  -2    0.36    0.49
   6  -6  -2    0.74    0.70
  -6   6   2    0.53    0.65
   5  -6  -2   33.82    1.10
   5  -6  -2   31.75    1.54
  -5   6   2   34.08    1.55
   4  -6  -2    5.69    0.84
  -4   6   2    4.50    0.80
   3  -6  -2   44.21    1.77
  -3   6   2   45.91    1.82
   2  -6  -2    0.76    0.63
  -2   6   2    1.32    0.69
   1  -6  -2   25.55    1.29
  -1   6   2   26.86    1.36
   0  -6  -2   40.66    1.61
   0   6   2   39.90    1.65
   0   6   2   42.31    1.60
  -1  -6  -2    8.13    0.83
  -1  -6  -2    9.56    0.85
   1   6   2   11.38    0.91
   1   6   2    7.35    0.85
   1   6   2    7.72    0.83
  -2  -6  -2   15.45    1.03
   2   6   2   16.09    1.11
   2   6   2   14.08    1.13
   3   6   2   -0.56    0.66
   3   6   2    0.36    0.67
   3   6   2   -0.40    0.52
  -4  -6  -2    9.65    1.15
   4   6   2   10.06    1.12
   4   6   2    9.64    0.85
   4   6   2    9.57    0.92
  -5  -6  -2   -0.10    0.78
   5   6   2    1.32    0.63
   5   6   2   -0.61    0.51
   6   6   2    3.80    0.67
   7   6   2    2.34    0.49
  13  -7  -2   -0.01    0.95
  12  -7  -2    2.11    1.11
  11  -7  -2    0.13    0.91
  10  -7  -2   -0.38    0.83
   9  -7  -2    4.40    1.00
   8  -7  -2    1.09    0.81
   8  -7  -2   -0.25    0.63
  -8   7   2   -0.04    0.77
   7  -7  -2   17.68    1.01
   7  -7  -2   19.60    1.37
  -7   7   2   18.83    1.33
   6  -7  -2    4.76    0.93
  -6   7   2    4.31    0.85
   5  -7  -2    1.17    0.76
  -5   7   2    1.11    0.74
   4  -7  -2    6.94    0.95
  -4   7   2    8.46    0.99
   3  -7  -2   26.70    1.38
  -3   7   2   28.49    1.53
   2  -7  -2    4.32    0.80
  -2   7   2    6.76    0.94
   1  -7  -2    4.67    0.79
  -1   7   2    4.14    0.82
   0  -7  -2   19.13    1.23
   0   7   2   16.86    1.16
   0   7   2   15.27    1.18
  -1  -7  -2    5.47    0.79
  -1  -7  -2    4.92    0.78
   1   7   2    4.86    0.83
   1   7   2    5.12    0.88
  -2  -7  -2    1.55    0.68
   2   7   2    2.71    0.64
   2   7   2   -0.18    0.70
   2   7   2    2.10    0.78
   3   7   2   49.35    1.96
   3   7   2   49.86    1.85
   3   7   2   48.08    2.05
   4   7   2    2.38    0.78
   4   7   2    1.52    0.80
   5   7   2    1.35    0.70
   6   7   2    2.03    0.67
   7   7   2    0.47    0.51
  13  -8  -2    0.89    1.07
  12  -8  -2    1.30    1.06
  11  -8  -2    4.60    1.12
  10  -8  -2    0.21    0.92
   9  -8  -2    0.62    0.90
   8  -8  -2    0.11    0.91
  -8   8   2    0.31    0.86
   7  -8  -2   25.70    1.61
  -7   8   2   22.97    1.55
   6  -8  -2    5.68    1.02
  -6   8   2    5.86    1.00
   5  -8  -2   10.85    1.13
  -5   8   2   11.81    1.21
   4  -8  -2   14.01    1.27
  -4   8   2   14.66    1.29
   3  -8  -2   -0.18    0.73
  -3   8   2    2.13    0.87
   2  -8  -2    5.38    0.91
  -2   8   2    5.67    0.99
   1  -8  -2   -0.49    0.69
  -1   8   2    1.26    0.78
   0  -8  -2    3.25    0.83
   0   8   2    4.81    0.83
   0   8   2    3.28    0.87
  -1  -8  -2   -0.50    0.65
  -1  -8  -2   -0.68    0.65
   1   8   2   -1.65    0.71
   1   8   2    1.52    0.75
   2   8   2    0.78    0.81
   2   8   2    1.28    0.74
   3   8   2    1.29    0.82
   3   8   2   -0.46    0.76
   4   8   2    8.43    1.04
   4   8   2    9.66    1.17
   5   8   2    0.33    0.78
   6   8   2    3.10    0.79
   7   8   2    2.80    0.65
  13  -9  -2    9.20    1.50
  12  -9  -2    2.22    1.19
  11  -9  -2    0.76    1.05
  10  -9  -2    0.55    0.93
   9  -9  -2    4.30    1.08
   8  -9  -2    1.78    1.03
  -8   9   2    2.13    0.96
   7  -9  -2   22.67    1.64
   7  -9  -2   21.02    0.81
  -7   9   2   23.13    1.73
   6  -9  -2    3.75    0.94
  -6   9   2    2.07    0.89
   5  -9  -2    2.57    0.93
  -5   9   2    0.31    0.90
   4  -9  -2   12.06    1.25
  -4   9   2   13.44    1.38
   3  -9  -2   14.29    1.33
  -3   9   2   15.68    1.44
   2  -9  -2   -0.42    0.74
  -2   9   2    0.37    0.86
   1  -9  -2    9.46    1.12
  -1   9   2    6.41    1.08
   0  -9  -2    0.34    0.78
   0   9   2   -1.01    0.68
   0   9   2   -0.07    0.83
  -1  -9  -2    6.37    1.01
  -1  -9  -2    7.92    1.05
   1   9   2    7.67    1.10
   1   9   2    9.19    1.10
   2   9   2    4.90    0.97
   2   9   2    5.44    1.09
   3   9   2    1.43    0.83
   3   9   2    0.36    0.88
   4   9   2   30.38    1.68
   4   9   2   28.56    1.81
   5   9   2   -0.45    0.84
   6   9   2   11.81    1.12
   7   9   2    3.25    0.70
  13 -10  -2    2.18    1.35
  12 -10  -2    4.93    1.38
  11 -10  -2    2.65    1.18
  10 -10  -2   -0.37    1.04
   9 -10  -2   18.58    1.71
   8 -10  -2   17.77    1.65
  -8  10   2   17.46    1.68
   7 -10  -2    1.16    0.99
   7 -10  -2    1.09    0.40
  -7  10   2    0.34    0.99
   6 -10  -2    2.17    1.05
  -6  10   2    0.22    1.00
   5 -10  -2   14.37    1.45
  -5  10   2   16.81    1.58
   4 -10  -2   11.59    1.34
  -4  10   2   10.20    1.29
   3 -10  -2    6.27    1.11
  -3  10   2    7.36    1.21
   2 -10  -2   13.13    1.34
  -2  10   2   12.28    1.37
   1 -10  -2    0.44    0.92
  -1  10   2   -1.02    0.65
  -1  10   2   -0.14    0.89
   0 -10  -2    0.40    0.76
   0  10   2    1.79    0.77
   0  10   2    0.53    0.89
   1  10   2    3.73    0.95
   1  10   2    4.25    1.03
   2  10   2    0.84    0.78
   2  10   2    1.46    0.95
   3  10   2    4.38    1.11
   3  10   2    4.45    1.04
   4  10   2    0.70    0.92
   5  10   2    0.46    0.92
   6  10   2    2.66    0.91
  13 -11  -2    9.19    1.68
  12 -11  -2   10.22    1.63
  11 -11  -2    5.39    1.40
  10 -11  -2   13.82    1.71
   9 -11  -2    3.86    1.25
   8 -11  -2    8.71    1.42
  -8  11   2   12.09    1.49
   7 -11  -2    4.60    1.21
  -7  11   2    4.83    1.24
   6 -11  -2    6.18    1.18
  -6  11   2    7.69    1.35
   5 -11  -2   60.15    2.65
  -5  11   2   55.58    2.64
   4 -11  -2   -0.43    0.92
  -4  11   2    0.72    1.04
   3 -11  -2    9.03    1.26
  -3  11   2   11.64    1.44
   2 -11  -2    0.80    0.92
  -2  11   2    0.94    0.97
   1 -11  -2    0.95    0.94
  -1  11   2    0.70    0.74
  -1  11   2    0.92    1.00
   0  11   2    7.45    1.15
   0  11   2    9.92    1.34
   1  11   2    4.94    1.00
   1  11   2    5.02    1.18
   2  11   2    5.81    1.14
   2  11   2    9.00    1.34
   3  11   2    1.60    1.04
   4  11   2    1.21    1.01
   5  11   2   -1.18    0.95
  12 -12  -2    2.22    1.37
  11 -12  -2    1.08    1.28
  10 -12  -2    6.78    1.48
   9 -12  -2    0.20    1.18
   8 -12  -2   11.27    1.59
  -8  12   2    8.60    1.47
   7 -12  -2   -0.73    1.01
  -7  12   2    2.82    1.22
   6 -12  -2    1.69    1.01
  -6  12   2    2.07    1.17
   5 -12  -2    0.42    0.93
  -5  12   2    1.58    1.15
   4 -12  -2    4.14    1.07
  -4  12   2    4.48    1.25
   3 -12  -2    0.37    0.96
  -3  12   2    0.60    1.05
   2 -12  -2   17.85    1.70
  -2  12   2   15.61    1.65
  -1  12   2   -0.12    0.79
  -1  12   2    1.00    1.07
   0  12   2    5.18    1.04
   0  12   2    6.20    1.29
   1  12   2   -0.99    1.05
   2  12   2    0.32    1.12
   3  12   2    2.15    1.19
   4  12   2    0.52    1.14
  12 -13  -2    4.33    1.47
  11 -13  -2   -0.39    1.23
  10 -13  -2    1.12    1.26
   9 -13  -2   14.22    1.88
   8 -13  -2   -0.01    1.16
  -8  13   2    0.90    1.17
   7 -13  -2   -0.37    1.10
  -7  13   2    0.19    1.16
   6 -13  -2    0.96    1.12
  -6  13   2    0.34    1.18
   5 -13  -2    0.99    1.13
  -5  13   2    0.99    1.19
   4 -13  -2    9.81    1.52
  -4  13   2    9.59    1.51
   3 -13  -2    1.64    1.13
  -3  13   2    1.95    1.22
  -2  13   2    3.59    1.07
  -2  13   2    7.54    1.44
  -1  13   2    1.19    1.22
   0  13   2    0.30    1.16
   1  13   2    0.80    1.17
   2  13   2   -0.56    1.19
   3  13   2    0.29    1.16
  11 -14  -2    3.46    1.53
  10 -14  -2   -0.11    1.31
   9 -14  -2    1.86    1.36
   8 -14  -2   12.10    1.81
  -8  14   2   11.88    1.79
   7 -14  -2   -0.09    1.19
  -7  14   2    2.00    1.31
   6 -14  -2    5.42    1.49
  -6  14   2    5.07    1.44
   5 -14  -2    1.68    1.21
  -5  14   2   -1.29    1.20
   4 -14  -2   -1.21    1.13
  -4  14   2    0.09    1.24
  -3  14   2   -1.97    1.19
  -2  14   2    2.60    1.40
  -1  14   2   -0.58    1.20
   0  14   2    1.26    1.32
   1  14   2    0.02    1.21
   2  14   2   -0.32    1.22
  10 -15  -2    0.08    1.47
   9 -15  -2   -1.59    1.27
   8 -15  -2    2.14    1.42
  -8  15   2   -1.55    1.25
   7 -15  -2    3.16    1.40
  -7  15   2    0.15    1.34
   6 -15  -2    1.17    1.31
  -6  15   2    1.21    1.36
   5 -15  -2    2.77    1.40
  -5  15   2   -1.57    1.17
  -4  15   2    2.23    1.48
  -3  15   2    0.76    1.32
  -2  15   2    1.65    1.36
  -1  15   2   -2.38    1.23
   0  15   2    0.56    1.37
   8 -16  -2    0.50    1.42
  -8  16   2    1.81    1.61
   7 -16  -2    0.07    1.39
  -7  16   2    0.96    1.46
   6 -16  -2    6.69    1.76
  -6  16   2    7.32    1.78
  -5  16   2   -0.59    1.38
  -4  16   2    7.91    1.77
  -3  16   2   -0.01    1.43
  -2  16   2    2.32    1.48
  -4  17  -3    0.78    1.44
  -5  17  -3    0.64    1.50
  -1  16  -3    0.72    1.32
  -2  16  -3    0.04    1.38
  -3  16  -3   17.84    2.12
  -4  16  -3    3.09    1.47
  -5  16  -3    1.90    1.42
  -6  16  -3   -0.70    1.56
   6 -16   3    1.42    1.39
  -7  16  -3    0.46    1.39
   7 -16   3   -0.39    1.35
  -8  16  -3    1.85    1.53
   8 -16   3    2.05    1.44
   1  15  -3    2.78    1.33
   0  15  -3    0.03    1.23
  -1  15  -3    7.72    1.57
  -2  15  -3    4.02    1.43
  -3  15  -3   -1.19    1.21
  -4  15  -3    1.61    1.40
  -5  15  -3    4.17    1.51
   5 -15   3    4.75    1.42
  -6  15  -3    1.01    1.34
   6 -15   3    0.59    1.26
  -7  15  -3    1.28    1.40
   7 -15   3    3.80    1.42
  -8  15  -3    0.77    1.36
   8 -15   3    1.69    1.41
   9 -15   3    4.42    1.59
  10 -15   3    0.91    1.44
   3  14  -3    1.88    1.23
   2  14  -3    1.65    1.21
   1  14  -3    8.89    1.51
   0  14  -3    3.24    1.34
  -1  14  -3    4.49    1.36
  -2  14  -3    0.46    1.17
  -3  14  -3    5.46    1.44
  -4  14  -3    1.67    1.27
   4 -14   3    1.19    1.16
  -5  14  -3    7.86    1.59
   5 -14   3    7.87    1.51
  -6  14  -3    6.19    1.53
   6 -14   3    6.94    1.54
  -7  14  -3    3.40    1.42
   7 -14   3    4.47    1.43
  -8  14  -3    0.20    1.27
   8 -14   3    1.56    1.31
   9 -14   3   -0.04    1.22
  10 -14   3    1.74    1.45
  11 -14   3   -1.50    1.27
   4  13  -3   -1.62    1.53
   4  13  -3   -0.07    1.11
   3  13  -3   22.74    2.25
   3  13  -3   19.74    1.80
   2  13  -3    1.04    1.41
   2  13  -3    0.01    1.05
   1  13  -3    4.26    1.29
   1  13  -3    2.98    1.35
   0  13  -3    0.45    1.14
   0  13  -3    0.98    1.11
  -1  13  -3   -0.30    1.13
  -2  13  -3    6.69    1.41
  -3  13  -3    2.81    1.23
   3 -13   3    0.75    1.04
  -4  13  -3   -1.34    1.08
   4 -13   3    0.08    1.05
  -5  13  -3    0.40    1.15
   5 -13   3    0.92    1.13
  -6  13  -3    4.42    1.38
   6 -13   3    5.93    1.41
  -7  13  -3   -0.54    1.11
   7 -13   3    1.37    1.19
  -8  13  -3   10.64    1.63
   8 -13   3   11.96    1.73
   9 -13   3   -2.63    1.15
  10 -13   3    3.23    1.39
  11 -13   3    2.12    1.35
   5  12  -3   -1.42    1.58
   5  12  -3   -0.16    0.97
   4  12  -3   -0.71    1.45
   4  12  -3   -0.66    0.96
   3  12  -3   -0.72    0.90
   3  12  -3    2.33    1.47
   2  12  -3    1.36    1.06
   2  12  -3    0.08    1.28
   1  12  -3    3.40    1.12
   1  12  -3    6.70    1.39
   0  12  -3    2.40    1.07
   0  12  -3    1.45    1.07
  -1  12  -3   13.88    1.61
  -1  12  -3   16.26    1.36
  -2  12  -3    3.63    0.82
  -2  12  -3    0.53    1.06
   2 -12   3    0.25    0.91
  -3  12  -3    4.49    1.26
   3 -12   3    2.37    1.08
  -4  12  -3   10.54    1.53
   4 -12   3   12.89    1.53
   4 -12   3   11.70    1.07
  -5  12  -3    0.35    1.08
   5 -12   3   -0.40    1.00
  -6  12  -3   31.74    2.11
   6 -12   3   30.08    2.09
  -7  12  -3    0.71    1.11
   7 -12   3    1.85    1.15
  -8  12  -3   -0.76    1.10
   8 -12   3    1.17    1.17
   9 -12   3    1.03    1.30
  10 -12   3   -0.08    1.13
  11 -12   3   -0.28    1.16
  12 -12   3    1.66    1.36
   6  11  -3    0.04    1.85
   6  11  -3    1.20    0.85
   5  11  -3    0.47    1.56
   5  11  -3    1.49    0.93
   4  11  -3   -0.19    1.38
   4  11  -3    0.73    0.95
   3  11  -3    0.64    1.22
   3  11  -3    1.91    1.00
   2  11  -3   10.82    1.30
   2  11  -3   13.82    1.68
   1  11  -3    1.88    0.94
   1  11  -3    0.33    0.77
   1  11  -3    1.35    1.09
   0  11  -3   19.17    1.65
   0  11  -3   19.21    1.59
   0  11  -3   17.70    1.51
  -1  11  -3    1.19    1.04
  -1  11  -3    2.17    0.88
   1 -11   3    2.87    1.01
  -2  11  -3   -0.67    0.99
  -2  11  -3    0.38    0.70
   2 -11   3    0.86    0.92
  -3  11  -3    6.66    1.31
  -3  11  -3    8.13    0.71
   3 -11   3    4.80    1.17
   3 -11   3    5.56    0.92
  -4  11  -3   13.37    1.58
   4 -11   3   16.62    1.61
   4 -11   3   18.14    1.32
  -5  11  -3    6.53    1.29
   5 -11   3    5.23    0.75
   5 -11   3    4.79    1.18
  -6  11  -3    6.27    1.29
   6 -11   3    6.24    1.28
  -7  11  -3   -0.58    0.97
   7 -11   3    1.03    1.05
  -8  11  -3    2.17    1.12
   8 -11   3    1.99    1.15
   9 -11   3    0.75    1.18
  10 -11   3   10.46    1.59
  11 -11   3    0.90    1.19
  12 -11   3   -0.21    1.19
   7  10  -3    2.25    1.81
   6  10  -3    0.57    0.78
   6  10  -3    0.00    1.57
   5  10  -3    0.66    0.83
   5  10  -3    0.25    1.37
   4  10  -3    0.65    1.41
   4  10  -3    1.24    0.89
   3  10  -3    1.40    0.87
   3  10  -3    1.76    1.28
   2  10  -3    0.85    0.80
   2  10  -3    0.68    0.84
   2  10  -3   -0.40    1.13
   1  10  -3    0.16    1.00
   1  10  -3   -0.53    0.88
   1  10  -3    0.22    0.76
   0  10  -3    0.86    0.99
   0  10  -3    2.69    1.00
   0  10  -3    3.39    0.92
   0 -10   3    2.01    0.88
  -1  10  -3    0.16    0.79
  -1  10  -3    1.53    1.01
   1 -10   3    0.72    0.89
  -2  10  -3   23.80    1.30
  -2  10  -3   25.39    1.76
   2 -10   3   21.95    1.44
   2 -10   3   28.65    1.69
  -3  10  -3    0.64    0.49
  -3  10  -3    0.54    0.97
   3 -10   3    0.93    0.69
   3 -10   3    0.09    0.86
  -4  10  -3   63.13    2.62
   4 -10   3   62.86    2.20
   4 -10   3   64.04    2.66
  -5  10  -3    1.13    1.02
   5 -10   3    0.65    0.55
   5 -10   3   -0.64    0.94
  -6  10  -3    6.24    1.23
   6 -10   3    9.38    1.37
  -7  10  -3   24.83    1.82
   7 -10   3   31.24    1.96
  -8  10  -3   -0.84    0.89
   8 -10   3    0.51    1.00
   9 -10   3    1.17    1.05
  10 -10   3    2.29    1.23
  11 -10   3    2.30    1.22
  12 -10   3   -0.86    1.08
   8   9  -3    2.31    1.86
   7   9  -3    1.93    1.75
   6   9  -3   -0.20    0.66
   6   9  -3   -0.81    1.48
   5   9  -3    5.63    0.91
   5   9  -3    7.25    1.69
   4   9  -3   -0.89    0.83
   4   9  -3    0.16    0.74
   4   9  -3   -0.05    1.18
   3   9  -3    5.27    0.96
   3   9  -3    5.34    1.32
   3   9  -3    7.33    1.15
   2   9  -3   16.20    1.48
   2   9  -3   16.26    1.60
   2   9  -3   14.33    1.29
   1   9  -3    0.50    0.85
   1   9  -3    1.83    0.93
   1   9  -3    1.07    0.79
  -1  -9   3    1.32    0.73
   0   9  -3   14.75    1.35
   0   9  -3   16.94    1.33
   0  -9   3   13.23    1.21
  -1   9  -3   17.94    1.22
  -1   9  -3   16.25    1.40
   1  -9   3   17.33    1.30
   1  -9   3   16.41    1.34
  -2   9  -3   35.84    1.48
  -2   9  -3   34.15    1.91
   2  -9   3   35.07    1.82
   2  -9   3   41.31    1.83
  -3   9  -3   24.83    1.66
  -3   9  -3   23.63    1.00
   3  -9   3   21.83    1.34
   3  -9   3   21.54    1.46
  -4   9  -3    2.15    0.89
   4  -9   3    1.68    0.92
   4  -9   3    3.00    0.61
  -5   9  -3   -0.14    0.88
   5  -9   3    0.01    0.90
   5  -9   3   -0.51    0.45
  -6   9  -3    9.92    1.27
   6  -9   3    8.59    1.27
  -7   9  -3   -0.60    0.88
   7  -9   3   -0.28    0.89
  -8   9  -3    4.75    1.09
   8  -9   3    2.23    1.02
   9  -9   3    4.48    1.16
  10  -9   3   -0.28    1.00
  11  -9   3    3.47    1.20
  12  -9   3    0.66    1.14
  13  -9   3    4.25    1.33
   9   8  -3   -0.38    1.77
   8   8  -3    1.89    1.74
   7   8  -3    2.74    1.63
   6   8  -3    0.15    0.59
   6   8  -3    0.25    1.41
   5   8  -3    1.79    1.33
   5   8  -3    0.54    0.66
   4   8  -3    3.68    1.33
   4   8  -3    4.63    1.07
   4   8  -3    2.19    0.73
   3   8  -3    5.80    0.91
   3   8  -3    4.65    1.25
   3   8  -3    7.06    1.06
   2   8  -3    2.25    0.80
   2   8  -3    4.13    1.12
   2   8  -3    2.84    0.67
   2   8  -3    1.70    0.81
  -2  -8   3    3.00    0.69
   1   8  -3    1.55    0.76
   1   8  -3   -0.04    0.77
   1   8  -3    1.50    0.87
  -1  -8   3   -0.79    0.60
   0   8  -3   52.39    2.11
   0   8  -3   51.75    2.07
   0  -8   3   52.38    2.00
   0  -8   3   50.60    2.08
  -1   8  -3   15.71    1.30
  -1   8  -3   17.89    1.21
   1  -8   3   16.51    1.24
   1  -8   3   15.38    1.17
  -2   8  -3   23.96    1.54
   2  -8   3   23.00    1.46
   2  -8   3   23.44    1.32
  -3   8  -3   21.80    1.52
   3  -8   3   22.28    1.22
   3  -8   3   23.83    1.51
  -4   8  -3    0.93    0.82
   4  -8   3    0.74    0.49
   4  -8   3    1.18    0.84
  -5   8  -3    7.28    1.11
   5  -8   3    6.41    1.10
  -6   8  -3    4.95    1.02
   6  -8   3    2.63    0.97
  -7   8  -3    3.68    0.98
   7  -8   3    3.53    1.08
  -8   8  -3   12.87    1.33
   8  -8   3   10.97    1.36
   9  -8   3    0.93    1.00
  10  -8   3    0.41    0.98
  11  -8   3    0.29    1.00
  12  -8   3    7.57    1.40
  13  -8   3    0.10    1.08
   9   7  -3   -0.71    1.71
   8   7  -3   -1.15    1.52
   7   7  -3    0.33    1.44
   6   7  -3   11.02    1.76
   6   7  -3    9.72    0.75
   6   7  -3   10.12    0.74
   5   7  -3   12.25    0.89
   5   7  -3    9.89    1.62
   5   7  -3   13.60    1.37
   5   7  -3   12.27    0.94
   4   7  -3   44.73    2.45
   4   7  -3   36.84    1.59
   4   7  -3   39.26    2.03
   4   7  -3   40.81    1.59
   3   7  -3    1.54    1.06
   3   7  -3    1.72    0.70
   3   7  -3    1.64    0.74
   3   7  -3    2.60    0.67
   2   7  -3    0.09    0.39
   2   7  -3   -0.07    0.63
   2   7  -3    2.30    0.76
   2   7  -3    1.03    0.89
  -2  -7   3    1.42    0.58
   1   7  -3    2.69    0.83
   1   7  -3    2.10    0.69
   1   7  -3    1.32    0.72
   1   7  -3    1.59    0.64
  -1  -7   3    1.27    0.61
  -1  -7   3    1.17    0.68
   0   7  -3   18.01    1.24
   0  -7   3   19.05    1.25
   0  -7   3   20.10    1.19
  -1   7  -3    0.84    0.71
   1  -7   3    0.11    0.66
   1  -7   3    0.28    0.57
  -2   7  -3   62.03    2.32
   2  -7   3   63.75    2.24
   2  -7   3   62.92    2.07
  -3   7  -3   21.17    1.41
   3  -7   3   20.71    1.38
   3  -7   3   23.97    1.12
  -4   7  -3    5.14    0.93
   4  -7   3    4.83    0.53
   4  -7   3    3.40    0.87
  -5   7  -3    5.26    0.95
   5  -7   3    4.45    0.93
  -6   7  -3   54.56    2.19
   6  -7   3   50.48    2.20
  -7   7  -3   16.53    1.39
   7  -7   3   16.30    1.40
  -8   7  -3    6.22    1.08
   8  -7   3    5.98    1.12
   9  -7   3    0.89    0.95
  10  -7   3    0.65    0.92
  11  -7   3    2.61    1.10
  12  -7   3    0.26    1.01
  13  -7   3    4.26    1.17
  10   6  -3    0.29    1.74
   9   6  -3   -0.25    1.59
   8   6  -3   21.99    2.42
   7   6  -3    6.12    1.59
   6   6  -3   15.09    1.45
   6   6  -3   15.64    1.77
   5   6  -3   16.36    0.91
   5   6  -3   15.60    0.90
   5   6  -3   16.98    1.45
   5   6  -3   14.61    1.64
  -5  -6   3   15.50    1.36
   4   6  -3    7.71    1.34
   4   6  -3   10.48    0.81
   4   6  -3    9.28    1.12
   4   6  -3    8.20    0.77
   3   6  -3   21.40    1.16
   3   6  -3   25.51    1.20
   3   6  -3   22.67    1.69
   3   6  -3   23.21    1.45
   2   6  -3   38.50    1.65
   2   6  -3   36.36    1.85
   2   6  -3   37.49    1.54
  -2  -6   3   34.04    1.40
  -2  -6   3   38.14    1.83
   1   6  -3    2.73    0.70
   1   6  -3    2.99    0.65
   1   6  -3    2.33    0.65
  -1  -6   3    1.98    0.62
  -1  -6   3    2.18    0.71
   0   6  -3   15.56    1.11
   0  -6   3   13.93    1.03
   0  -6   3   16.76    1.14
  -1   6  -3   22.10    1.32
   1  -6   3   23.63    1.28
   1  -6   3   24.05    1.19
  -2   6  -3   91.92    2.88
   2  -6   3   94.42    2.67
   2  -6   3   92.56    2.88
  -3   6  -3   22.40    1.34
   3  -6   3   22.85    1.26
   3  -6   3   21.84    1.02
  -4   6  -3    0.91    0.62
   4  -6   3    0.15    0.68
  -5   6  -3   14.61    1.19
   5  -6   3   15.49    1.22
  -6   6  -3    1.26    0.76
   6  -6   3    0.06    0.78
  -7   6  -3    1.36    0.74
   7  -6   3    1.56    0.84
   8  -6   3    4.76    0.97
   9  -6   3    4.51    0.99
  10  -6   3    6.43    1.08
  11  -6   3    0.51    0.93
  12  -6   3    0.85    0.98
  13  -6   3   -0.39    0.93
  10   5  -3   -0.04    1.77
   9   5  -3    1.51    1.54
   8   5  -3    0.75    1.41
   7   5  -3    0.00    1.25
   6   5  -3    1.04    1.22
   5   5  -3   10.70    1.40
   5   5  -3    8.76    0.69
   5   5  -3   10.54    1.13
   5   5  -3    8.59    0.66
  -5  -5   3    9.32    1.09
   4   5  -3   19.24    1.40
   4   5  -3   22.49    1.00
   4   5  -3   22.13    1.67
   4   5  -3   23.43    0.98
  -4  -5   3   20.78    1.38
   3   5  -3   79.22    2.31
   3   5  -3   78.66    2.85
   3   5  -3   79.29    2.29
   3   5  -3   75.99    2.54
  -3  -5   3   80.17    2.69
   2   5  -3   15.56    0.95
   2   5  -3   14.40    1.05
  -2  -5   3   16.40    0.91
  -2  -5   3   16.10    1.17
   1   5  -3   99.74    2.76
   1   5  -3   94.87    2.78
   1   5  -3   93.47    2.77
  -1  -5   3   96.40    2.72
  -1  -5   3   96.21    2.94
   0   5  -3   41.77    1.61
   0  -5   3   43.78    1.62
   0  -5   3   44.03    1.59
  -1   5  -3   63.65    2.15
   1  -5   3   66.01    2.14
   1  -5   3   65.87    2.03
  -2   5  -3   16.48    1.17
   2  -5   3   18.06    0.95
   2  -5   3   19.73    1.16
  -3   5  -3    2.24    0.65
  -3   5  -3    2.55    0.43
   3  -5   3    2.86    0.71
  -4   5  -3   22.51    0.80
  -4   5  -3   23.75    1.29
   4  -5   3   20.29    1.25
  -5   5  -3    4.07    0.74
   5  -5   3    3.61    0.78
  -6   5  -3    4.00    0.81
   6  -5   3    2.96    0.80
  -7   5  -3   39.55    1.75
   7  -5   3   43.57    1.80
   7  -5   3   38.34    1.79
   8  -5   3    1.92    0.84
   9  -5   3   38.32    1.83
  10  -5   3    1.84    0.90
  11  -5   3    6.58    1.11
  12  -5   3    7.01    1.10
  13  -5   3   -0.81    0.79
  11   4  -3    2.95    1.91
  10   4  -3    5.56    1.93
   9   4  -3    1.09    1.49
   8   4  -3    0.35    1.32
   7   4  -3   12.76    1.73
   6   4  -3    4.74    1.36
  -6  -4   3    6.76    1.05
   5   4  -3   16.02    1.32
   5   4  -3   15.37    0.63
   5   4  -3   12.25    1.46
  -5  -4   3   13.81    1.21
  -5  -4   3   16.46    1.32
   4   4  -3    9.73    0.64
   4   4  -3    8.45    0.93
   4   4  -3    7.51    1.09
   4   4  -3    9.06    0.66
  -4  -4   3    8.48    0.95
  -4  -4   3    8.87    0.95
   3   4  -3   28.96    1.12
   3   4  -3   30.65    1.09
   3   4  -3   29.94    1.38
  -3  -4   3   28.06    1.47
  -3  -4   3   28.19    1.38
   2   4  -3   19.05    0.95
   2   4  -3   16.55    0.86
   2   4  -3   18.43    1.07
  -2  -4   3   19.36    1.19
  -2  -4   3   19.80    0.90
   1   4  -3   -0.73    0.47
   1   4  -3    0.27    0.52
   1   4  -3    0.19    0.52
  -1  -4   3    1.20    0.51
  -1  -4   3   -0.02    0.53
   0   4  -3  162.37    4.25
   0  -4   3  160.54    4.21
   0  -4   3  162.55    4.20
  -1   4  -3   24.04    1.08
  -1   4  -3   24.81    1.22
   1  -4   3   23.37    1.10
   1  -4   3   25.17    1.09
  -2   4  -3    0.15    0.60
  -2   4  -3    0.63    0.40
   2  -4   3    0.49    0.39
   2  -4   3    0.73    0.59
  -3   4  -3    0.90    0.61
  -3   4  -3    1.03    0.35
   3  -4   3    1.05    0.61
  -4   4  -3    5.47    0.42
  -4   4  -3    5.68    0.77
   4  -4   3    6.04    0.77
  -5   4  -3   -0.06    0.56
   5  -4   3    0.34    0.58
  -6   4  -3   24.35    1.26
   6  -4   3   23.12    1.28
   6  -4   3   25.19    1.34
  -7   4  -3   20.70    1.26
   7  -4   3   21.73    1.29
   8  -4   3    5.43    0.94
   9  -4   3    0.04    0.74
  10  -4   3    1.84    0.84
  11  -4   3    2.47    0.90
  12  -4   3    1.61    0.80
  13  -4   3    3.36    0.78
  11   3  -3    1.58    1.73
  10   3  -3    0.76    1.53
   9   3  -3    0.95    1.30
   8   3  -3   -1.12    1.21
   7   3  -3    7.62    1.47
  -7  -3   3    5.28    0.99
   6   3  -3    9.52    1.41
  -6  -3   3   10.30    1.11
  -6  -3   3    9.79    1.10
   5   3  -3   -0.44    0.88
  -5  -3   3    0.17    0.67
  -5  -3   3   -0.16    0.61
   4   3  -3    4.53    0.41
   4   3  -3    4.55    0.73
   4   3  -3    4.77    0.89
   4   3  -3    5.09    0.41
  -4  -3   3    5.18    0.75
  -4  -3   3    4.74    0.75
   3   3  -3   24.89    1.20
   3   3  -3   24.36    0.94
   3   3  -3   24.83    0.94
  -3  -3   3   25.24    1.32
  -3  -3   3   25.01    1.22
   2   3  -3   17.90    0.87
   2   3  -3   19.15    1.01
   2   3  -3   18.06    0.83
  -2  -3   3   17.52    0.82
  -2  -3   3   18.47    1.11
  -2  -3   3   15.68    0.99
   1   3  -3    4.39    0.52
   1   3  -3    5.20    0.60
   1   3  -3    4.34    0.58
   1   3  -3    4.57    0.64
  -1  -3   3    6.19    0.58
  -1  -3   3    5.80    0.65
   0   3  -3  219.21    5.34
   0   3  -3  212.18    5.29
   0  -3   3  216.51    5.32
   0  -3   3  208.96    5.29
  -1   3  -3   14.90    0.84
  -1   3  -3   17.29    1.02
   1  -3   3   16.46    0.85
   1  -3   3   16.13    0.98
  -2   3  -3   38.98    1.41
  -2   3  -3   39.06    1.22
   2  -3   3   39.90    1.44
  -3   3  -3   34.18    1.37
   3  -3   3   36.84    1.41
  -4   3  -3   34.02    1.37
   4  -3   3   37.43    1.42
   4  -3   3   34.60    1.43
  -5   3  -3   55.48    1.90
   5  -3   3   58.17    1.92
   5  -3   3   56.71    1.93
  -6   3  -3    1.13    0.58
   6  -3   3    0.06    0.58
   6  -3   3   -0.03    0.15
  -7   3  -3    3.90    0.69
   7  -3   3    4.16    0.68
   7  -3   3    3.56    0.76
   8  -3   3   14.49    1.16
   8  -3   3   16.42    1.12
   9  -3   3    4.63    0.84
  10  -3   3    0.31    0.72
  11  -3   3   -0.69    0.67
  12  -3   3    1.42    0.68
  12   2  -3   -0.04    1.70
  11   2  -3    1.20    1.64
  10   2  -3    1.96    1.36
   9   2  -3    1.00    1.37
   8   2  -3    1.71    1.28
   7   2  -3    5.10    1.33
  -7  -2   3    5.61    1.01
  -7  -2   3    6.12    0.86
   6   2  -3    5.95    1.21
  -6  -2   3    6.91    0.97
  -6  -2   3    8.12    0.92
   5   2  -3    4.76    1.02
  -5  -2   3    3.71    0.72
  -5  -2   3    4.09    0.74
   4   2  -3    4.75    0.71
  -4  -2   3    5.40    0.72
  -4  -2   3    5.14    0.75
   3   2  -3    0.16    0.47
   3   2  -3    0.27    0.33
   3   2  -3    0.77    0.34
  -3  -2   3    0.90    0.54
  -3  -2   3    0.87    0.52
   2   2  -3    0.77    0.50
   2   2  -3    0.33    0.36
   2   2  -3    0.18    0.49
   2   2  -3    0.85    0.40
  -2  -2   3    0.42    0.37
  -2  -2   3    0.69    0.49
  -2  -2   3   -0.54    0.44
   1   2  -3   21.39    0.91
   1   2  -3   22.46    0.93
   1   2  -3   21.26    1.04
  -1  -2   3   21.06    1.06
  -1  -2   3   22.11    0.88
   0   2  -3   22.15    1.00
   0   2  -3   25.08    1.00
   0   2  -3   22.25    0.96
   0  -2   3   24.90    0.95
   0  -2   3   25.31    0.99
  -1   2  -3  434.91   10.23
   1  -2   3  424.19   10.23
  -2   2  -3    5.10    0.60
   2  -2   3    5.18    0.62
  -3   2  -3   -0.15    0.45
   3  -2   3   -0.53    0.51
   3  -2   3    0.30    0.52
  -4   2  -3   10.02    0.76
   4  -2   3    8.87    0.77
   4  -2   3    8.27    0.71
  -5   2  -3    1.47    0.50
   5  -2   3    1.58    0.59
   5  -2   3    0.22    0.21
  -6   2  -3    2.14    0.55
   6  -2   3    2.38    0.59
   6  -2   3    2.49    0.65
   7  -2   3    0.01    0.49
   7  -2   3    0.73    0.62
   8  -2   3    0.47    0.65
   8  -2   3   -0.32    0.51
   9  -2   3    3.30    0.72
  10  -2   3   -0.31    0.62
  11  -2   3    0.36    0.58
  12   1  -3   -0.75    1.58
  11   1  -3    1.20    1.54
  10   1  -3    0.63    1.34
   9   1  -3    0.71    1.28
   8   1  -3   -1.51    1.09
  -8  -1   3    0.04    0.62
   7   1  -3    4.13    1.19
  -7  -1   3    3.80    0.88
  -7  -1   3    5.02    0.81
   6   1  -3   24.85    1.67
  -6  -1   3   24.46    1.40
  -6  -1   3   25.84    1.35
   5   1  -3   23.42    1.48
  -5  -1   3   21.53    1.22
  -5  -1   3   22.51    1.16
   4   1  -3    8.96    0.46
   4   1  -3    9.90    0.48
  -4  -1   3    8.53    0.81
  -4  -1   3   10.47    0.83
   3   1  -3    1.16    0.34
   3   1  -3    0.53    0.53
   3   1  -3    1.45    0.54
   3   1  -3    1.49    0.32
  -3  -1   3    0.56    0.47
  -3  -1   3    0.66    0.51
   2   1  -3   33.77    1.31
   2   1  -3   34.47    1.05
   2   1  -3   34.47    1.18
   2   1  -3   34.11    1.08
  -2  -1   3   33.85    1.19
  -2  -1   3   34.13    1.06
  -2  -1   3   33.56    1.30
   1   1  -3  296.51    7.06
   1   1  -3  295.05    7.02
   1   1  -3  297.95    6.72
   1   1  -3  290.61    7.02
  -1  -1   3  294.87    7.05
  -1  -1   3  298.36    6.73
  -1  -1   3  292.89    7.02
   0   1  -3   44.64    1.31
   0  -1   3   43.25    1.28
  -1   1  -3   72.92    1.99
   1  -1   3   72.00    2.00
   1  -1   3   72.41    2.00
  -2   1  -3   35.21    1.26
   2  -1   3   35.15    1.28
   2  -1   3   34.99    1.22
  -3   1  -3   27.03    1.09
   3  -1   3   31.00    1.16
  -4   1  -3   14.34    0.84
   4  -1   3   14.11    0.86
  -5   1  -3   53.32    1.72
   5  -1   3   54.94    1.75
   5  -1   3   54.82    1.76
   6  -1   3   67.51    2.03
   6  -1   3   63.48    2.03
   7  -1   3   13.36    0.91
   7  -1   3   11.95    0.94
   8  -1   3   11.31    0.85
   8  -1   3    9.14    0.83
   9  -1   3    0.11    0.55
  10  -1   3    1.45    0.56
  13   0  -3    2.85    1.73
  12   0  -3    1.09    1.67
  11   0  -3    4.67    1.64
  10   0  -3    2.45    1.39
   9   0  -3    3.93    1.31
  -9   0   3    5.28    0.92
   8   0  -3    0.32    1.11
  -8   0   3    0.40    0.64
  -8   0   3   -0.05    0.68
   7   0  -3    4.30    1.11
  -7   0   3    3.06    0.70
  -7   0   3    2.15    0.75
   6   0  -3    1.02    0.83
  -6   0   3   -0.72    0.50
  -6   0   3   -0.72    0.59
   5   0  -3    0.22    0.30
   5   0  -3    0.47    0.32
  -5   0   3    0.10    0.56
  -5   0   3    0.03    0.47
   4   0  -3    5.04    0.62
   4   0  -3    5.61    0.43
   4   0  -3    4.68    0.42
  -4   0   3    4.53    0.64
  -4   0   3    4.82    0.60
   3   0  -3    1.30    0.37
   3   0  -3    1.18    0.39
   3   0  -3    1.25    0.49
  -3   0   3    0.78    0.34
  -3   0   3    0.21    0.45
  -3   0   3    1.09    0.48
   2   0  -3   56.92    1.71
   2   0  -3   59.10    1.60
  -2   0   3   57.47    1.59
  -2   0   3   58.29    1.61
   1   0  -3  408.34    9.63
   1   0  -3  408.16    9.62
  -1   0   3  407.99    9.11
   0   0  -3   -0.01    0.29
   0   0   3    0.18    0.30
  -1   0  -3    1.56    0.41
   1   0   3    1.51    0.45
   1   0   3    1.65    0.45
  -2   0  -3  248.75    6.07
   2   0   3  252.54    6.10
  -3   0  -3    3.75    0.51
   3   0   3    2.59    0.53
  -4   0  -3   61.14    1.79
   4   0   3   60.82    1.84
   4   0   3   63.17    1.85
   5   0   3    2.91    0.51
   5   0   3    2.68    0.54
   6   0   3    3.19    0.55
   6   0   3    2.99    0.59
  -7   0  -3    1.13    0.75
   7   0   3    0.82    0.54
   7   0   3    0.55    0.46
   8   0   3    2.70    0.57
   8   0   3    2.03    0.49
   9   0   3    2.51    0.49
   9   0   3    3.66    0.58
  13  -1  -3    0.33    1.51
  12  -1  -3    5.27    1.70
  11  -1  -3    3.76    1.49
  10  -1  -3   -0.12    1.19
   9  -1  -3    5.58    1.32
  -9   1   3    7.83    0.92
   8  -1  -3    2.12    0.42
   8  -1  -3    2.17    0.40
   8  -1  -3    1.67    1.06
  -8   1   3    1.53    0.65
  -8   1   3    0.99    0.76
   7  -1  -3   -0.06    0.85
   7  -1  -3    1.02    0.41
   7  -1  -3    0.17    0.40
  -7   1   3    0.52    0.53
   6  -1  -3    0.01    0.38
   6  -1  -3   -0.26    0.73
   6  -1  -3    0.39    0.40
  -6   1   3    0.22    0.50
   5  -1  -3   58.32    1.67
   5  -1  -3   56.88    1.66
  -5   1   3   57.09    1.79
   4  -1  -3   14.51    0.85
   4  -1  -3   13.68    0.75
   4  -1  -3   14.86    0.80
  -4   1   3   14.12    0.86
  -4   1   3   16.81    0.77
   3  -1  -3    3.90    0.48
   3  -1  -3    3.87    0.50
  -3   1   3    4.07    0.49
   2  -1  -3    4.15    0.48
   2  -1  -3    5.04    0.51
  -2   1   3    5.33    0.50
   1  -1  -3   14.28    0.74
  -1   1   3   16.12    0.73
   0  -1  -3   26.75    0.70
   0  -1  -3   26.96    0.98
   0   1   3   26.08    0.98
  -1  -1  -3  118.47    3.05
  -1  -1  -3  117.54    2.87
   1   1   3  120.65    3.08
   1   1   3  118.23    3.06
  -2  -1  -3   11.43    0.73
  -2  -1  -3   12.27    0.77
   2   1   3   11.58    0.77
  -3  -1  -3   12.33    0.73
  -3  -1  -3   12.94    0.83
   3   1   3   11.10    0.73
   3   1   3   11.39    0.76
  -4  -1  -3   15.39    0.99
   4   1   3   15.46    0.84
   4   1   3   16.42    0.85
  -5  -1  -3    0.77    0.64
   5   1   3   -0.13    0.41
   5   1   3    0.17    0.46
  -6  -1  -3   13.09    1.16
   6   1   3   14.85    0.87
   6   1   3   14.81    0.86
  -7  -1  -3    5.31    0.98
   7   1   3    4.46    0.61
   7   1   3    5.21    0.57
   8   1   3   22.78    0.92
   8   1   3   21.64    0.94
  13  -2  -3    1.53    1.58
  12  -2  -3   -0.82    1.32
  11  -2  -3    9.26    1.64
  10  -2  -3   -0.19    0.42
  10  -2  -3    0.37    1.21
   9  -2  -3    3.69    1.19
   9  -2  -3    3.96    0.58
   9  -2  -3    3.42    0.55
  -9   2   3    3.21    0.73
   8  -2  -3    0.60    0.48
   8  -2  -3    0.59    0.95
   8  -2  -3   -0.17    0.49
   8  -2  -3    0.01    0.47
  -8   2   3   -0.02    0.57
   7  -2  -3    4.32    0.60
   7  -2  -3    3.34    0.56
   7  -2  -3    2.87    0.57
   7  -2  -3    4.13    1.00
  -7   2   3    3.64    0.62
   6  -2  -3    0.55    0.47
   6  -2  -3    0.81    0.77
   6  -2  -3    0.99    0.47
  -6   2   3    0.27    0.46
   5  -2  -3    0.88    0.43
   5  -2  -3    0.77    0.48
   5  -2  -3    0.44    0.43
  -5   2   3    1.44    0.46
   4  -2  -3    3.05    0.45
   4  -2  -3    2.98    0.51
  -4   2   3    3.46    0.55
   3  -2  -3    7.00    0.63
   3  -2  -3    7.92    0.65
   3  -2  -3    6.72    0.61
  -3   2   3    6.80    0.65
   2  -2  -3   72.44    2.07
   2  -2  -3   70.17    2.05
  -2   2   3   72.66    2.06
   1  -2  -3  401.12    9.52
  -1   2   3  396.71    9.53
   0  -2  -3   31.58    1.21
   0   2   3   33.01    1.23
   0   2   3   32.27    0.98
  -1  -2  -3   57.82    1.64
  -1  -2  -3   58.82    1.76
   1   2   3   59.93    1.79
   1   2   3   56.72    1.78
   1   2   3   59.68    1.66
  -2  -2  -3    6.68    0.64
  -2  -2  -3    7.92    0.62
   2   2   3    6.37    0.62
  -3  -2  -3   17.52    0.89
  -3  -2  -3   17.22    1.04
   3   2   3   19.56    0.92
   3   2   3   18.31    0.91
  -4  -2  -3   34.31    1.52
   4   2   3   33.90    1.26
   4   2   3   35.95    1.27
  -5  -2  -3   -1.40    0.59
   5   2   3    0.29    0.42
   5   2   3    0.42    0.47
  -6  -2  -3   16.39    1.32
   6   2   3   14.30    0.88
   6   2   3   15.72    0.84
  -7  -2  -3    1.26    0.79
   7   2   3   -0.08    0.47
   7   2   3    0.77    0.45
  13  -3  -3    4.73    1.54
  12  -3  -3   -0.93    1.30
  11  -3  -3    2.50    0.59
  11  -3  -3    2.56    1.31
  10  -3  -3    0.62    0.57
  10  -3  -3    1.71    1.12
   9  -3  -3    3.11    1.16
   9  -3  -3    2.97    0.67
   9  -3  -3    3.47    0.66
   9  -3  -3    2.76    0.69
   8  -3  -3   13.74    0.97
   8  -3  -3   15.96    1.04
   8  -3  -3   12.40    1.33
   7  -3  -3    3.45    0.63
   7  -3  -3    3.50    0.87
   7  -3  -3    4.53    0.72
   6  -3  -3   13.31    1.11
   6  -3  -3   14.80    0.96
  -6   3   3   14.17    0.91
   5  -3  -3   48.39    1.69
   5  -3  -3   53.43    1.73
   5  -3  -3   52.43    1.52
  -5   3   3   51.10    1.70
   4  -3  -3    3.94    0.65
   4  -3  -3    3.54    0.60
  -4   3   3    4.58    0.62
   3  -3  -3   54.71    1.80
  -3   3   3   56.22    1.80
   2  -3  -3   50.32    1.63
  -2   3   3   50.19    1.69
   1  -3  -3   41.75    1.44
   1  -3  -3   41.82    1.44
  -1   3   3   41.88    1.52
   0  -3  -3   61.60    1.87
   0   3   3   58.45    1.87
   0   3   3   59.72    1.66
  -1  -3  -3    5.13    0.57
  -1  -3  -3    6.30    0.63
   1   3   3    6.88    0.68
   1   3   3    6.94    0.61
   1   3   3    6.59    0.65
  -2  -3  -3   24.48    1.11
  -2  -3  -3   26.89    1.08
   2   3   3   26.17    1.15
   2   3   3   26.16    1.11
  -3  -3  -3    0.35    0.54
  -3  -3  -3   -0.04    0.43
   3   3   3    0.90    0.44
   3   3   3    0.68    0.49
   3   3   3   -0.01    0.43
  -4  -3  -3   15.71    1.15
   4   3   3   14.03    0.91
   4   3   3   14.05    0.85
  -5  -3  -3    7.60    0.93
   5   3   3    8.18    0.69
   5   3   3    7.84    0.71
  -6  -3  -3   16.33    1.38
   6   3   3   16.08    0.89
   6   3   3   15.44    0.90
   7   3   3    1.41    0.47
   7   3   3    2.38    0.47
  13  -4  -3    0.99    0.54
  12  -4  -3   -1.32    1.09
  12  -4  -3    0.61    0.62
  11  -4  -3    1.26    0.67
  11  -4  -3    1.80    0.71
  11  -4  -3    1.77    1.23
  10  -4  -3    6.10    1.27
  10  -4  -3    7.76    0.90
   9  -4  -3    9.44    1.30
   9  -4  -3   10.05    1.02
   8  -4  -3   -0.25    0.83
   8  -4  -3    0.60    0.60
   8  -4  -3    0.18    0.67
   7  -4  -3    0.39    0.75
   7  -4  -3   -0.06    0.16
   7  -4  -3    0.76    0.62
  -7   4   3    0.11    0.58
   6  -4  -3   15.12    1.04
   6  -4  -3   14.13    1.14
   6  -4  -3   14.29    0.74
   6  -4  -3   16.59    1.04
  -6   4   3   13.86    0.99
   5  -4  -3   -0.21    0.52
   5  -4  -3   -0.22    0.33
  -5   4   3    0.22    0.51
   4  -4  -3    8.70    0.82
  -4   4   3   10.12    0.84
   3  -4  -3   32.11    1.37
  -3   4   3   31.57    1.36
   2  -4  -3  107.61    3.05
  -2   4   3  106.64    3.04
   1  -4  -3   12.27    0.89
   1  -4  -3   12.60    0.86
  -1   4   3   10.98    0.88
   0  -4  -3  151.13    3.92
   0  -4  -3  144.78    3.89
   0   4   3  145.64    3.65
   0   4   3  147.46    3.94
  -1  -4  -3    4.14    0.62
   1   4   3    4.14    0.67
   1   4   3    3.72    0.62
   1   4   3    4.32    0.58
  -2  -4  -3   62.24    1.96
  -2  -4  -3   60.54    1.93
   2   4   3   59.96    1.97
   2   4   3   61.48    1.96
  -3  -4  -3   31.60    1.28
  -3  -4  -3   33.15    1.50
   3   4   3   31.59    1.27
   3   4   3   31.04    1.44
   3   4   3   32.50    1.32
  -4  -4  -3    8.51    0.94
   4   4   3    6.87    0.75
   4   4   3    8.54    0.73
  -5  -4  -3   21.99    1.42
   5   4   3   19.61    1.10
   5   4   3   22.35    1.06
  -6  -4  -3    1.15    0.85
   6   4   3    0.40    0.50
   6   4   3    0.95    0.56
   7   4   3    2.20    0.54
   7   4   3    0.89    0.47
  13  -5  -3    1.76    0.75
  12  -5  -3    0.66    0.75
  12  -5  -3    2.08    1.18
  12  -5  -3    1.44    0.84
  11  -5  -3    1.05    0.80
  11  -5  -3   -0.20    1.02
  10  -5  -3    0.30    0.99
  10  -5  -3   -0.69    0.78
   9  -5  -3    2.89    0.98
   9  -5  -3    1.73    0.81
   8  -5  -3    0.01    0.49
   8  -5  -3   -0.01    0.70
   8  -5  -3    0.34    0.81
  -8   5   3    0.53    0.63
   7  -5  -3    9.16    0.93
   7  -5  -3    8.06    0.93
   7  -5  -3    8.63    0.92
  -7   5   3    8.55    0.93
   6  -5  -3    0.31    0.57
   6  -5  -3    0.75    0.32
   6  -5  -3    0.56    0.67
  -6   5   3    1.64    0.64
   5  -5  -3   34.28    1.49
  -5   5   3   32.93    1.47
   4  -5  -3   -0.34    0.58
  -4   5   3    0.52    0.60
   3  -5  -3    4.15    0.74
  -3   5   3    2.96    0.69
   2  -5  -3    9.95    0.89
  -2   5   3    8.58    0.88
   1  -5  -3   56.64    1.93
  -1   5   3   57.67    1.95
   0  -5  -3   53.05    1.88
   0  -5  -3   56.48    1.92
   0   5   3   54.62    1.76
   0   5   3   51.73    1.88
  -1  -5  -3    8.47    0.80
   1   5   3    9.87    0.90
   1   5   3   10.78    0.86
   1   5   3   10.45    0.83
  -2  -5  -3    3.96    0.67
   2   5   3    4.54    0.74
   2   5   3    4.24    0.72
  -3  -5  -3    0.10    0.52
  -3  -5  -3    0.85    0.66
   3   5   3   -0.12    0.50
   3   5   3    0.70    0.61
   3   5   3   -0.07    0.62
  -4  -5  -3   23.74    1.45
   4   5   3   24.59    1.25
   4   5   3   25.61    1.21
  -5  -5  -3    6.05    1.06
   5   5   3    5.83    0.78
   5   5   3    6.42    0.72
   6   5   3    4.36    0.69
   6   5   3    4.74    0.64
   7   5   3    1.81    0.55
  13  -6  -3    0.35    0.87
  13  -6  -3   -0.84    0.75
  12  -6  -3    0.02    0.82
  12  -6  -3   -0.09    0.79
  11  -6  -3   -1.23    0.82
  11  -6  -3   -0.58    0.99
  10  -6  -3    3.93    1.03
  10  -6  -3    3.37    1.02
   9  -6  -3    3.40    0.93
   9  -6  -3    5.49    0.98
   8  -6  -3   12.59    1.19
   8  -6  -3   13.58    1.13
  -8   6   3   16.23    1.24
   7  -6  -3   -0.01    0.69
   7  -6  -3    0.62    0.63
  -7   6   3    0.56    0.68
   6  -6  -3    5.32    0.63
   6  -6  -3    5.06    0.87
  -6   6   3    4.78    0.83
   5  -6  -3   41.35    1.76
  -5   6   3   42.07    1.76
   4  -6  -3    5.32    0.85
  -4   6   3    5.47    0.85
   3  -6  -3    0.99    0.65
  -3   6   3    0.06    0.66
   2  -6  -3    5.63    0.85
  -2   6   3    3.91    0.79
   1  -6  -3   40.04    1.64
  -1   6   3   39.95    1.69
   0  -6  -3   29.50    1.44
   0  -6  -3   31.53    1.41
   0   6   3   31.70    1.53
   0   6   3   31.07    1.35
  -1  -6  -3   34.43    1.53
   1   6   3   33.96    1.58
   1   6   3   35.12    1.49
  -2  -6  -3   40.70    1.64
   2   6   3   40.32    1.60
   2   6   3   42.28    1.74
   2   6   3   41.81    1.72
  -3  -6  -3    5.85    0.77
   3   6   3    6.30    0.75
   3   6   3    5.73    0.87
   3   6   3    6.09    0.92
  -4  -6  -3   21.12    1.45
   4   6   3   21.17    1.15
   4   6   3   19.36    1.27
  -5  -6  -3   -0.97    0.76
   5   6   3   -0.06    0.66
   6   6   3    1.34    0.66
   7   6   3   -0.51    0.54
  13  -7  -3    0.68    0.97
  13  -7  -3    0.75    1.01
  12  -7  -3    2.47    1.00
  11  -7  -3    0.27    0.92
  10  -7  -3    1.22    0.89
  10  -7  -3    2.17    0.88
   9  -7  -3    1.03    0.77
   9  -7  -3    0.87    0.82
   8  -7  -3    8.07    1.09
   8  -7  -3    7.42    0.85
  -8   7   3    7.94    1.04
   7  -7  -3    4.98    0.65
   7  -7  -3    4.21    0.95
  -7   7   3    4.96    0.91
   6  -7  -3   11.16    1.14
   6  -7  -3   11.00    0.73
  -6   7   3   12.39    1.17
   5  -7  -3    0.68    0.74
  -5   7   3   -0.24    0.73
   4  -7  -3   27.71    1.50
  -4   7   3   25.85    1.51
   3  -7  -3    5.83    0.91
  -3   7   3    4.79    0.88
   2  -7  -3    0.15    0.70
  -2   7   3    1.99    0.76
   1  -7  -3    1.16    0.68
  -1   7   3    0.69    0.72
   0  -7  -3    3.97    0.80
   0  -7  -3    3.18    0.78
   0   7   3    4.39    0.75
   0   7   3    4.08    0.85
  -1  -7  -3   14.41    1.12
   1   7   3   13.42    1.18
   1   7   3   14.09    1.07
  -2  -7  -3    0.42    0.63
   2   7   3   -0.46    0.55
   2   7   3   -0.95    0.63
   2   7   3    0.71    0.75
   3   7   3    4.65    0.93
   3   7   3    2.23    0.86
   4   7   3   10.64    1.07
   4   7   3   10.96    1.19
   5   7   3   22.45    1.31
   6   7   3    8.09    0.94
   7   7   3    4.05    0.69
  13  -8  -3    0.89    1.05
  12  -8  -3    9.41    1.39
  11  -8  -3   -0.40    0.94
  10  -8  -3   -0.20    0.92
   9  -8  -3   12.86    1.32
   8  -8  -3   31.51    1.30
   8  -8  -3   29.30    1.84
  -8   8   3   34.84    1.85
   7  -8  -3    1.13    0.89
  -7   8   3    0.02    0.82
   6  -8  -3    6.70    1.10
  -6   8   3    6.83    1.08
   5  -8  -3    3.32    0.92
  -5   8   3    5.41    1.00
   4  -8  -3   -0.28    0.76
  -4   8   3    0.01    0.76
   3  -8  -3   19.24    1.37
  -3   8   3   20.43    1.46
   2  -8  -3   -1.09    0.72
  -2   8   3   -0.89    0.73
   1  -8  -3    3.89    0.86
  -1   8   3    2.85    0.87
   0  -8  -3    7.35    0.97
   0  -8  -3    4.94    0.89
   0   8   3    5.83    1.00
   0   8   3    5.67    0.86
  -1  -8  -3    1.67    0.76
  -1  -8  -3    1.21    0.73
   1   8   3    0.87    0.84
   1   8   3    0.48    0.70
   2   8   3   -0.06    0.81
   2   8   3   -0.55    0.73
   3   8   3   -0.94    0.71
   3   8   3   -0.53    0.82
   4   8   3   -0.33    0.73
   4   8   3    0.80    0.77
   5   8   3    8.02    1.02
   6   8   3   -1.02    0.74
   7   8   3    0.15    0.64
  13  -9  -3    0.97    1.14
  12  -9  -3    2.51    1.25
  11  -9  -3   -0.39    1.03
  10  -9  -3    3.95    1.15
   9  -9  -3    8.53    1.31
   8  -9  -3   10.69    1.33
  -8   9   3   12.54    1.36
   7  -9  -3    8.87    1.30
  -7   9   3   10.35    1.30
   6  -9  -3    6.54    1.15
  -6   9   3    6.63    1.14
   5  -9  -3    9.46    1.24
  -5   9   3    8.68    1.21
   4  -9  -3    0.81    0.86
  -4   9   3    1.90    0.85
   3  -9  -3    7.99    1.15
  -3   9   3    8.86    1.19
   2  -9  -3    3.06    0.87
  -2   9   3    3.52    0.99
   1  -9  -3   -0.35    0.72
  -1   9   3   -0.21    0.67
  -1   9   3    0.96    0.87
   0  -9  -3    0.22    0.79
   0  -9  -3   -0.06    0.76
   0   9   3   -0.34    0.84
   0   9   3   -0.16    0.63
   1   9   3   24.06    1.48
   1   9   3   23.85    1.60
   2   9   3    5.88    1.08
   2   9   3    5.58    1.00
   3   9   3   11.58    1.27
   3   9   3   14.18    1.38
   4   9   3    0.83    0.87
   4   9   3    0.63    0.87
   5   9   3   -0.24    0.85
   6   9   3    3.47    0.91
   7   9   3    1.41    0.73
  13 -10  -3    2.20    1.24
  12 -10  -3    5.34    1.43
  11 -10  -3    0.93    1.04
  10 -10  -3    5.89    1.33
   9 -10  -3    8.45    1.37
   8 -10  -3    0.15    0.96
  -8  10   3    2.24    1.02
   7 -10  -3    2.15    1.06
  -7  10   3    4.34    1.11
   6 -10  -3   11.91    1.43
  -6  10   3   10.38    1.36
   5 -10  -3   18.18    1.59
  -5  10   3   17.63    1.62
   4 -10  -3    1.26    0.96
  -4  10   3    2.51    1.08
   3 -10  -3   -0.24    0.88
  -3  10   3   -0.66    0.91
   2 -10  -3    0.44    0.88
  -2  10   3   -1.41    0.89
   1 -10  -3   16.49    1.45
  -1  10   3   13.47    1.23
  -1  10   3   12.67    1.41
   0 -10  -3    5.92    1.03
   0 -10  -3    6.12    1.05
   0  10   3    5.24    0.94
   0  10   3    5.55    1.17
   1  10   3    0.39    0.75
   1  10   3    0.11    0.94
   2  10   3    0.54    0.94
   2  10   3    0.76    0.83
   3  10   3    3.14    0.98
   3  10   3    3.69    1.15
   4  10   3    8.90    1.27
   5  10   3    0.58    0.91
   6  10   3   -0.65    0.85
  13 -11  -3   -0.75    1.24
  12 -11  -3   -0.60    1.16
  11 -11  -3    0.97    1.13
  10 -11  -3    6.59    1.40
   9 -11  -3    4.76    1.28
   8 -11  -3    0.51    1.05
  -8  11   3    1.95    1.10
   7 -11  -3    8.41    1.36
  -7  11   3    5.79    1.26
   6 -11  -3    1.26    1.06
  -6  11   3    0.84    1.05
   5 -11  -3    1.95    1.06
  -5  11   3    2.00    1.10
   4 -11  -3    1.42    1.01
  -4  11   3    0.91    1.05
   3 -11  -3    2.70    1.01
  -3  11   3    1.03    1.04
   2 -11  -3    0.90    0.93
  -2  11   3    1.83    1.07
   1 -11  -3   23.29    1.63
  -1  11   3   21.59    1.83
  -1  11   3   22.79    1.58
   0  11   3    2.97    0.91
   0  11   3    2.66    1.13
   1  11   3    3.06    1.10
   1  11   3    3.61    0.98
   2  11   3    1.73    1.14
   2  11   3    4.22    1.01
   3  11   3   16.72    1.67
   4  11   3   -0.34    0.97
   5  11   3    6.39    1.20
  12 -12  -3    2.94    1.43
  11 -12  -3   -0.68    1.13
  10 -12  -3    0.07    1.16
   9 -12  -3    4.98    1.39
   8 -12  -3    4.80    1.34
  -8  12   3    5.49    1.33
   7 -12  -3    1.80    1.16
  -7  12   3    0.43    1.09
   6 -12  -3    2.31    1.07
  -6  12   3    3.29    1.23
   5 -12  -3   21.52    1.88
  -5  12   3   20.80    1.89
   4 -12  -3    4.33    1.24
  -4  12   3    5.18    1.21
   3 -12  -3   22.87    1.82
  -3  12   3   23.45    1.97
   2 -12  -3    3.57    1.13
  -2  12   3    7.07    1.36
  -1  12   3    0.95    1.05
  -1  12   3    2.46    0.90
   0  12   3   -0.16    1.06
   0  12   3    0.74    0.86
   1  12   3    2.41    1.20
   2  12   3   -0.53    1.15
   3  12   3    1.75    1.15
   4  12   3   -0.59    1.06
  12 -13  -3   -0.33    1.35
  11 -13  -3    4.72    1.51
  10 -13  -3    0.34    1.23
   9 -13  -3    1.68    1.28
   8 -13  -3    1.18    1.22
  -8  13   3    0.59    1.20
   7 -13  -3    0.09    1.16
  -7  13   3   -0.70    1.12
   6 -13  -3    0.37    1.14
  -6  13   3   -2.01    1.06
   5 -13  -3   -1.30    1.09
  -5  13   3   -0.79    1.09
   4 -13  -3    4.13    1.35
  -4  13   3    4.02    1.34
   3 -13  -3    0.61    1.05
  -3  13   3    1.37    1.25
  -2  13   3    0.77    0.89
  -2  13   3    2.42    1.23
  -1  13   3    7.57    1.48
   0  13   3    0.84    1.22
   1  13   3    5.86    1.38
   2  13   3    1.04    1.20
   3  13   3   -1.16    1.14
  11 -14  -3    0.45    1.53
  10 -14  -3    2.09    1.45
   9 -14  -3    2.12    1.42
   8 -14  -3    4.00    1.45
  -8  14   3    2.98    1.42
   7 -14  -3    0.89    1.29
  -7  14   3    0.90    1.33
   6 -14  -3    8.20    1.65
  -6  14   3    3.31    1.41
   5 -14  -3    2.80    1.33
  -5  14   3   -0.98    1.19
   4 -14  -3   -1.51    1.09
  -4  14   3   -1.09    1.19
  -3  14   3   11.76    1.75
  -2  14   3   -1.15    1.17
  -1  14   3    0.35    1.22
   0  14   3   -1.58    1.19
   1  14   3    0.78    1.26
   2  14   3    3.01    1.41
  10 -15  -3   -1.79    1.41
   9 -15  -3    1.38    1.52
   8 -15  -3    2.01    1.59
  -8  15   3   -0.50    1.36
   7 -15  -3    1.33    1.32
  -7  15   3   -1.84    1.27
   6 -15  -3    1.43    1.39
  -6  15   3    1.15    1.39
   5 -15  -3    3.38    1.43
  -5  15   3    3.51    1.57
  -4  15   3    3.28    1.49
  -3  15   3    2.36    1.47
  -2  15   3   -0.51    1.36
  -1  15   3    0.73    1.45
   0  15   3   -0.84    1.24
   8 -16  -3    1.13    1.48
  -8  16   3    1.99    1.55
   7 -16  -3   -2.23    1.28
  -7  16   3    1.61    1.51
   6 -16  -3    3.54    1.53
  -6  16   3    1.53    1.51
  -5  16   3   -0.62    1.38
  -4  16   3   -0.69    1.42
  -3  16   3    8.17    1.86
  -2  16   3    3.78    1.56
  -5  17  -4    3.08    1.58
  -1  16  -4   -2.18    1.21
  -2  16  -4   -0.24    1.31
  -3  16  -4   -0.62    1.44
  -4  16  -4    1.46    1.40
  -5  16  -4   -0.88    1.35
  -6  16  -4   -0.02    1.60
   6 -16   4    1.03    1.35
  -7  16  -4    8.17    1.75
   7 -16   4    4.70    1.59
  -8  16  -4    0.53    1.42
   8 -16   4    0.65    1.42
   1  15  -4    1.92    1.29
   0  15  -4    3.69    1.42
  -1  15  -4    0.74    1.24
  -2  15  -4    6.04    1.58
  -3  15  -4    4.40    1.55
  -4  15  -4    0.30    1.33
  -5  15  -4    0.17    1.34
   5 -15   4    3.04    1.38
  -6  15  -4    0.84    1.39
   6 -15   4   -0.52    1.20
  -7  15  -4   -1.44    1.28
   7 -15   4    1.46    1.33
  -8  15  -4    2.37    1.47
   8 -15   4    1.01    1.43
   9 -15   4    3.14    1.52
   3  14  -4    0.00    1.09
   3  14  -4   -1.27    1.51
   2  14  -4    4.04    1.33
   2  14  -4    4.91    1.64
   1  14  -4    0.74    1.20
   1  14  -4   -0.35    1.29
   0  14  -4   -1.01    1.11
  -1  14  -4    1.59    1.22
  -2  14  -4    5.15    1.38
  -3  14  -4   -0.68    1.20
  -4  14  -4    1.50    1.28
   4 -14   4   -0.18    1.12
  -5  14  -4    1.23    1.27
   5 -14   4    1.58    1.25
  -6  14  -4    0.86    1.28
   6 -14   4   -0.45    1.23
  -7  14  -4   12.85    1.80
   7 -14   4   15.80    1.91
  -8  14  -4    5.32    1.50
   8 -14   4    6.42    1.59
   9 -14   4   11.48    1.82
  10 -14   4    2.32    1.50
   4  13  -4    2.75    1.71
   4  13  -4    1.43    1.09
   3  13  -4    1.49    1.53
   3  13  -4    0.89    1.11
   2  13  -4    3.75    1.23
   2  13  -4    5.60    1.55
   1  13  -4   -1.04    0.94
   1  13  -4   -0.70    1.15
   0  13  -4   -0.41    1.03
   0  13  -4   -0.32    1.06
  -1  13  -4    3.34    1.31
  -2  13  -4    0.92    1.17
  -3  13  -4   -0.55    1.12
   3 -13   4   -0.93    0.97
  -4  13  -4    1.16    1.23
   4 -13   4    0.83    1.11
  -5  13  -4    7.79    1.50
   5 -13   4    8.14    1.48
  -6  13  -4    0.08    1.21
   6 -13   4   -0.14    1.15
  -7  13  -4    3.04    1.31
   7 -13   4    0.06    1.21
  -8  13  -4   -1.51    1.24
   8 -13   4    0.86    1.24
   9 -13   4    0.27    1.24
  10 -13   4    2.96    1.41
  11 -13   4    3.78    1.49
   5  12  -4    2.56    1.03
   5  12  -4    3.19    1.70
   4  12  -4    2.69    1.64
   4  12  -4    0.41    0.98
   3  12  -4    7.56    1.66
   3  12  -4    6.11    1.18
   2  12  -4    0.52    1.00
   2  12  -4   -0.60    1.22
   1  12  -4   14.13    1.56
   1  12  -4   15.27    1.67
   0  12  -4    2.46    1.16
   0  12  -4    3.59    1.12
  -1  12  -4    0.87    0.86
  -1  12  -4    1.14    1.06
  -2  12  -4    0.91    1.06
  -2  12  -4    1.12    0.77
   2 -12   4    0.39    0.95
  -3  12  -4   16.63    1.75
   3 -12   4   15.65    1.63
  -4  12  -4   10.25    1.51
   4 -12   4   10.86    1.10
   4 -12   4   12.58    1.52
  -5  12  -4   20.54    1.93
   5 -12   4   23.93    1.89
  -6  12  -4    0.57    1.16
   6 -12   4    2.69    1.19
  -7  12  -4    1.84    1.21
   7 -12   4    2.72    1.21
  -8  12  -4    3.62    1.26
   8 -12   4   -0.65    1.11
   9 -12   4   11.49    1.69
  10 -12   4   -0.22    1.17
  11 -12   4    2.32    1.36
  12 -12   4   -0.08    1.30
   6  11  -4   -0.64    1.65
   6  11  -4    0.74    0.81
   5  11  -4   -1.10    1.57
   5  11  -4    1.22    0.94
   4  11  -4   -0.52    0.90
   4  11  -4    0.01    1.42
   3  11  -4    0.05    0.97
   3  11  -4    0.34    1.30
   2  11  -4    0.56    0.94
   2  11  -4    0.44    1.12
   1  11  -4    2.94    1.14
   1  11  -4    2.01    1.05
   1  11  -4    2.89    0.93
   0  11  -4   -1.28    0.89
   0  11  -4    1.91    0.99
   0  11  -4   -0.49    0.74
  -1  11  -4   10.50    1.15
  -1  11  -4    9.66    1.40
   1 -11   4   11.71    1.33
  -2  11  -4    1.41    1.07
  -2  11  -4    0.84    0.74
   2 -11   4    0.35    0.89
  -3  11  -4   27.74    1.24
  -3  11  -4   24.79    1.90
   3 -11   4   26.47    1.68
   3 -11   4   23.96    1.76
  -4  11  -4   12.26    1.55
   4 -11   4   15.84    1.18
   4 -11   4   14.97    1.59
  -5  11  -4    1.91    1.13
   5 -11   4    3.24    1.13
   5 -11   4    1.92    0.64
  -6  11  -4    4.60    1.22
   6 -11   4    3.67    1.20
  -7  11  -4    4.91    1.23
   7 -11   4    6.34    1.32
  -8  11  -4    7.62    1.38
   8 -11   4    4.06    1.31
   9 -11   4    1.26    1.16
  10 -11   4    0.17    1.14
  11 -11   4   -0.20    1.23
  12 -11   4    4.82    1.41
   7  10  -4   -0.37    1.72
   6  10  -4    0.35    0.73
   6  10  -4    0.31    1.51
   5  10  -4    0.86    1.43
   5  10  -4   -0.34    0.80
   4  10  -4    0.53    0.79
   4  10  -4    0.36    1.30
   3  10  -4    0.19    1.22
   3  10  -4    1.26    0.88
   2  10  -4    7.44    1.34
   2  10  -4    6.51    1.10
   2  10  -4    5.75    1.07
   1  10  -4   26.11    1.84
   1  10  -4   28.16    1.77
   1  10  -4   26.67    1.68
   0  10  -4    0.86    0.94
   0  10  -4   -0.84    0.82
   0 -10   4    0.64    0.79
  -1  10  -4    9.76    1.27
  -1  10  -4    8.57    1.05
   1 -10   4   10.76    1.23
  -2  10  -4   20.56    1.28
  -2  10  -4   20.40    1.69
   2 -10   4   21.26    1.57
   2 -10   4   19.26    1.46
  -3  10  -4    6.73    0.70
  -3  10  -4    7.46    1.26
   3 -10   4    4.88    0.85
   3 -10   4    8.53    1.23
  -4  10  -4    6.53    1.24
   4 -10   4    4.80    1.14
   4 -10   4    5.82    0.79
  -5  10  -4   49.51    2.44
   5 -10   4   51.42    2.37
   5 -10   4   52.80    1.85
  -6  10  -4    1.34    1.04
   6 -10   4    3.23    1.14
  -7  10  -4   22.80    1.74
   7 -10   4   20.45    1.78
  -8  10  -4    1.28    1.04
   8 -10   4    4.30    1.20
   9 -10   4   -0.70    1.06
  10 -10   4    0.75    1.15
  11 -10   4    0.43    1.17
  12 -10   4    3.60    1.36
   8   9  -4    1.77    1.85
   7   9  -4   -2.19    1.49
   6   9  -4    1.73    0.72
   6   9  -4    1.14    1.50
   5   9  -4   -0.31    1.34
   5   9  -4    0.64    0.77
   4   9  -4    0.06    0.73
   4   9  -4    1.34    1.24
   3   9  -4    0.18    1.07
   3   9  -4   -0.04    0.80
   3   9  -4   -0.43    0.77
   2   9  -4   -0.57    1.05
   2   9  -4    0.84    0.80
   2   9  -4    0.13    0.83
   1   9  -4    6.30    1.10
   1   9  -4    8.76    1.10
   1   9  -4    8.68    1.24
  -1  -9   4    8.06    1.03
   0   9  -4    8.35    1.09
   0   9  -4    6.91    1.09
   0  -9   4   10.09    1.11
  -1   9  -4    0.98    0.91
   1  -9   4    2.34    0.74
   1  -9   4    1.49    0.89
  -2   9  -4   -0.87    0.74
   2  -9   4    1.14    0.65
   2  -9   4    1.32    0.86
  -3   9  -4    6.12    1.11
   3  -9   4    6.97    0.83
   3  -9   4    4.89    1.05
  -4   9  -4    0.09    0.89
   4  -9   4    0.08    0.89
   4  -9   4   -0.15    0.55
  -5   9  -4    8.07    1.23
   5  -9   4    8.75    1.25
  -6   9  -4    5.19    1.13
   6  -9   4    6.85    1.22
  -7   9  -4   -0.12    0.93
   7  -9   4   -0.44    0.91
  -8   9  -4   -0.64    0.85
   8  -9   4    1.50    1.04
   9  -9   4    4.21    1.21
  10  -9   4    3.39    1.19
  11  -9   4    3.01    1.20
  12  -9   4    1.73    1.24
   9   8  -4    6.06    2.11
   8   8  -4    1.28    1.71
   7   8  -4    2.00    1.53
   6   8  -4    1.07    1.45
   6   8  -4    1.84    0.62
   5   8  -4    5.53    1.47
   5   8  -4    6.16    0.81
   4   8  -4   -0.07    0.80
   4   8  -4    0.16    0.68
   4   8  -4    0.49    1.15
   3   8  -4    5.98    1.07
   3   8  -4    4.16    0.89
   3   8  -4    8.16    1.31
   2   8  -4   13.48    1.19
   2   8  -4   16.58    1.38
   2   8  -4   13.04    1.41
   2   8  -4   14.17    1.12
  -2  -8   4   12.89    1.06
   1   8  -4    4.27    0.86
   1   8  -4    3.14    0.93
   1   8  -4    2.44    0.88
  -1  -8   4    3.83    0.79
   0   8  -4   10.28    1.12
   0  -8   4   10.49    1.10
   0  -8   4   10.73    1.06
  -1   8  -4    9.50    1.13
   1  -8   4    9.02    1.05
   1  -8   4    9.78    0.98
  -2   8  -4   32.63    1.75
   2  -8   4   33.59    1.71
   2  -8   4   32.80    1.60
  -3   8  -4    0.57    0.82
   3  -8   4   -0.19    0.52
   3  -8   4   -1.42    0.73
  -4   8  -4    1.96    0.90
   4  -8   4    2.23    0.55
   4  -8   4    2.56    0.85
  -5   8  -4    2.54    0.93
   5  -8   4    2.71    0.97
  -6   8  -4    8.38    1.16
   6  -8   4    8.44    1.22
  -7   8  -4   20.15    1.54
   7  -8   4   21.97    1.63
  -8   8  -4    3.68    0.97
   8  -8   4    3.15    1.09
   9  -8   4    7.28    1.27
  10  -8   4    1.84    1.08
  11  -8   4   -0.83    0.98
  12  -8   4    0.74    1.08
   9   7  -4    2.58    1.80
   8   7  -4    1.69    1.61
   7   7  -4    6.90    1.78
   6   7  -4    6.34    0.62
   6   7  -4    7.16    1.61
   6   7  -4    5.30    0.65
   5   7  -4    1.14    1.23
   5   7  -4    1.04    0.55
   5   7  -4    1.29    0.89
   5   7  -4    0.34    0.60
   4   7  -4   -0.24    0.54
   4   7  -4   -0.90    0.62
   4   7  -4   -1.27    0.69
   4   7  -4   -1.01    1.05
   3   7  -4   10.73    0.94
   3   7  -4   11.39    1.42
   3   7  -4   11.95    1.24
   3   7  -4    9.78    0.99
   2   7  -4   15.37    1.08
   2   7  -4   21.28    1.67
   2   7  -4   18.13    1.38
   2   7  -4   20.73    1.28
  -2  -7   4   21.81    1.14
   1   7  -4    1.60    0.70
   1   7  -4    0.63    0.67
  -1  -7   4    1.21    0.60
  -1  -7   4   -0.12    0.67
   0   7  -4   19.35    1.26
   0  -7   4   16.84    1.23
   0  -7   4   18.66    1.24
  -1   7  -4   17.30    1.27
   1  -7   4   15.72    1.19
   1  -7   4   18.63    1.22
  -2   7  -4   13.26    1.16
   2  -7   4   11.96    1.10
   2  -7   4   11.21    0.89
  -3   7  -4    8.97    1.00
   3  -7   4    8.36    0.98
   3  -7   4   10.40    0.78
  -4   7  -4   -1.09    0.61
   4  -7   4   -0.20    0.73
  -5   7  -4   -1.16    0.70
   5  -7   4    0.20    0.76
  -6   7  -4    2.16    0.88
   6  -7   4    3.37    1.00
  -7   7  -4    1.63    0.84
   7  -7   4    1.34    0.89
   8  -7   4    1.99    0.97
   9  -7   4    7.05    1.21
  10  -7   4    8.56    1.35
  11  -7   4    0.00    1.00
  12  -7   4   -1.54    0.97
  13  -7   4   -0.84    1.01
  10   6  -4    0.01    1.57
   9   6  -4    3.73    1.72
   8   6  -4    0.29    1.48
   7   6  -4    0.98    1.26
   6   6  -4    1.61    0.87
   6   6  -4    1.35    1.26
   6   6  -4    2.25    0.46
   5   6  -4    7.58    1.10
   5   6  -4    6.46    1.39
   5   6  -4    6.28    0.68
   5   6  -4    6.60    0.69
  -5  -6   4    5.19    1.03
   4   6  -4   -0.02    0.75
   4   6  -4   -0.32    0.52
   4   6  -4   -0.35    1.03
   4   6  -4   -0.03    0.56
   3   6  -4   21.69    1.41
   3   6  -4   20.29    1.65
   3   6  -4   21.78    1.12
   3   6  -4   20.94    1.17
   2   6  -4   11.47    1.03
   2   6  -4   11.48    0.96
  -2  -6   4   11.86    0.93
  -2  -6   4   11.77    1.07
   1   6  -4    0.29    0.59
   1   6  -4    0.53    0.61
   1   6  -4    0.37    0.53
  -1  -6   4    0.03    0.53
  -1  -6   4    0.72    0.61
   0   6  -4    1.97    0.70
   0  -6   4    3.18    0.68
   0  -6   4    2.38    0.67
  -1   6  -4   55.00    2.03
   1  -6   4   52.25    1.96
   1  -6   4   54.57    1.91
  -2   6  -4  102.10    3.13
   2  -6   4  101.99    3.10
   2  -6   4  100.03    2.84
  -3   6  -4    1.95    0.75
  -3   6  -4    1.66    0.48
   3  -6   4    1.48    0.67
  -4   6  -4   19.75    0.87
  -4   6  -4   16.88    1.28
   4  -6   4   17.62    1.28
  -5   6  -4    0.37    0.33
  -5   6  -4    0.95    0.75
   5  -6   4   -0.01    0.71
  -6   6  -4    0.88    0.74
   6  -6   4   -0.23    0.74
  -7   6  -4   -1.91    0.63
   7  -6   4    0.17    0.76
   8  -6   4    2.48    0.94
   9  -6   4    0.12    0.87
  10  -6   4    4.12    1.10
  11  -6   4    2.47    1.03
  12  -6   4    1.14    0.99
  11   5  -4    2.52    1.98
  10   5  -4   -1.24    1.61
   9   5  -4    3.94    1.65
   8   5  -4    5.28    1.63
   7   5  -4   23.08    2.15
   6   5  -4   15.12    1.76
   6   5  -4   17.71    1.53
   5   5  -4   35.77    1.80
   5   5  -4   35.96    2.30
   5   5  -4   35.96    1.24
   5   5  -4   37.21    1.25
  -5  -5   4   36.08    1.84
   4   5  -4    4.20    0.63
   4   5  -4    4.26    1.04
   4   5  -4    4.21    0.60
   4   5  -4    5.90    0.91
  -4  -5   4    5.14    0.85
   3   5  -4   19.04    1.00
   3   5  -4   18.68    1.05
   3   5  -4   19.81    1.21
  -3  -5   4   20.37    1.34
   2   5  -4   -0.07    0.53
   2   5  -4   -0.04    0.10
   2   5  -4   -0.08    0.55
  -2  -5   4    0.24    0.58
  -2  -5   4    0.55    0.48
   1   5  -4    2.09    0.63
   1   5  -4    3.23    0.68
   1   5  -4    2.02    0.59
  -1  -5   4    3.41    0.63
  -1  -5   4    1.59    0.62
   0   5  -4   25.34    1.28
   0  -5   4   25.49    1.31
   0  -5   4   26.33    1.24
  -1   5  -4   82.17    2.59
  -1   5  -4   82.52    2.45
   1  -5   4   83.66    2.51
   1  -5   4   81.79    2.45
  -2   5  -4    0.78    0.46
  -2   5  -4   -0.06    0.65
   2  -5   4    1.19    0.67
   2  -5   4    0.09    0.43
  -3   5  -4    0.37    0.40
  -3   5  -4   -0.13    0.58
   3  -5   4    0.66    0.66
  -4   5  -4    0.98    0.38
  -4   5  -4    2.70    0.72
   4  -5   4    1.06    0.68
  -5   5  -4    1.30    0.36
  -5   5  -4    1.67    0.74
   5  -5   4    1.45    0.71
  -6   5  -4   45.62    1.89
   6  -5   4   45.90    1.94
  -7   5  -4    8.49    0.98
   7  -5   4    7.05    1.02
   8  -5   4   38.60    1.85
   9  -5   4    1.13    0.84
  10  -5   4    0.83    0.89
  11  -5   4    3.73    1.01
  12  -5   4    8.14    1.21
  11   4  -4   -0.44    1.58
  10   4  -4   -1.64    1.49
   9   4  -4    2.20    1.55
   8   4  -4    4.30    1.53
   7   4  -4    0.42    1.20
   6   4  -4    3.78    1.18
  -6  -4   4    2.62    0.85
   5   4  -4    7.34    0.58
   5   4  -4    9.53    1.36
   5   4  -4    9.81    1.10
   5   4  -4    8.50    0.58
  -5  -4   4    8.54    1.01
   4   4  -4    5.38    0.56
   4   4  -4    6.01    0.55
   4   4  -4    6.86    0.86
  -4  -4   4    6.69    0.92
  -4  -4   4    4.34    0.78
   3   4  -4    0.18    0.48
   3   4  -4    0.12    0.53
   3   4  -4   -0.58    0.44
  -3  -4   4   -0.31    0.59
  -3  -4   4    0.15    0.58
   2   4  -4    3.98    0.59
   2   4  -4    4.62    0.67
  -2  -4   4    4.60    0.56
  -2  -4   4    4.69    0.71
   1   4  -4    5.00    0.67
   1   4  -4    5.53    0.69
   1   4  -4    6.05    0.68
   1   4  -4    6.33    0.76
  -1  -4   4    4.33    0.66
  -1  -4   4    6.28    0.67
   0   4  -4   17.14    1.01
   0   4  -4   16.13    1.02
   0  -4   4   16.97    1.02
   0  -4   4   15.36    0.97
  -1   4  -4   34.43    1.33
  -1   4  -4   35.37    1.40
   1  -4   4   35.01    1.33
   1  -4   4   34.51    1.44
  -2   4  -4  165.65    4.38
  -2   4  -4  163.20    4.13
   2  -4   4  163.78    4.38
  -3   4  -4    8.04    0.58
  -3   4  -4    7.30    0.82
   3  -4   4    7.71    0.80
  -4   4  -4   24.57    1.26
   4  -4   4   23.81    1.26
  -5   4  -4    2.85    0.71
   5  -4   4    2.14    0.72
  -6   4  -4    3.93    0.75
   6  -4   4    3.57    0.74
   6  -4   4    2.33    0.75
  -7   4  -4   -1.38    0.56
   7  -4   4    0.00    0.56
   7  -4   4    0.02    0.71
   8  -4   4   13.80    1.23
   9  -4   4    1.08    0.79
  10  -4   4    0.38    0.82
  11  -4   4    1.28    0.88
  12  -4   4   -0.67    0.78
  11   3  -4    2.66    1.75
  10   3  -4   -0.27    1.31
   9   3  -4   -0.80    1.33
   8   3  -4    3.18    1.36
   7   3  -4    0.25    1.15
  -7  -3   4    0.51    0.81
   6   3  -4    3.07    1.16
  -6  -3   4    1.47    0.78
   5   3  -4    4.05    0.80
   5   3  -4    5.64    1.12
  -5  -3   4    5.06    0.84
  -5  -3   4    4.74    0.88
   4   3  -4   25.21    1.35
   4   3  -4   26.34    0.97
   4   3  -4   26.70    0.96
  -4  -3   4   25.34    1.41
  -4  -3   4   28.46    1.51
   3   3  -4   18.82    1.08
   3   3  -4   19.93    0.86
   3   3  -4   19.34    0.89
  -3  -3   4   19.78    1.19
  -3  -3   4   18.47    1.11
   2   3  -4   49.82    1.59
   2   3  -4   51.95    1.86
   2   3  -4   49.74    1.68
  -2  -3   4   49.54    1.55
  -2  -3   4   48.87    1.85
   1   3  -4   30.37    1.23
   1   3  -4   27.97    1.19
   1   3  -4   28.51    1.33
   1   3  -4   28.42    1.22
  -1  -3   4   27.71    1.25
  -1  -3   4   29.89    1.14
   0   3  -4    4.97    0.65
   0   3  -4    4.17    0.63
   0  -3   4    4.06    0.59
   0  -3   4    3.58    0.63
  -1   3  -4  183.03    4.53
  -1   3  -4  178.34    4.64
   1  -3   4  180.16    4.65
  -2   3  -4   45.09    1.62
   2  -3   4   45.52    1.65
  -3   3  -4    4.39    0.68
   3  -3   4    4.06    0.69
  -4   3  -4    0.28    0.54
   4  -3   4    1.44    0.60
  -5   3  -4    1.84    0.61
   5  -3   4    2.65    0.66
   5  -3   4    1.38    0.62
  -6   3  -4    1.20    0.58
   6  -3   4    0.50    0.50
   6  -3   4    1.25    0.69
  -7   3  -4   14.59    1.08
   7  -3   4   14.65    1.10
   7  -3   4    9.51    0.84
   8  -3   4   16.68    1.24
   9  -3   4    1.17    0.75
  10  -3   4   -1.11    0.76
  11  -3   4    1.12    0.78
  12  -3   4    1.00    0.73
  12   2  -4    3.97    1.87
  11   2  -4   -0.59    1.53
  10   2  -4    3.04    1.58
   9   2  -4    0.06    1.32
   8   2  -4    0.29    1.20
   7   2  -4   -0.19    0.95
  -7  -2   4    0.59    0.72
   6   2  -4   15.10    1.47
  -6  -2   4   15.03    1.21
  -6  -2   4   15.64    1.17
  -5  -2   4    6.46    0.81
  -5  -2   4    4.32    0.80
   4   2  -4   -0.07    0.34
   4   2  -4   -0.52    0.54
   4   2  -4    0.17    0.35
  -4  -2   4   -0.08    0.52
  -4  -2   4    0.34    0.53
   3   2  -4    0.80    0.40
   3   2  -4    0.89    0.50
   3   2  -4    1.05    0.56
   3   2  -4    0.65    0.41
  -3  -2   4   -0.03    0.53
  -3  -2   4    0.60    0.56
   2   2  -4    3.30    0.57
   2   2  -4    2.84    0.49
   2   2  -4    2.57    0.59
  -2  -2   4    2.79    0.58
  -2  -2   4    2.64    0.53
  -2  -2   4    2.86    0.47
   1   2  -4   67.31    1.91
   1   2  -4   66.10    2.01
   1   2  -4   65.64    1.94
   1   2  -4   68.05    1.88
  -1  -2   4   63.36    1.91
  -1  -2   4   64.62    2.00
   0   2  -4   91.67    2.53
   0   2  -4   92.24    2.56
   0  -2   4   93.65    2.56
  -1   2  -4  367.75    8.91
   1  -2   4  371.76    8.93
  -2   2  -4   35.90    1.34
   2  -2   4   35.41    1.36
  -3   2  -4    5.10    0.66
   3  -2   4    7.35    0.72
   3  -2   4    5.36    0.67
  -4   2  -4   80.52    2.37
   4  -2   4   76.62    2.37
   4  -2   4   82.28    2.40
  -5   2  -4   18.79    1.09
   5  -2   4   20.98    1.13
  -6   2  -4   52.37    1.85
   6  -2   4   57.47    1.96
   6  -2   4   55.17    1.86
   7  -2   4   39.13    1.59
   7  -2   4   41.44    1.63
   8  -2   4    0.66    0.68
   9  -2   4    0.44    0.70
  10  -2   4    0.40    0.70
  11  -2   4   10.54    0.94
  12   1  -4   -0.46    1.65
  11   1  -4   -0.45    1.42
  10   1  -4    0.70    1.39
   9   1  -4    3.51    1.38
   8   1  -4    0.12    1.14
  -8  -1   4    0.25    0.81
   7   1  -4    8.69    1.38
  -7  -1   4    5.57    0.95
  -7  -1   4    7.75    0.91
   6   1  -4    1.01    0.91
  -6  -1   4    0.85    0.54
  -6  -1   4    1.62    0.68
   5   1  -4    6.00    0.47
   5   1  -4    6.13    0.48
  -5  -1   4    5.46    0.69
  -5  -1   4    5.47    0.75
   4   1  -4   12.86    0.66
   4   1  -4   13.24    1.04
   4   1  -4   12.47    0.64
  -4  -1   4   13.32    0.94
  -4  -1   4   14.24    1.04
   3   1  -4    5.24    0.62
   3   1  -4    5.41    0.51
   3   1  -4    5.33    0.50
   3   1  -4    5.77    0.70
  -3  -1   4    5.17    0.67
  -3  -1   4    4.45    0.60
  -3  -1   4    5.04    0.47
   2   1  -4   27.91    1.09
   2   1  -4   26.47    1.26
   2   1  -4   27.75    1.07
  -2  -1   4   26.08    1.05
  -2  -1   4   26.02    1.01
  -2  -1   4   28.75    1.24
   1   1  -4  188.05    4.38
   1   1  -4  188.64    4.68
   1   1  -4  189.14    4.64
   1   1  -4  186.17    4.63
  -1  -1   4  184.66    4.62
   0   1  -4   20.01    0.95
   0  -1   4   18.58    0.91
  -1   1  -4  124.76    3.28
   1  -1   4  126.27    3.30
  -2   1  -4    6.74    0.65
   2  -1   4    6.06    0.67
   2  -1   4    5.51    0.67
  -3   1  -4    1.02    0.51
   3  -1   4    0.32    0.50
   3  -1   4    1.03    0.52
  -4   1  -4   42.79    1.47
   4  -1   4   42.65    1.52
  -5   1  -4    0.64    0.51
   5  -1   4    0.44    0.53
   5  -1   4    0.68    0.45
   6  -1   4   18.11    1.05
   6  -1   4   16.54    1.06
   7  -1   4   20.62    1.19
   7  -1   4   22.16    1.17
   8  -1   4    1.62    0.56
   8  -1   4    1.41    0.67
   9  -1   4   18.36    1.13
  10  -1   4    1.21    0.63
  11  -1   4    2.14    0.55
  13   0  -4    7.15    1.93
  12   0  -4    3.50    1.81
  11   0  -4    5.49    1.62
  10   0  -4    0.98    1.29
   9   0  -4    3.07    1.27
   8   0  -4    0.98    1.09
  -8   0   4   -0.56    0.61
  -8   0   4   -0.98    0.67
   7   0  -4    3.28    1.09
  -7   0   4    3.57    0.85
  -7   0   4    4.22    0.75
   6   0  -4   12.42    0.63
   6   0  -4   12.93    0.66
  -6   0   4   12.91    1.09
  -6   0   4   11.83    0.95
   5   0  -4    6.01    0.49
   5   0  -4    5.32    0.48
   5   0  -4    5.64    0.71
  -5   0   4    5.85    0.72
  -5   0   4    5.43    0.68
   4   0  -4    3.99    0.61
   4   0  -4    3.94    0.47
   4   0  -4    4.76    0.50
  -4   0   4    4.02    0.60
  -4   0   4    3.20    0.58
   3   0  -4    1.62    0.51
   3   0  -4    2.12    0.45
   3   0  -4    1.30    0.35
  -3   0   4    2.02    0.51
  -3   0   4    2.30    0.53
  -3   0   4    2.24    0.45
   2   0  -4   30.54    1.12
   2   0  -4   29.08    1.19
   2   0  -4   30.59    1.12
   2   0  -4   30.48    1.02
  -2   0   4   28.65    1.09
  -2   0   4   29.94    1.03
   1   0  -4    9.14    0.46
   1   0  -4    8.88    0.65
  -1   0   4    9.55    0.72
   0   0  -4   20.73    0.97
   0   0   4   21.51    0.98
  -1   0  -4   82.13    2.35
   1   0   4   87.37    2.38
  -2   0  -4   -0.11    0.47
   2   0   4    0.31    0.50
   2   0   4    0.03    0.45
  -3   0  -4   28.26    1.15
   3   0   4   29.31    1.16
  -4   0  -4   37.48    1.33
   4   0   4   37.97    1.40
   4   0   4   36.05    1.32
   5   0   4   13.74    0.92
   5   0   4   12.40    0.90
   6   0   4    1.61    0.61
   6   0   4    0.77    0.54
  -7   0  -4    5.69    1.03
   7   0   4    6.36    0.76
   7   0   4    6.03    0.68
   8   0   4    5.08    0.64
   8   0   4    4.89    0.71
   9   0   4   15.64    0.98
  10   0   4    2.13    0.53
  13  -1  -4    3.81    1.76
  12  -1  -4    1.72    1.52
  11  -1  -4   -1.09    1.26
  10  -1  -4    1.17    1.25
   9  -1  -4    0.93    1.10
  -9   1   4   -0.47    0.60
   8  -1  -4    3.03    1.08
   8  -1  -4    1.18    0.42
   8  -1  -4    2.01    0.45
  -8   1   4    1.66    0.79
  -8   1   4    1.63    0.68
   7  -1  -4    7.70    0.60
   7  -1  -4    6.05    0.57
   7  -1  -4    7.97    1.16
  -7   1   4    6.01    0.76
  -7   1   4    6.46    0.91
   6  -1  -4   -0.29    0.41
   6  -1  -4    0.55    0.43
  -6   1   4   -0.13    0.51
   5  -1  -4    3.86    0.50
   5  -1  -4    2.33    0.54
   5  -1  -4    2.95    0.50
  -5   1   4    2.97    0.56
   4  -1  -4    5.50    0.51
   4  -1  -4    4.71    0.58
   4  -1  -4    4.80    0.55
  -4   1   4    5.81    0.56
   3  -1  -4    4.04    0.56
   3  -1  -4    3.38    0.49
   3  -1  -4    3.76    0.55
  -3   1   4    3.67    0.54
   2  -1  -4    5.47    0.60
   2  -1  -4    6.53    0.65
  -2   1   4    5.66    0.61
   1  -1  -4  152.43    3.88
  -1   1   4  152.72    3.87
   0  -1  -4    6.53    0.60
   0  -1  -4    7.22    0.36
   0   1   4    8.36    0.71
  -1  -1  -4   26.88    1.10
  -1  -1  -4   27.53    0.92
   1   1   4   27.58    1.19
   1   1   4   26.61    1.13
  -2  -1  -4   57.99    1.83
   2   1   4   63.10    1.86
   2   1   4   61.87    1.88
  -3  -1  -4    5.66    0.61
   3   1   4    4.31    0.61
  -4  -1  -4   35.26    1.31
  -4  -1  -4   37.52    1.52
   4   1   4   35.37    1.37
   4   1   4   36.07    1.35
  -5  -1  -4    4.76    0.82
   5   1   4    6.31    0.71
   5   1   4    5.49    0.63
  -6  -1  -4   15.11    1.25
   6   1   4   13.94    0.94
   6   1   4   13.48    0.97
  -7  -1  -4    0.58    0.74
   7   1   4    0.14    0.56
   7   1   4   -0.21    0.46
   8   1   4    3.06    0.63
   8   1   4    3.43    0.55
   9   1   4    0.88    0.51
  13  -2  -4    1.64    1.59
  12  -2  -4    0.37    1.44
  11  -2  -4   -1.55    1.14
  10  -2  -4    5.74    0.57
  10  -2  -4    4.48    0.55
  10  -2  -4    3.86    1.38
   9  -2  -4    3.85    1.19
   9  -2  -4    4.54    0.61
   9  -2  -4    4.55    0.62
  -9   2   4    4.86    0.78
   8  -2  -4    5.82    1.16
   8  -2  -4    5.93    0.67
   8  -2  -4    5.04    0.66
  -8   2   4    5.56    0.75
   7  -2  -4   21.65    1.07
   7  -2  -4   21.53    1.08
   7  -2  -4   22.58    1.57
   6  -2  -4   43.54    1.56
   6  -2  -4   43.88    1.54
   6  -2  -4   45.00    1.53
   5  -2  -4    2.12    0.50
   5  -2  -4    0.18    0.29
   5  -2  -4    1.16    0.49
   5  -2  -4    1.58    0.46
  -5   2   4    1.78    0.51
   4  -2  -4   22.32    1.06
   4  -2  -4   20.38    0.97
   4  -2  -4   21.09    1.00
  -4   2   4   21.88    1.02
   3  -2  -4  173.47    4.46
   3  -2  -4  175.63    4.47
  -3   2   4  176.44    4.48
   2  -2  -4   52.13    1.72
  -2   2   4   51.73    1.67
   1  -2  -4   13.91    0.94
  -1   2   4   11.54    0.83
   0  -2  -4   28.36    1.21
   0   2   4   31.01    0.91
   0   2   4   29.88    1.23
  -1  -2  -4    0.77    0.49
  -1  -2  -4    1.25    0.40
   1   2   4    1.19    0.53
   1   2   4    1.28    0.51
  -2  -2  -4   85.45    2.32
  -2  -2  -4   81.95    2.36
   2   2   4   80.51    2.36
   2   2   4   83.84    2.40
  -3  -2  -4    8.49    0.70
  -3  -2  -4    7.46    0.75
   3   2   4    7.42    0.72
  -4  -2  -4    1.62    0.60
   4   2   4    1.35    0.50
   4   2   4    2.04    0.57
  -5  -2  -4    0.54    0.69
   5   2   4    0.67    0.48
   5   2   4    0.93    0.59
  -6  -2  -4    5.08    0.91
   6   2   4    5.17    0.73
   6   2   4    5.89    0.65
  -7  -2  -4    6.60    1.11
   7   2   4    5.76    0.69
   7   2   4    7.29    0.69
   7   2   4    6.88    0.63
   8   2   4    0.21    0.45
   8   2   4    0.80    0.52
  13  -3  -4   -0.95    1.28
  12  -3  -4   18.69    2.03
  11  -3  -4    3.84    0.63
  11  -3  -4    4.47    1.41
  10  -3  -4    5.43    1.34
  10  -3  -4    5.50    0.73
   9  -3  -4    2.00    0.64
   9  -3  -4    2.99    1.08
   9  -3  -4    2.06    0.63
   8  -3  -4   -0.51    0.52
   8  -3  -4    0.85    0.89
   8  -3  -4    0.25    0.59
   8  -3  -4    0.26    0.60
   7  -3  -4    2.03    0.62
   7  -3  -4    2.71    0.60
   7  -3  -4    1.75    0.62
   7  -3  -4    2.26    0.87
  -7   3   4    3.06    0.60
   6  -3  -4   13.68    0.92
   6  -3  -4   13.11    0.98
   6  -3  -4   12.61    0.83
  -6   3   4   13.81    0.93
   5  -3  -4   38.68    1.45
   5  -3  -4   35.83    1.42
   5  -3  -4   35.75    1.39
   5  -3  -4   37.80    1.31
  -5   3   4   36.85    1.39
   4  -3  -4   11.47    0.92
   4  -3  -4   13.80    0.89
  -4   3   4   11.29    0.88
   3  -3  -4   86.12    2.56
   3  -3  -4   89.41    2.57
  -3   3   4   88.33    2.56
   2  -3  -4   80.45    2.39
   2  -3  -4   80.09    2.38
  -2   3   4   79.15    2.39
   1  -3  -4   15.40    1.03
  -1   3   4   16.83    1.05
   0  -3  -4   60.68    1.90
   0   3   4   56.93    1.91
   0   3   4   57.75    1.61
  -1  -3  -4    0.03    0.42
  -1  -3  -4    0.05    0.49
   1   3   4   -0.62    0.37
   1   3   4    0.63    0.52
   1   3   4   -0.22    0.48
   1   3   4    0.33    0.53
  -2  -3  -4   11.87    0.85
  -2  -3  -4   11.55    0.85
   2   3   4   12.05    0.81
   2   3   4   10.28    0.78
   2   3   4   10.93    0.85
  -3  -3  -4    4.12    0.58
  -3  -3  -4    3.13    0.60
   3   3   4    3.38    0.63
   3   3   4    1.89    0.44
   3   3   4    2.73    0.47
  -4  -3  -4    0.55    0.63
   4   3   4    0.46    0.46
   4   3   4    1.54    0.53
   4   3   4    1.34    0.62
  -5  -3  -4    6.44    0.92
   5   3   4   11.24    0.85
   5   3   4    8.61    0.74
   5   3   4    9.17    0.85
  -6  -3  -4   18.88    1.39
   6   3   4   19.56    1.02
   6   3   4   19.72    1.08
   7   3   4    0.88    0.49
   7   3   4   -0.07    0.56
   8   3   4   11.07    0.78
  13  -4  -4    0.61    0.55
  13  -4  -4   -1.54    1.17
  12  -4  -4    3.46    1.33
  12  -4  -4    3.52    0.75
  11  -4  -4   -0.16    1.14
  11  -4  -4   -0.14    0.65
  10  -4  -4    0.56    0.65
  10  -4  -4   -1.52    0.97
  10  -4  -4   -0.02    0.67
   9  -4  -4    2.81    1.06
   9  -4  -4    3.19    0.80
   9  -4  -4    2.20    0.75
   8  -4  -4   47.08    1.77
   8  -4  -4   45.85    1.81
   8  -4  -4   44.24    2.10
  -8   4   4   47.62    1.76
   7  -4  -4    1.02    0.45
   7  -4  -4    1.34    0.65
   7  -4  -4   -0.60    0.35
  -7   4   4    0.92    0.59
   6  -4  -4    2.19    0.45
   6  -4  -4    3.51    0.69
   6  -4  -4    3.26    0.70
  -6   4   4    2.69    0.66
   5  -4  -4   15.77    1.04
  -5   4   4   15.84    1.03
   4  -4  -4    1.12    0.59
  -4   4   4    1.88    0.63
   3  -4  -4   59.90    2.03
  -3   4   4   62.30    2.05
   2  -4  -4    3.30    0.64
   2  -4  -4    3.38    0.62
  -2   4   4    4.30    0.68
   1  -4  -4   27.55    1.31
  -1   4   4   26.52    1.30
   0  -4  -4   61.67    2.04
   0   4   4   63.94    1.82
   0   4   4   63.25    2.07
  -1  -4  -4    0.99    0.52
   1   4   4    0.19    0.56
   1   4   4    0.99    0.60
   1   4   4    0.27    0.44
  -2  -4  -4    3.79    0.63
  -2  -4  -4    3.33    0.64
   2   4   4    4.04    0.62
   2   4   4    4.22    0.70
   2   4   4    4.57    0.66
  -3  -4  -4   27.17    1.34
  -3  -4  -4   24.83    1.11
   3   4   4   25.08    1.21
   3   4   4   18.13    1.01
  -4  -4  -4   15.26    1.21
   4   4   4   13.69    1.02
   4   4   4   17.37    1.04
  -5  -4  -4   29.29    1.68
   5   4   4   27.23    1.32
   5   4   4   29.57    1.30
  -6  -4  -4    2.06    0.88
   6   4   4    2.25    0.58
   6   4   4    2.81    0.65
   7   4   4   -0.02    0.56
   8   4   4    1.97    0.49
  13  -5  -4    4.34    1.41
  13  -5  -4    2.39    0.81
  12  -5  -4   -0.43    0.74
  12  -5  -4    0.90    1.16
  11  -5  -4    2.59    0.87
  11  -5  -4    2.41    0.81
  11  -5  -4    2.65    1.15
  10  -5  -4    4.25    0.89
  10  -5  -4    3.30    0.84
  10  -5  -4    2.32    1.03
   9  -5  -4    0.36    0.88
   9  -5  -4   -0.05    0.75
   8  -5  -4    1.59    0.79
   8  -5  -4    0.80    0.63
   8  -5  -4   -0.37    0.73
  -8   5   4    1.48    0.68
   7  -5  -4    0.21    0.36
   7  -5  -4   -1.07    0.60
   7  -5  -4    0.02    0.71
  -7   5   4    0.42    0.64
   6  -5  -4    4.82    0.51
   6  -5  -4    5.53    0.89
  -6   5   4    4.42    0.79
   5  -5  -4    6.38    0.89
  -5   5   4    6.31    0.83
   4  -5  -4    7.61    0.85
  -4   5   4    7.48    0.88
   3  -5  -4    0.39    0.62
  -3   5   4    0.04    0.63
   2  -5  -4   47.61    1.77
   2  -5  -4   49.90    1.80
  -2   5   4   47.38    1.84
   1  -5  -4   14.90    1.12
   1  -5  -4   15.49    1.07
  -1   5   4   13.50    1.07
   0  -5  -4   10.50    0.89
   0   5   4    9.38    0.90
   0   5   4    8.00    0.73
  -1  -5  -4   48.31    1.74
   1   5   4   46.69    1.62
   1   5   4   44.18    1.80
  -2  -5  -4    0.91    0.60
  -2  -5  -4    1.12    0.58
   2   5   4    2.39    0.60
   2   5   4    1.47    0.60
   2   5   4    2.17    0.69
  -3  -5  -4   28.97    1.32
  -3  -5  -4   28.00    1.43
   3   5   4   27.11    1.36
   3   5   4   28.44    1.45
  -4  -5  -4   39.17    1.86
   4   5   4   39.78    1.65
   4   5   4   38.26    1.54
  -5  -5  -4    0.46    0.83
   5   5   4    0.29    0.50
   5   5   4   -0.25    0.68
   6   5   4    0.89    0.62
   7   5   4    2.07    0.66
  13  -6  -4   -0.15    0.83
  13  -6  -4    1.43    1.25
  12  -6  -4    3.46    1.00
  12  -6  -4    3.42    1.28
  12  -6  -4    2.88    0.94
  11  -6  -4    0.21    0.84
  11  -6  -4    0.62    0.89
  11  -6  -4    1.25    1.06
  10  -6  -4    1.70    0.90
  10  -6  -4    2.71    0.97
   9  -6  -4   -0.06    0.81
   9  -6  -4    0.28    0.85
   8  -6  -4    0.56    0.70
   8  -6  -4   -0.58    0.75
  -8   6   4    0.18    0.72
   7  -6  -4   -0.09    0.35
   7  -6  -4    0.66    0.65
   7  -6  -4   -0.15    0.73
  -7   6   4   -0.29    0.67
   6  -6  -4    0.36    0.74
  -6   6   4    0.29    0.70
   5  -6  -4    0.19    0.67
  -5   6   4    0.58    0.70
   4  -6  -4    2.11    0.79
  -4   6   4    2.66    0.77
   3  -6  -4    0.81    0.61
  -3   6   4    0.63    0.62
   2  -6  -4    9.61    0.98
  -2   6   4   11.37    1.05
   1  -6  -4   12.07    1.04
   1  -6  -4   11.21    1.01
  -1   6   4   11.70    1.05
   0  -6  -4   22.50    1.30
   0   6   4   24.87    1.36
   0   6   4   22.09    1.19
  -1  -6  -4    0.41    0.57
   1   6   4    1.53    0.73
   1   6   4    0.83    0.57
  -2  -6  -4    0.26    0.59
   2   6   4    0.79    0.63
   2   6   4   -0.83    0.67
   2   6   4   -0.18    0.56
  -3  -6  -4   -0.68    0.56
   3   6   4    2.37    0.71
   3   6   4    0.35    0.25
   3   6   4    0.42    0.68
  -4  -6  -4    0.71    0.74
   4   6   4    0.21    0.74
  -5  -6  -4    1.37    0.86
   5   6   4    0.38    0.71
   6   6   4   -0.19    0.67
   7   6   4    3.19    0.71
  13  -7  -4    7.92    1.28
  13  -7  -4    8.46    1.23
  12  -7  -4    0.51    0.96
  12  -7  -4   -0.08    0.95
  11  -7  -4    2.32    1.01
  11  -7  -4    3.14    1.06
  10  -7  -4    0.19    0.89
  10  -7  -4    1.85    0.87
   9  -7  -4   21.93    1.64
   9  -7  -4   22.98    1.42
   8  -7  -4    2.02    0.72
   8  -7  -4    2.29    0.95
  -8   7   4    1.33    0.84
   7  -7  -4   14.72    1.02
   7  -7  -4   16.36    1.37
  -7   7   4   16.89    1.35
   6  -7  -4    2.57    0.87
  -6   7   4    2.22    0.83
   5  -7  -4    4.99    0.96
  -5   7   4    6.18    0.97
   4  -7  -4    2.35    0.88
  -4   7   4    2.74    0.85
   3  -7  -4    3.14    0.78
  -3   7   4    2.94    0.87
   2  -7  -4    3.01    0.78
  -2   7   4    1.70    0.74
   1  -7  -4    1.40    0.72
   1  -7  -4    1.21    0.70
  -1   7   4    0.86    0.75
   0  -7  -4    2.64    0.73
   0  -7  -4    3.70    0.82
   0   7   4    1.86    0.81
   0   7   4    4.24    0.73
  -1  -7  -4    3.39    0.76
   1   7   4    2.20    0.86
   1   7   4    1.73    0.68
  -2  -7  -4    2.03    0.71
   2   7   4    1.13    0.72
   2   7   4    0.87    0.83
   3   7   4   -0.02    0.73
   3   7   4   -0.82    0.77
   4   7   4   29.94    1.59
   5   7   4    0.34    0.78
   6   7   4    5.65    0.91
   7   7   4   -0.62    0.67
  13  -8  -4    2.03    1.14
  13  -8  -4    0.21    1.03
  12  -8  -4    1.03    1.03
  11  -8  -4    2.77    1.13
  10  -8  -4    0.86    1.01
   9  -8  -4   11.95    0.98
   9  -8  -4   10.23    1.34
   8  -8  -4   -0.67    0.53
   8  -8  -4   -0.52    0.85
  -8   8   4    0.49    0.85
   7  -8  -4    0.41    0.44
   7  -8  -4   -0.43    0.84
  -7   8   4   -0.35    0.83
   6  -8  -4    9.63    1.18
  -6   8   4    8.96    1.20
   5  -8  -4    0.24    0.82
  -5   8   4    0.29    0.75
   4  -8  -4   50.59    2.23
  -4   8   4   49.97    2.19
   3  -8  -4   -1.30    0.65
  -3   8   4    0.14    0.80
   2  -8  -4    0.38    0.74
  -2   8   4    1.15    0.86
   1  -8  -4    1.59    0.78
   1  -8  -4    1.26    0.78
  -1   8   4    0.70    0.86
  -1   8   4    0.46    0.64
   0  -8  -4   73.88    2.63
   0  -8  -4   72.90    2.60
   0   8   4   77.07    2.78
   0   8   4   71.55    2.46
  -1  -8  -4    8.13    1.03
   1   8   4    9.68    1.15
   1   8   4    9.20    1.03
   2   8   4   13.84    1.25
   2   8   4   13.40    1.32
   3   8   4    2.05    0.82
   3   8   4    1.99    0.92
   4   8   4   -1.05    0.82
   5   8   4    1.18    0.87
   6   8   4    7.16    1.04
   7   8   4    0.99    0.77
  13  -9  -4    2.69    1.16
  13  -9  -4    1.57    1.17
  12  -9  -4   -0.63    1.00
  11  -9  -4    6.06    1.35
  10  -9  -4    1.39    1.13
   9  -9  -4    8.70    1.36
   8  -9  -4    8.29    1.26
  -8   9   4    8.44    1.24
   7  -9  -4   29.66    1.85
  -7   9   4   31.76    1.88
   6  -9  -4    1.57    1.00
  -6   9   4    2.01    1.00
   5  -9  -4   11.57    1.36
  -5   9   4   11.37    1.35
   4  -9  -4   -0.20    0.90
  -4   9   4    1.17    0.85
   3  -9  -4    0.50    0.86
  -3   9   4   -0.16    0.87
   2  -9  -4    0.84    0.84
  -2   9   4   -0.23    0.85
   1  -9  -4   -0.74    0.75
   1  -9  -4   -0.46    0.77
  -1   9   4   -0.87    0.85
  -1   9   4   -0.45    0.68
   0  -9  -4    1.86    0.85
   0  -9  -4    2.85    0.87
   0   9   4    1.84    0.76
   0   9   4    0.98    0.99
   1   9   4   10.91    1.15
   1   9   4   11.52    1.31
   2   9   4   -0.68    0.90
   2   9   4    0.57    0.76
   3   9   4    0.67    0.89
   3   9   4    1.12    0.76
   4   9   4    5.49    1.10
   4   9   4    6.52    1.16
   5   9   4    2.52    0.96
   6   9   4    7.68    1.13
   7   9   4   -0.05    0.75
  13 -10  -4    0.47    1.18
  12 -10  -4    0.51    1.14
  11 -10  -4    2.08    1.16
  10 -10  -4    5.74    1.36
   9 -10  -4    9.52    1.48
   8 -10  -4    4.55    1.18
  -8  10   4    5.04    1.17
   7 -10  -4    3.55    1.10
  -7  10   4    0.56    0.97
   6 -10  -4   18.83    1.69
  -6  10   4   18.16    1.67
   5 -10  -4    1.94    1.07
  -5  10   4    2.29    1.08
   4 -10  -4    9.67    1.36
  -4  10   4    9.74    1.29
   3 -10  -4    0.98    0.93
  -3  10   4    0.14    0.97
   2 -10  -4   16.95    1.50
  -2  10   4   14.68    1.52
   1 -10  -4    1.84    0.91
   1 -10  -4   -0.04    0.82
  -1  10   4    1.15    0.75
  -1  10   4   -1.30    0.89
   0  10   4    0.13    1.00
   0  10   4   -0.15    0.75
   1  10   4   -0.18    0.71
   1  10   4   -0.28    0.89
   2  10   4    0.25    0.77
   2  10   4    0.69    0.99
   3  10   4    1.04    0.88
   3  10   4    0.73    0.96
   4  10   4    3.74    1.11
   5  10   4    0.74    1.00
   6  10   4    0.54    0.94
  13 -11  -4    4.04    1.38
  12 -11  -4    0.54    1.27
  11 -11  -4    2.56    1.38
  10 -11  -4    6.23    1.47
   9 -11  -4    1.95    1.17
   8 -11  -4    0.69    1.10
  -8  11   4    0.68    1.08
   7 -11  -4    0.04    0.90
  -7  11   4    1.11    1.07
   6 -11  -4    5.06    1.24
  -6  11   4    5.61    1.26
   5 -11  -4    0.17    1.05
  -5  11   4   -1.19    0.98
   4 -11  -4    0.85    1.00
  -4  11   4    1.32    1.11
   3 -11  -4    5.47    1.07
  -3  11   4    4.05    1.17
   2 -11  -4    4.67    1.12
   2 -11  -4    3.49    1.07
  -2  11   4    3.23    1.15
   1 -11  -4    5.44    1.16
   1 -11  -4    6.76    1.19
  -1  11   4    6.47    1.02
  -1  11   4    5.52    1.25
   0  11   4   -0.39    1.04
   0  11   4    1.95    0.84
   1  11   4    0.51    0.80
   1  11   4    0.92    1.06
   2  11   4    7.15    1.39
   2  11   4    9.38    1.26
   3  11   4   -0.99    1.04
   4  11   4    3.51    1.21
   5  11   4    0.02    1.03
  12 -12  -4    0.67    1.25
  11 -12  -4    1.02    1.31
  10 -12  -4   -2.45    1.12
   9 -12  -4    0.09    1.24
   8 -12  -4    8.79    1.54
  -8  12   4    6.24    1.44
   7 -12  -4    1.84    1.20
  -7  12   4    1.70    1.19
   6 -12  -4    2.91    1.27
  -6  12   4    5.96    1.40
   5 -12  -4    1.71    1.18
  -5  12   4    2.14    1.20
   4 -12  -4    0.12    1.02
  -4  12   4   -2.04    0.99
   3 -12  -4    1.20    1.06
  -3  12   4    0.23    1.07
   2 -12  -4    4.31    1.15
   2 -12  -4    5.86    1.24
  -2  12   4    4.72    1.32
  -2  12   4    2.37    0.93
  -1  12   4    1.91    0.88
  -1  12   4    2.40    1.26
   0  12   4    1.23    0.89
   0  12   4    0.34    1.18
   1  12   4    9.01    1.48
   2  12   4    0.80    1.16
   3  12   4   -0.21    1.15
   4  12   4    1.87    1.23
  12 -13  -4    1.89    1.49
  11 -13  -4    0.30    1.33
  10 -13  -4   10.22    1.77
   9 -13  -4   -0.16    1.26
   8 -13  -4    7.79    1.65
  -8  13   4   11.38    1.67
   7 -13  -4    4.77    1.45
  -7  13   4    5.60    1.48
   6 -13  -4   -0.23    1.21
  -6  13   4    0.64    1.23
   5 -13  -4    2.57    1.22
  -5  13   4    3.93    1.25
   4 -13  -4   19.20    1.86
  -4  13   4   17.74    1.93
   3 -13  -4    3.59    1.22
  -3  13   4    2.77    1.30
  -2  13   4    0.30    1.21
  -2  13   4   -1.74    0.71
  -1  13   4    1.05    0.89
  -1  13   4    0.99    1.20
   0  13   4    1.66    1.24
   1  13   4    4.89    1.34
   2  13   4    3.19    1.34
   3  13   4    6.24    1.46
  11 -14  -4   -0.24    1.38
  10 -14  -4    0.55    1.36
   9 -14  -4   -1.02    1.27
   8 -14  -4    2.65    1.43
  -8  14   4    3.91    1.50
   7 -14  -4   -0.17    1.30
  -7  14   4   -1.12    1.26
   6 -14  -4   -1.61    1.12
  -6  14   4    0.67    1.30
   5 -14  -4    1.96    1.27
  -5  14   4    1.89    1.36
   4 -14  -4    3.50    1.30
  -4  14   4    2.84    1.39
  -3  14   4   -0.86    1.24
  -2  14   4   -0.91    1.20
  -1  14   4    0.55    1.32
   0  14   4    2.30    1.39
   1  14   4    4.89    1.53
  10 -15  -4    1.05    1.48
   9 -15  -4   -0.06    1.45
   8 -15  -4    0.57    1.46
  -8  15   4   -0.28    1.34
   7 -15  -4    2.03    1.41
  -7  15   4   -0.03    1.40
   6 -15  -4   -0.58    1.24
  -6  15   4   -2.00    1.26
   5 -15  -4    3.13    1.41
  -5  15   4    1.83    1.48
  -4  15   4   13.90    1.96
  -3  15   4   -1.36    1.29
  -2  15   4    9.74    1.80
  -1  15   4    3.94    1.56
   0  15   4   -0.56    1.36
   8 -16  -4    4.91    1.64
  -8  16   4    6.25    1.75
   7 -16  -4   -0.87    1.32
  -7  16   4    2.06    1.56
  -6  16   4   -0.45    1.42
  -5  16   4    3.53    1.69
  -4  16   4   -0.98    1.50
  -3  16   4   -0.15    1.53
  -1  16  -5    0.66    1.31
  -2  16  -5    2.49    1.45
  -3  16  -5   -1.66    1.29
  -4  16  -5    0.06    1.40
  -5  16  -5    1.76    1.53
  -6  16  -5   -1.31    1.39
   6 -16   5   -1.24    1.30
  -7  16  -5    1.22    1.46
   7 -16   5    3.96    1.52
  -8  16  -5   -1.25    1.41
   8 -16   5    1.08    1.48
   1  15  -5    4.28    1.42
   0  15  -5   -0.43    1.22
  -1  15  -5    3.38    1.40
  -2  15  -5   -2.85    1.27
  -3  15  -5    3.90    1.49
  -4  15  -5    5.06    1.58
  -5  15  -5    0.25    1.32
   5 -15   5    1.88    1.34
  -6  15  -5    0.13    1.34
   6 -15   5    1.43    1.31
  -7  15  -5    2.10    1.42
   7 -15   5    2.12    1.43
  -8  15  -5    8.30    1.70
   8 -15   5    6.01    1.65
   9 -15   5   -0.07    1.36
   3  14  -5    1.13    1.62
   3  14  -5   -0.35    1.15
   2  14  -5    1.19    1.46
   2  14  -5   -0.65    1.10
   1  14  -5   11.44    1.69
   1  14  -5   11.49    1.60
   0  14  -5    1.13    1.25
  -1  14  -5   10.85    1.72
  -2  14  -5    0.32    1.20
  -3  14  -5    1.46    1.33
  -4  14  -5    0.80    1.28
   4 -14   5   -0.12    1.12
  -5  14  -5    3.25    1.41
   5 -14   5    2.20    1.32
  -6  14  -5    0.45    1.27
   6 -14   5   -0.35    1.23
  -7  14  -5    0.20    1.23
   7 -14   5    3.35    1.41
  -8  14  -5    1.30    1.34
   8 -14   5    0.85    1.35
   9 -14   5    0.40    1.32
  10 -14   5    1.06    1.41
   4  13  -5   -0.21    1.05
   4  13  -5   -0.89    1.59
   3  13  -5    3.97    1.25
   3  13  -5    4.07    1.63
   2  13  -5    8.38    1.37
   2  13  -5    8.55    1.65
   1  13  -5   -0.99    1.04
   1  13  -5   -0.90    1.19
   0  13  -5   -0.10    1.07
   0  13  -5    0.49    1.12
  -1  13  -5   -0.61    1.15
  -2  13  -5    0.52    1.14
  -3  13  -5   -0.06    1.19
   3 -13   5    0.15    1.06
  -4  13  -5    0.25    1.19
   4 -13   5    0.34    1.08
  -5  13  -5   -0.95    1.15
   5 -13   5    0.19    1.12
  -6  13  -5    1.63    1.23
   6 -13   5   -0.08    1.14
  -7  13  -5    0.36    1.22
   7 -13   5   -0.96    1.12
  -8  13  -5    9.41    1.64
   8 -13   5    8.67    1.61
   9 -13   5    3.97    1.41
  10 -13   5    6.73    1.60
  11 -13   5    3.97    1.59
   5  12  -5    0.23    0.95
   5  12  -5    2.25    1.59
   4  12  -5    1.25    1.05
   4  12  -5    3.51    1.56
   3  12  -5   -0.07    1.39
   3  12  -5    0.98    1.03
   2  12  -5    0.82    1.05
   2  12  -5   -0.28    1.23
   1  12  -5    0.38    1.04
   1  12  -5    2.53    1.17
   0  12  -5   14.96    1.66
   0  12  -5   17.74    1.60
  -1  12  -5   -0.47    1.12
  -1  12  -5    0.89    0.89
  -2  12  -5    3.59    1.24
  -2  12  -5    3.10    0.87
   2 -12   5    4.60    1.15
  -3  12  -5    1.72    1.14
   3 -12   5    1.26    1.02
  -4  12  -5    3.32    1.23
   4 -12   5    1.54    1.14
   4 -12   5    0.93    0.71
  -5  12  -5    0.97    1.02
   5 -12   5    1.65    1.13
  -6  12  -5   10.34    1.56
   6 -12   5    8.44    1.45
  -7  12  -5    0.81    1.13
   7 -12   5   -1.20    1.09
  -8  12  -5    4.00    1.35
   8 -12   5    2.56    1.30
   9 -12   5    5.35    1.43
  10 -12   5    0.38    1.23
  11 -12   5   -0.10    1.23
   6  11  -5    2.09    1.70
   6  11  -5    0.87    0.83
   5  11  -5    1.43    0.92
   5  11  -5    0.43    1.52
   4  11  -5   -1.60    1.35
   4  11  -5    0.03    0.92
   3  11  -5    3.51    1.39
   3  11  -5    3.42    1.09
   2  11  -5    3.20    1.30
   2  11  -5    4.75    1.13
   1  11  -5   -0.06    0.81
   1  11  -5   -0.13    0.96
   1  11  -5    0.02    1.02
   0  11  -5    7.86    1.29
   0  11  -5    8.43    1.21
   0  11  -5    9.56    1.26
  -1  11  -5    7.49    1.11
  -1  11  -5    8.17    1.31
   1 -11   5    5.65    1.11
  -2  11  -5   -0.15    0.74
  -2  11  -5   -1.03    0.98
   2 -11   5    0.75    0.92
  -3  11  -5   13.86    1.04
  -3  11  -5   13.63    1.52
   3 -11   5   13.51    1.20
   3 -11   5   13.16    1.49
  -4  11  -5   14.20    1.56
   4 -11   5   18.35    1.35
   4 -11   5   18.83    1.73
  -5  11  -5    6.34    1.23
   5 -11   5    6.96    1.31
  -6  11  -5    8.34    1.30
   6 -11   5    6.73    1.32
  -7  11  -5   20.00    1.81
   7 -11   5   18.92    1.85
  -8  11  -5    2.64    1.16
   8 -11   5    1.60    1.16
   9 -11   5    0.53    1.14
  10 -11   5    1.78    1.20
  11 -11   5    2.87    1.39
  12 -11   5    2.13    1.37
   7  10  -5   -0.11    0.54
   7  10  -5    0.75    1.66
   6  10  -5   -0.82    1.44
   6  10  -5    1.69    0.80
   5  10  -5    1.94    0.87
   5  10  -5    4.88    1.58
   4  10  -5    0.18    0.81
   4  10  -5    0.53    1.29
   3  10  -5    0.30    0.90
   3  10  -5    0.10    1.19
   2  10  -5    0.29    1.10
   2  10  -5    0.30    0.88
   2  10  -5    2.86    0.91
   1  10  -5    0.48    0.95
   1  10  -5    2.43    0.87
   1  10  -5    3.59    1.13
   0  10  -5    4.24    1.02
   0  10  -5    2.27    1.03
   0 -10   5    4.04    0.97
  -1  10  -5    7.58    1.25
   1 -10   5   10.24    1.25
  -2  10  -5   10.87    1.39
   2 -10   5    9.92    1.09
   2 -10   5   10.10    1.30
  -3  10  -5   45.19    2.30
   3 -10   5   45.18    1.99
   3 -10   5   48.94    2.29
  -4  10  -5    0.70    1.04
   4 -10   5    2.46    1.06
   4 -10   5    0.97    0.65
  -5  10  -5    4.08    1.16
   5 -10   5    5.39    1.21
  -6  10  -5    2.58    1.09
   6 -10   5    1.55    1.07
  -7  10  -5   -0.16    0.96
   7 -10   5    1.94    1.12
  -8  10  -5    7.89    1.35
   8 -10   5    5.41    1.31
   9 -10   5    8.78    1.47
  10 -10   5    8.19    1.50
  11 -10   5    0.09    1.18
  12 -10   5   -0.65    1.15
   8   9  -5   -0.64    1.69
   7   9  -5   10.16    2.01
   6   9  -5   -0.33    1.42
   6   9  -5    0.27    0.70
   5   9  -5   -0.92    0.71
   5   9  -5    1.99    1.40
   4   9  -5    3.19    1.32
   4   9  -5    3.82    0.88
   3   9  -5    5.28    1.04
   3   9  -5    9.29    1.44
   3   9  -5    8.16    1.10
   2   9  -5   10.50    1.21
   2   9  -5    9.65    1.37
   2   9  -5    7.87    1.13
   1   9  -5   12.43    1.25
   1   9  -5   14.43    1.38
   1   9  -5   14.72    1.43
  -1  -9   5   16.23    1.28
   0   9  -5    1.02    0.88
   0  -9   5    1.13    0.78
  -1   9  -5   -1.04    0.83
   1  -9   5    0.30    0.78
   1  -9   5   -0.39    0.67
  -2   9  -5    2.32    1.03
   2  -9   5    4.37    0.81
   2  -9   5    5.59    1.04
  -3   9  -5    0.56    0.91
   3  -9   5    0.65    0.64
   3  -9   5   -0.01    0.88
  -4   9  -5    3.35    1.05
   4  -9   5    3.25    0.95
   4  -9   5    4.36    0.71
  -5   9  -5    0.68    0.96
   5  -9   5    0.58    0.85
  -6   9  -5   13.35    1.46
   6  -9   5   13.02    1.45
  -7   9  -5    5.50    1.17
   7  -9   5    6.02    1.22
   8  -9   5    3.51    1.10
   9  -9   5    3.19    1.15
  10  -9   5    0.86    1.15
  11  -9   5    5.25    1.32
  12  -9   5   -0.15    1.06
   9   8  -5    2.43    1.90
   8   8  -5    5.79    1.91
   7   8  -5    1.90    1.55
   6   8  -5    3.54    0.70
   6   8  -5    3.91    1.55
   5   8  -5    1.69    0.67
   5   8  -5    0.63    1.25
   4   8  -5    7.95    1.47
   4   8  -5   10.17    1.03
   4   8  -5   12.26    1.37
   3   8  -5    0.04    0.74
   3   8  -5    0.24    0.74
   3   8  -5    0.50    1.03
   2   8  -5   11.62    1.19
   2   8  -5   14.46    1.12
   2   8  -5   11.50    1.15
  -2  -8   5   10.47    1.00
   1   8  -5    1.02    0.72
   1   8  -5    2.12    0.88
  -1  -8   5    1.33    0.70
   0   8  -5    1.08    0.79
   0  -8   5    0.75    0.72
   0  -8   5    1.10    0.72
  -1   8  -5    3.90    0.93
   1  -8   5    4.23    0.78
   1  -8   5    4.67    0.90
  -2   8  -5    1.07    0.87
   2  -8   5    0.84    0.60
   2  -8   5    1.68    0.83
  -3   8  -5    3.53    0.89
   3  -8   5    4.63    0.99
   3  -8   5    4.96    0.73
  -4   8  -5    0.03    0.82
   4  -8   5    0.01    0.83
  -5   8  -5    2.65    0.95
   5  -8   5    1.26    0.95
  -6   8  -5    0.71    0.88
   6  -8   5   -0.59    0.88
  -7   8  -5    1.54    0.91
   7  -8   5    0.12    0.91
   8  -8   5    1.36    0.97
   9  -8   5    4.02    1.20
  10  -8   5    1.01    1.07
  11  -8   5    1.27    1.10
  12  -8   5    1.73    1.10
   9   7  -5    2.86    1.81
   8   7  -5   -0.59    1.52
   7   7  -5   -1.33    1.20
   6   7  -5   15.23    0.87
   6   7  -5   11.81    1.82
   6   7  -5   15.06    0.92
   5   7  -5   10.38    1.27
   5   7  -5   13.30    1.69
   5   7  -5   11.33    0.86
   5   7  -5    9.72    0.89
   4   7  -5   32.94    2.21
   4   7  -5   30.34    1.75
   4   7  -5   32.89    1.51
   4   7  -5   31.62    1.43
   3   7  -5    1.69    0.78
   3   7  -5    3.77    0.82
   3   7  -5    3.66    0.69
  -3  -7   5    4.02    0.69
   2   7  -5   -1.45    0.51
   2   7  -5   -1.25    0.64
   2   7  -5    0.63    0.71
  -2  -7   5    0.16    0.58
   1   7  -5   -0.38    0.66
   1   7  -5   -0.17    0.56
  -1  -7   5    0.99    0.72
  -1  -7   5   -0.23    0.62
   0   7  -5    1.95    0.75
   0  -7   5    0.51    0.64
   0  -7   5    0.50    0.66
  -1   7  -5    0.02    0.76
   1  -7   5   -0.75    0.64
   1  -7   5    0.31    0.60
  -2   7  -5    1.10    0.79
   2  -7   5    2.08    0.77
   2  -7   5    0.85    0.56
  -3   7  -5    3.29    0.81
   3  -7   5    3.51    0.87
  -4   7  -5    1.89    0.84
  -4   7  -5    0.70    0.48
   4  -7   5    0.63    0.73
  -5   7  -5    5.92    0.57
  -5   7  -5    6.75    1.02
   5  -7   5    7.78    1.12
  -6   7  -5    5.11    1.02
   6  -7   5    3.44    0.96
  -7   7  -5    1.60    0.92
   7  -7   5    0.53    0.93
   8  -7   5    0.43    0.93
   9  -7   5    2.75    1.05
  10  -7   5    1.08    1.05
  11  -7   5    2.91    1.17
  12  -7   5   -0.40    1.03
  10   6  -5    4.02    1.87
   9   6  -5    6.49    1.88
   8   6  -5    2.08    1.40
   7   6  -5    4.22    1.50
   6   6  -5   25.25    1.69
   6   6  -5   25.58    1.02
   6   6  -5   27.87    1.05
   6   6  -5   28.32    2.27
   5   6  -5    4.08    0.67
   5   6  -5    3.50    0.92
   5   6  -5    4.94    0.64
   5   6  -5    4.47    1.36
   4   6  -5   14.26    1.30
   4   6  -5   16.97    1.66
   4   6  -5   20.01    1.06
   4   6  -5   17.35    1.13
   3   6  -5    3.37    0.72
   3   6  -5    1.74    0.70
   3   6  -5    3.19    0.64
  -3  -6   5    2.82    0.61
   2   6  -5    1.47    0.56
   2   6  -5    1.11    0.64
   2   6  -5    1.56    0.66
  -2  -6   5    1.47    0.58
  -2  -6   5    1.51    0.69
   1   6  -5    2.35    0.76
   1   6  -5    3.44    0.71
  -1  -6   5    2.32    0.71
  -1  -6   5    3.29    0.66
   0   6  -5    6.84    0.88
   0  -6   5    7.34    0.86
   0  -6   5    7.85    0.87
  -1   6  -5   10.75    1.05
  -1   6  -5   10.84    0.92
   1  -6   5    9.10    0.91
   1  -6   5   10.77    0.91
  -2   6  -5   36.62    1.45
  -2   6  -5   35.73    1.63
   2  -6   5   35.55    1.43
   2  -6   5   37.60    1.66
  -3   6  -5    0.81    0.48
  -3   6  -5    0.47    0.65
   3  -6   5    0.88    0.71
  -4   6  -5   28.74    1.54
  -4   6  -5   28.33    1.13
   4  -6   5   25.40    1.49
  -5   6  -5   11.79    1.13
  -5   6  -5    9.65    0.71
   5  -6   5   10.39    1.11
  -6   6  -5    6.54    0.52
  -6   6  -5    6.37    0.98
   6  -6   5    6.94    1.07
  -7   6  -5   27.20    1.61
  -7   6  -5   26.93    0.94
   7  -6   5   30.93    1.68
   8  -6   5    0.69    0.89
   9  -6   5    0.23    0.89
  10  -6   5    0.38    0.98
  11  -6   5    0.89    1.00
  12  -6   5    2.46    1.10
  11   5  -5    0.55    1.84
  10   5  -5    4.60    1.87
   9   5  -5    2.47    1.59
   8   5  -5    6.73    1.64
   7   5  -5   12.66    1.75
   6   5  -5   19.35    1.85
   6   5  -5   17.00    0.74
   6   5  -5   15.88    1.42
   5   5  -5   15.62    0.86
   5   5  -5   13.37    1.25
   5   5  -5   14.29    0.85
   5   5  -5   11.32    1.56
  -5  -5   5   13.73    1.28
   4   5  -5    6.54    0.90
   4   5  -5    5.07    0.67
   4   5  -5    6.20    0.67
   3   5  -5   14.33    0.98
   3   5  -5   11.29    1.02
   3   5  -5   14.71    0.97
  -3  -5   5   13.48    0.90
  -3  -5   5   13.58    1.13
   2   5  -5    7.26    0.80
   2   5  -5    6.77    0.81
  -2  -5   5    8.97    0.79
  -2  -5   5    6.83    0.89
   1   5  -5    5.67    0.78
   1   5  -5    6.01    0.76
   1   5  -5    4.59    0.76
  -1  -5   5    6.48    0.73
  -1  -5   5    5.08    0.75
   0   5  -5    3.06    0.72
   0   5  -5    2.47    0.62
   0  -5   5    3.04    0.68
   0  -5   5    3.65    0.68
  -1   5  -5   84.53    2.52
  -1   5  -5   87.80    2.69
   1  -5   5   86.03    2.66
   1  -5   5   84.86    2.52
  -2   5  -5   12.92    0.88
  -2   5  -5   13.06    1.07
   2  -5   5   13.39    1.07
  -3   5  -5  171.15    4.41
  -3   5  -5  177.62    4.76
   3  -5   5  174.38    4.78
  -4   5  -5    2.53    0.47
  -4   5  -5    1.53    0.73
   4  -5   5    2.10    0.73
  -5   5  -5    9.47    1.01
   5  -5   5    8.36    0.98
  -6   5  -5    5.37    0.90
   6  -5   5    5.58    0.97
  -7   5  -5    0.06    0.72
   7  -5   5   -0.30    0.79
   8  -5   5   -0.23    0.80
   9  -5   5   -0.48    0.85
  10  -5   5   -2.20    0.85
  11  -5   5    0.73    0.97
  12  -5   5   -0.24    0.96
  11   4  -5    4.52    1.91
  10   4  -5    1.97    1.51
   9   4  -5    1.77    1.50
   8   4  -5    1.20    1.25
   7   4  -5   25.21    2.15
   6   4  -5    0.86    1.13
  -6  -4   5    0.76    0.74
   5   4  -5    0.47    0.42
   5   4  -5    1.03    0.72
   5   4  -5    0.48    0.43
  -5  -4   5    1.68    0.75
   4   4  -5   16.48    0.89
   4   4  -5   14.84    1.13
   4   4  -5   16.91    0.87
  -4  -4   5   16.56    1.20
  -4  -4   5   15.52    1.20
   3   4  -5    0.31    0.47
   3   4  -5    0.88    0.54
   3   4  -5    0.62    0.58
  -3  -4   5    0.19    0.43
  -3  -4   5   -0.09    0.56
   2   4  -5    6.65    0.82
   2   4  -5    8.62    0.78
   2   4  -5    7.76    0.79
  -2  -4   5    8.73    0.72
  -2  -4   5    8.15    0.85
   1   4  -5    0.19    0.53
   1   4  -5    0.50    0.58
   1   4  -5    0.07    0.55
  -1  -4   5    0.97    0.59
  -1  -4   5    0.05    0.53
   0   4  -5   23.02    1.22
   0   4  -5   25.50    1.22
   0  -4   5   24.62    1.26
   0  -4   5   22.68    1.18
  -1   4  -5   81.54    2.40
  -1   4  -5   81.03    2.51
   1  -4   5   81.50    2.48
  -2   4  -5   33.44    1.31
  -2   4  -5   33.25    1.42
   2  -4   5   34.34    1.50
  -3   4  -5   49.68    1.87
   3  -4   5   50.22    1.88
  -4   4  -5    8.18    0.88
   4  -4   5    6.64    0.90
  -5   4  -5    6.18    0.83
   5  -4   5    7.08    0.92
  -6   4  -5    7.32    0.91
   6  -4   5    6.88    0.94
  -7   4  -5   25.39    1.42
   7  -4   5   24.85    1.48
   8  -4   5   15.63    1.31
   9  -4   5    3.29    0.91
  10  -4   5   -0.89    0.78
  11  -4   5   -0.03    0.84
  12  -4   5    1.44    0.92
  12   3  -5    4.02    1.98
  11   3  -5    2.48    1.72
  10   3  -5    0.91    1.38
   9   3  -5    0.69    1.38
   8   3  -5    2.66    1.31
   7   3  -5   23.71    2.06
  -7  -3   5   27.00    1.76
   6   3  -5    9.41    1.40
  -6  -3   5   13.11    1.27
   5   3  -5    4.81    0.49
   5   3  -5    4.79    0.48
   5   3  -5    6.60    0.89
  -5  -3   5    2.99    0.80
  -5  -3   5    5.48    0.91
   4   3  -5    9.92    0.72
   4   3  -5    9.39    0.69
   4   3  -5   11.37    1.00
  -4  -3   5    9.82    0.94
  -4  -3   5   11.02    1.03
   3   3  -5   19.03    1.14
   3   3  -5   20.07    1.21
   3   3  -5   20.61    0.95
   3   3  -5   21.13    0.97
  -3  -3   5   20.77    1.23
  -3  -3   5   21.44    1.22
  -3  -3   5   18.95    0.89
   2   3  -5    7.21    0.67
   2   3  -5    7.65    0.76
   2   3  -5    5.67    0.75
  -2  -3   5    7.89    0.69
  -2  -3   5    6.72    0.77
   1   3  -5    0.26    0.51
   1   3  -5    0.05    0.51
   1   3  -5    0.15    0.51
  -1  -3   5    0.17    0.49
  -1  -3   5    0.44    0.51
   0   3  -5   18.91    1.09
   0   3  -5   20.97    1.16
   0  -3   5   21.49    1.07
  -1   3  -5    0.15    0.52
  -1   3  -5   -0.05    0.50
   1  -3   5    0.32    0.56
  -2   3  -5    2.74    0.65
   2  -3   5    2.40    0.66
  -3   3  -5   71.40    2.31
   3  -3   5   76.85    2.36
  -4   3  -5    0.92    0.60
   4  -3   5    0.27    0.60
  -5   3  -5   21.70    1.24
   5  -3   5   22.64    1.29
   5  -3   5   20.07    1.24
  -6   3  -5   31.70    1.46
   6  -3   5   31.90    1.55
   6  -3   5   31.12    1.48
  -7   3  -5   19.43    1.28
   7  -3   5   19.59    1.33
   8  -3   5    4.28    0.87
   9  -3   5    3.97    0.91
  10  -3   5    9.77    1.10
  11  -3   5    0.81    0.81
  12  -3   5    1.31    0.81
  12   2  -5    1.74    1.73
  11   2  -5    0.61    1.59
  10   2  -5    1.62    1.50
   9   2  -5   -0.14    1.25
   8   2  -5    0.86    1.20
   7   2  -5   -0.89    1.02
  -7  -2   5    0.48    0.77
  -6  -2   5    1.51    0.68
  -6  -2   5    2.69    0.77
   5   2  -5    7.73    0.58
   5   2  -5    7.26    0.57
  -5  -2   5    8.25    0.93
  -5  -2   5    7.74    0.87
   4   2  -5    9.53    0.93
   4   2  -5    9.72    0.90
   4   2  -5    9.42    0.67
   4   2  -5    9.44    0.69
  -4  -2   5    8.97    0.92
  -4  -2   5    9.00    0.89
   3   2  -5   39.08    1.36
   3   2  -5   41.31    1.54
   3   2  -5   41.34    1.37
   3   2  -5   41.79    1.62
  -3  -2   5   44.63    1.70
  -3  -2   5   42.50    1.36
  -3  -2   5   39.17    1.50
   2   2  -5    0.09    0.47
   2   2  -5    0.41    0.45
   2   2  -5    0.89    0.56
   2   2  -5    0.64    0.40
  -2  -2   5    0.51    0.51
  -2  -2   5    1.07    0.47
  -2  -2   5    0.45    0.45
   1   2  -5   19.01    1.02
   1   2  -5   17.12    1.11
   1   2  -5   17.41    0.99
  -1  -2   5   17.37    1.01
   0   2  -5  113.38    3.06
   0  -2   5  109.89    3.05
  -1   2  -5    9.17    0.77
   1  -2   5    9.82    0.81
  -2   2  -5    9.39    0.82
   2  -2   5   10.33    0.87
  -3   2  -5    3.29    0.61
   3  -2   5    3.94    0.71
  -4   2  -5   11.10    0.88
   4  -2   5   10.75    0.90
   4  -2   5   12.12    0.91
  -5   2  -5   -0.51    0.51
   5  -2   5    0.39    0.51
   5  -2   5    0.28    0.60
  -6   2  -5    1.64    0.63
   6  -2   5    0.38    0.66
   6  -2   5   -0.09    0.16
   7  -2   5   12.75    1.01
   7  -2   5   11.14    1.06
   8  -2   5   12.47    1.08
   9  -2   5    0.52    0.76
  10  -2   5    6.83    0.94
  11  -2   5    3.17    0.82
  12  -2   5   -1.03    0.60
  12   1  -5    1.43    1.67
  11   1  -5    3.04    1.65
  10   1  -5    1.47    1.26
   9   1  -5    2.95    1.20
   8   1  -5   -0.34    1.13
  -8  -1   5    0.59    0.84
   7   1  -5    9.89    1.43
  -7  -1   5   11.33    1.07
  -7  -1   5    9.89    1.10
   6   1  -5    7.74    0.56
   6   1  -5    9.66    0.57
  -6  -1   5   10.27    1.01
  -6  -1   5   10.08    0.94
   5   1  -5   40.32    1.27
   5   1  -5   41.31    1.65
   5   1  -5   41.39    1.28
  -5  -1   5   38.87    1.61
  -5  -1   5   40.82    1.63
   4   1  -5   50.10    1.86
   4   1  -5   51.68    1.54
   4   1  -5   49.61    1.55
  -4  -1   5   50.22    1.79
  -4  -1   5   53.11    1.88
   3   1  -5    2.87    0.42
   3   1  -5    3.57    0.63
   3   1  -5    5.33    0.62
   3   1  -5    4.45    0.55
  -3  -1   5    5.03    0.69
  -3  -1   5    5.11    0.61
  -3  -1   5    5.56    0.54
   2   1  -5   29.80    1.14
   2   1  -5   30.18    1.21
   2   1  -5   30.19    1.32
   2   1  -5   30.14    1.12
  -2  -1   5   30.46    1.13
  -2  -1   5   30.12    1.12
   1   1  -5  177.53    4.51
   1   1  -5  179.15    4.19
  -1  -1   5  176.82    4.50
   0   1  -5   16.68    0.94
   0  -1   5   17.73    1.01
  -1   1  -5   33.10    1.25
   1  -1   5   32.11    1.30
  -2   1  -5    4.54    0.65
   2  -1   5    4.57    0.68
  -3   1  -5    2.99    0.62
   3  -1   5    2.39    0.60
   3  -1   5    3.16    0.58
  -4   1  -5   11.07    0.87
   4  -1   5   11.02    0.83
   4  -1   5   13.00    0.96
  -5   1  -5    1.34    0.55
   5  -1   5    1.08    0.60
  -6   1  -5   42.26    1.60
   6  -1   5   41.49    1.65
   6  -1   5   43.32    1.65
   7  -1   5   27.28    1.43
   7  -1   5   28.32    1.36
   8  -1   5   17.48    1.21
   9  -1   5    8.15    0.91
  10  -1   5    0.53    0.70
  11  -1   5    1.71    0.64
  13   0  -5    3.19    1.80
  12   0  -5    1.82    1.60
  11   0  -5   -0.05    1.36
  10   0  -5    0.63    1.25
   9   0  -5   -1.13    1.08
   8   0  -5    2.45    1.18
  -8   0   5    0.82    0.68
  -8   0   5    0.49    0.76
   7   0  -5    2.37    0.44
   7   0  -5    3.39    0.46
  -7   0   5    3.63    0.79
  -7   0   5    3.12    0.71
   6   0  -5    0.24    0.40
   6   0  -5    0.97    0.41
  -6   0   5    0.12    0.57
  -6   0   5   -0.29    0.51
   5   0  -5   10.26    0.88
   5   0  -5   10.92    0.72
   5   0  -5   11.52    0.72
  -5   0   5   11.24    0.89
  -5   0   5   10.11    0.90
   4   0  -5   -0.07    0.43
   4   0  -5    1.10    0.47
   4   0  -5    0.42    0.49
  -4   0   5   -0.43    0.50
  -4   0   5    0.83    0.45
  -4   0   5    0.45    0.49
   3   0  -5    7.21    0.74
   3   0  -5    6.85    0.63
  -3   0   5    8.60    0.65
  -3   0   5    7.06    0.64
   2   0  -5   16.27    0.74
   2   0  -5   16.98    0.93
   2   0  -5   17.74    0.93
  -2   0   5   19.18    0.99
  -2   0   5   16.43    0.79
   1   0  -5  226.60    5.14
   1   0  -5  225.33    5.64
  -1   0   5  227.88    5.65
   0   0  -5   24.29    1.13
   0   0   5   22.40    1.12
  -1   0  -5   48.19    1.61
   1   0   5   45.94    1.61
  -2   0  -5    6.51    0.68
   2   0   5    6.90    0.69
   2   0   5    6.56    0.70
  -3   0  -5   30.40    1.24
   3   0   5   28.53    1.26
   3   0   5   28.52    1.26
  -4   0  -5    8.14    0.75
   4   0   5    7.04    0.76
  -5   0  -5    4.51    0.64
   5   0   5    2.93    0.59
   5   0   5    4.95    0.75
   6   0   5    9.85    0.93
   6   0   5   10.43    0.86
  -7   0  -5    4.22    0.97
   7   0   5    3.27    0.66
   7   0   5    1.77    0.70
   8   0   5    0.03    0.65
   9   0   5    2.49    0.70
  10   0   5   15.91    1.02
  13  -1  -5    1.94    1.64
  12  -1  -5   -2.19    1.30
  11  -1  -5    6.57    1.63
  10  -1  -5    1.16    1.22
   9  -1  -5   10.06    1.48
   9  -1  -5    8.05    0.60
   9  -1  -5    9.06    0.63
  -9   1   5    7.74    0.96
   8  -1  -5    0.40    0.47
   8  -1  -5    0.31    1.01
   8  -1  -5   -0.73    0.44
  -8   1   5    0.23    0.60
  -8   1   5   -0.39    0.72
   7  -1  -5    0.41    0.46
   7  -1  -5    0.23    0.45
  -7   1   5    0.63    0.66
  -7   1   5    0.54    0.56
   6  -1  -5    0.24    0.52
   6  -1  -5    0.17    0.45
   6  -1  -5    0.63    0.42
  -6   1   5    0.26    0.56
   5  -1  -5    0.90    0.49
   5  -1  -5   -0.62    0.46
   5  -1  -5    0.78    0.46
  -5   1   5    1.09    0.53
  -5   1   5    0.36    0.44
   4  -1  -5    0.39    0.48
   4  -1  -5    1.12    0.50
  -4   1   5    1.16    0.49
  -4   1   5    1.61    0.51
   3  -1  -5   16.18    0.90
   3  -1  -5   15.34    0.96
  -3   1   5   14.74    0.78
  -3   1   5   15.00    0.90
   2  -1  -5    1.27    0.54
  -2   1   5    0.82    0.34
  -2   1   5    1.21    0.52
   1  -1  -5   29.87    1.27
  -1   1   5   29.37    1.25
   0  -1  -5    0.96    0.50
   0  -1  -5    1.18    0.23
   0   1   5    1.61    0.57
  -1  -1  -5    0.61    0.53
   1   1   5    0.21    0.53
  -2  -1  -5    0.56    0.48
   2   1   5    0.87    0.48
   2   1   5   -0.28    0.54
  -3  -1  -5    9.20    0.76
   3   1   5    6.82    0.66
   3   1   5    8.09    0.77
  -4  -1  -5    0.72    0.56
  -4  -1  -5    0.70    0.52
   4   1   5    0.41    0.56
   4   1   5   -0.23    0.28
  -5  -1  -5    7.48    0.91
   5   1   5    8.15    0.82
   5   1   5    8.07    0.76
  -6  -1  -5   18.90    1.33
   6   1   5   18.94    1.14
   6   1   5   20.77    1.12
  -7  -1  -5   16.01    1.37
   7   1   5   16.91    1.02
   7   1   5   15.21    1.06
   8   1   5    1.65    0.66
   9   1   5    2.72    0.67
  13  -2  -5    7.42    1.90
  12  -2  -5    1.06    1.36
  11  -2  -5    7.33    1.57
  10  -2  -5    0.54    0.47
  10  -2  -5    0.15    1.13
  10  -2  -5    0.03    0.47
   9  -2  -5    1.79    0.56
   9  -2  -5    0.96    0.53
   9  -2  -5    1.75    1.15
   8  -2  -5    3.10    1.09
   8  -2  -5    2.42    0.60
   8  -2  -5    1.43    0.60
   7  -2  -5   30.00    1.31
   7  -2  -5   28.78    1.39
   7  -2  -5   31.00    1.28
   6  -2  -5    0.23    0.52
   6  -2  -5   -0.51    0.44
   6  -2  -5   -0.39    0.48
  -6   2   5    0.51    0.50
   5  -2  -5    4.07    0.65
   5  -2  -5    3.73    0.57
  -5   2   5    4.80    0.63
   4  -2  -5    2.87    0.58
   4  -2  -5    3.70    0.59
  -4   2   5    2.22    0.57
   3  -2  -5   43.46    1.62
  -3   2   5   45.10    1.57
   2  -2  -5   91.64    2.57
  -2   2   5   88.36    2.59
   1  -2  -5    4.76    0.68
  -1   2   5    4.14    0.68
   0  -2  -5    0.13    0.53
   0   2   5    0.28    0.56
  -1  -2  -5   17.12    0.80
  -1  -2  -5   17.73    1.00
   1   2   5   17.45    1.01
  -2  -2  -5    4.98    0.65
  -2  -2  -5    4.58    0.58
   2   2   5    3.93    0.65
   2   2   5    3.74    0.63
  -3  -2  -5    1.75    0.56
  -3  -2  -5    1.02    0.50
   3   2   5    2.16    0.61
  -4  -2  -5   17.09    1.15
  -4  -2  -5   17.57    1.01
   4   2   5   19.64    1.07
   4   2   5   18.53    1.10
  -5  -2  -5    1.51    0.68
   5   2   5    0.60    0.61
   5   2   5    0.87    0.55
  -6  -2  -5    0.19    0.72
   6   2   5   -0.08    0.61
   6   2   5   -0.16    0.50
   7   2   5    4.67    0.75
   8   2   5    4.06    0.72
   9   2   5    1.24    0.56
  13  -3  -5   -0.19    1.41
  12  -3  -5    1.69    1.34
  12  -3  -5    2.16    0.53
  11  -3  -5    0.04    0.57
  11  -3  -5    0.72    1.19
  10  -3  -5    3.37    1.24
  10  -3  -5    2.75    0.69
   9  -3  -5    5.12    0.78
   9  -3  -5    5.81    1.24
   9  -3  -5    6.60    0.77
   8  -3  -5   20.97    1.19
   8  -3  -5   19.77    1.25
   8  -3  -5   21.82    1.69
   7  -3  -5    0.61    0.61
   7  -3  -5    0.86    0.55
   7  -3  -5    0.45    0.49
  -7   3   5    1.40    0.59
   6  -3  -5    2.81    0.65
   6  -3  -5    2.97    0.55
  -6   3   5    4.42    0.67
   5  -3  -5   69.86    2.26
   5  -3  -5   71.04    2.12
   5  -3  -5   72.24    2.24
  -5   3   5   70.73    2.20
   4  -3  -5   14.84    1.02
  -4   3   5   15.55    0.99
   3  -3  -5   26.24    1.29
  -3   3   5   26.52    1.26
   2  -3  -5   82.18    2.43
  -2   3   5   79.02    2.44
   1  -3  -5   16.72    1.10
  -1   3   5   17.91    1.01
   0  -3  -5    6.89    0.75
   0   3   5    7.59    0.56
   0   3   5    7.70    0.80
  -1  -3  -5    0.93    0.53
  -1  -3  -5    0.54    0.41
   1   3   5    0.47    0.56
  -2  -3  -5    6.45    0.70
  -2  -3  -5    5.31    0.65
   2   3   5    5.88    0.70
   2   3   5    5.54    0.76
  -3  -3  -5    1.00    0.55
  -3  -3  -5    0.56    0.53
   3   3   5   -0.15    0.21
   3   3   5    0.55    0.63
  -4  -3  -5    0.79    0.63
  -4  -3  -5   -0.55    0.48
   4   3   5    0.75    0.64
   4   3   5    0.30    0.49
  -5  -3  -5   36.35    1.73
   5   3   5   31.02    1.41
   5   3   5   34.75    1.50
   5   3   5   33.95    1.42
  -6  -3  -5    4.96    0.94
   6   3   5    4.32    0.65
   6   3   5    4.27    0.76
   6   3   5    4.61    0.69
   7   3   5   -0.27    0.61
   8   3   5    0.39    0.59
  13  -4  -5   -2.24    1.26
  13  -4  -5   -0.87    0.53
  12  -4  -5    0.74    1.17
  12  -4  -5   -1.26    0.60
  11  -4  -5    6.46    0.90
  11  -4  -5    7.17    1.44
  10  -4  -5   19.15    1.31
  10  -4  -5   20.06    1.73
   9  -4  -5    5.68    0.88
   9  -4  -5    5.83    1.18
   8  -4  -5    4.88    0.82
   8  -4  -5    6.99    0.89
   8  -4  -5    5.70    1.04
   8  -4  -5    4.15    0.60
  -8   4   5    6.68    0.84
   7  -4  -5   15.33    1.17
   7  -4  -5   15.55    1.08
   7  -4  -5   13.78    0.91
   7  -4  -5   14.27    1.10
  -7   4   5   15.65    1.06
   6  -4  -5   15.86    1.06
   6  -4  -5   15.64    0.92
   6  -4  -5   15.71    1.13
   6  -4  -5   15.99    1.17
  -6   4   5   17.45    1.06
   5  -4  -5   21.25    1.27
   5  -4  -5   20.80    1.23
  -5   4   5   21.77    1.19
   4  -4  -5   95.60    2.88
   4  -4  -5   96.68    2.88
  -4   4   5   93.12    2.84
   3  -4  -5   93.65    2.78
   3  -4  -5   93.03    2.78
  -3   4   5   92.78    2.81
   2  -4  -5    2.17    0.66
  -2   4   5    3.43    0.74
   1  -4  -5    0.25    0.59
  -1   4   5    0.24    0.63
   0  -4  -5    8.90    0.86
   0   4   5    9.49    0.69
   0   4   5   10.60    0.96
  -1  -4  -5   19.46    1.10
   1   4   5   16.22    1.07
   1   4   5   19.14    0.95
  -2  -4  -5   23.12    1.21
  -2  -4  -5   25.14    1.18
   2   4   5   23.46    1.27
   2   4   5   24.41    1.22
   2   4   5   23.79    1.28
  -3  -4  -5   -0.04    0.59
  -3  -4  -5    0.88    0.57
   3   4   5    0.21    0.62
   3   4   5    0.15    0.17
  -4  -4  -5    3.80    0.81
   4   4   5    2.57    0.74
   4   4   5    2.53    0.62
  -5  -4  -5    1.29    0.80
   5   4   5    0.33    0.58
   5   4   5    0.44    0.69
  -6  -4  -5   -0.22    0.77
   6   4   5    0.57    0.67
   7   4   5   -0.45    0.65
   8   4   5    1.59    0.62
  13  -5  -5    1.99    0.79
  13  -5  -5    3.55    1.40
  12  -5  -5    3.98    0.91
  12  -5  -5    3.68    1.28
  11  -5  -5    3.30    1.18
  11  -5  -5    3.41    0.88
  10  -5  -5    4.98    0.96
  10  -5  -5    6.44    1.17
  10  -5  -5    3.37    0.89
   9  -5  -5   15.70    1.41
   9  -5  -5   18.13    1.31
   9  -5  -5   18.79    1.35
   8  -5  -5   -0.09    0.81
   8  -5  -5   -0.22    0.72
   8  -5  -5   -0.27    0.42
   8  -5  -5   -0.44    0.72
  -8   5   5    1.40    0.68
   7  -5  -5   -0.98    0.66
   7  -5  -5    0.15    0.42
  -7   5   5   -0.59    0.65
   6  -5  -5   13.32    1.13
  -6   5   5   16.62    1.16
   5  -5  -5    1.71    0.70
  -5   5   5    1.25    0.67
   4  -5  -5   49.01    1.89
   4  -5  -5   52.34    1.98
  -4   5   5   47.02    1.86
   3  -5  -5    5.85    0.81
   3  -5  -5    6.72    0.86
  -3   5   5    5.72    0.81
   2  -5  -5   19.09    1.21
   2  -5  -5   18.97    1.25
  -2   5   5   16.76    1.22
   1  -5  -5    5.99    0.81
  -1   5   5    5.23    0.85
   0  -5  -5   63.16    2.17
   0   5   5   63.37    2.22
   0   5   5   62.93    1.90
  -1  -5  -5   16.60    1.11
   1   5   5   16.79    1.14
   1   5   5   16.43    1.00
  -2  -5  -5    2.47    0.65
  -2  -5  -5    3.19    0.69
   2   5   5    2.60    0.66
   2   5   5    3.64    0.71
   2   5   5    1.36    0.74
  -3  -5  -5    0.46    0.56
  -3  -5  -5   -0.78    0.61
   3   5   5   -0.70    0.63
   3   5   5    0.18    0.19
  -4  -5  -5   16.52    1.31
   4   5   5   18.43    1.12
   4   5   5   16.40    1.22
  -5  -5  -5    2.59    0.90
   5   5   5    1.60    0.77
   6   5   5    2.07    0.76
   7   5   5    3.28    0.76
   8   5   5    1.89    0.62
  13  -6  -5   -1.13    1.16
  13  -6  -5    0.93    0.90
  12  -6  -5    2.50    0.94
  12  -6  -5    1.98    1.19
  11  -6  -5    3.30    0.98
  11  -6  -5    4.82    1.20
  11  -6  -5    2.11    0.92
  10  -6  -5    0.88    0.88
  10  -6  -5    0.70    0.88
  10  -6  -5    1.29    0.90
   9  -6  -5   15.74    1.35
   9  -6  -5   19.14    1.43
   8  -6  -5   22.21    1.46
   8  -6  -5   22.98    1.47
   8  -6  -5   22.41    0.99
  -8   6   5   19.61    1.42
   7  -6  -5   12.82    0.83
   7  -6  -5   11.99    1.18
  -7   6   5   14.75    1.25
   6  -6  -5    0.47    0.71
  -6   6   5   -0.89    0.66
   5  -6  -5   10.04    1.04
  -5   6   5    8.75    1.02
   4  -6  -5    6.10    0.88
  -4   6   5    9.70    1.04
   3  -6  -5    4.86    0.87
   3  -6  -5    3.88    0.82
  -3   6   5    4.76    0.88
   2  -6  -5   10.61    1.03
   2  -6  -5   10.38    1.02
  -2   6   5    8.68    1.03
   1  -6  -5   38.05    1.68
  -1   6   5   37.99    1.40
  -1   6   5   35.21    1.69
   0  -6  -5   11.15    1.04
   0   6   5   11.29    1.07
   0   6   5   12.93    0.90
  -1  -6  -5    0.67    0.66
   1   6   5    0.80    0.72
   1   6   5    0.47    0.56
  -2  -6  -5    2.21    0.74
   2   6   5    1.29    0.67
   2   6   5    1.01    0.66
   2   6   5    1.88    0.75
   3   6   5    1.10    0.80
  -4  -6  -5    1.68    0.84
   4   6   5    1.57    0.78
  -5  -6  -5    0.19    0.84
   5   6   5    0.67    0.77
   6   6   5    0.28    0.75
   7   6   5    2.03    0.76
   8   6   5    0.71    0.59
  13  -7  -5    4.79    1.11
  12  -7  -5   13.13    1.43
  12  -7  -5   15.65    1.50
  11  -7  -5   -1.07    0.90
  11  -7  -5    0.00    0.91
  11  -7  -5    0.27    0.90
  10  -7  -5    3.09    0.94
  10  -7  -5    3.26    1.00
   9  -7  -5    0.33    0.70
   9  -7  -5   -0.15    0.82
   8  -7  -5    3.23    0.48
   8  -7  -5    2.72    0.75
   8  -7  -5    3.89    0.99
  -8   7   5    3.03    0.89
   7  -7  -5   13.74    1.32
  -7   7   5   15.39    1.34
   6  -7  -5    3.18    0.92
  -6   7   5    3.71    0.91
   5  -7  -5    5.35    0.90
  -5   7   5    3.87    0.93
   4  -7  -5   10.40    1.07
  -4   7   5    9.93    1.14
   3  -7  -5    3.63    0.89
   3  -7  -5    3.06    0.86
  -3   7   5    4.09    0.88
   2  -7  -5    2.25    0.83
   2  -7  -5    4.92    0.90
  -2   7   5    3.02    0.91
   1  -7  -5   19.28    1.35
  -1   7   5   18.29    1.09
  -1   7   5   17.33    1.35
   0  -7  -5   11.04    1.07
   0   7   5    7.84    0.84
   0   7   5    9.93    1.13
  -1  -7  -5    7.75    0.95
   1   7   5    7.09    1.07
   1   7   5    5.90    0.82
  -2  -7  -5   10.37    1.06
   2   7   5    9.65    1.01
   2   7   5    7.91    1.09
   3   7   5    2.70    0.80
   3   7   5    2.64    0.93
   4   7   5    2.17    0.87
   5   7   5    2.62    0.89
   6   7   5    0.04    0.77
   7   7   5    3.40    0.83
   8   7   5    0.66    0.59
  13  -8  -5    1.58    1.14
  13  -8  -5    1.29    1.06
  12  -8  -5    1.36    1.12
  12  -8  -5    0.67    1.06
  11  -8  -5    1.88    1.05
  11  -8  -5    1.53    1.05
  10  -8  -5    1.00    0.88
   9  -8  -5    0.98    0.68
   9  -8  -5    0.96    0.93
   8  -8  -5    5.80    0.54
   8  -8  -5    6.72    1.18
   8  -8  -5    5.31    0.72
  -8   8   5    6.52    1.10
   7  -8  -5    2.80    1.01
  -7   8   5    3.01    0.99
   6  -8  -5    0.84    0.93
  -6   8   5    1.75    0.92
   5  -8  -5    1.48    0.92
  -5   8   5    2.83    0.97
   4  -8  -5    3.12    0.93
  -4   8   5    3.36    0.98
   3  -8  -5    0.10    0.78
   3  -8  -5    0.47    0.80
  -3   8   5   -0.89    0.84
   2  -8  -5    1.18    0.81
   2  -8  -5    0.43    0.80
  -2   8   5    1.24    0.88
   1  -8  -5   14.79    1.27
   1  -8  -5   13.73    1.25
  -1   8   5   14.80    1.09
  -1   8   5   13.24    1.35
   0  -8  -5    0.64    0.74
   0   8   5   -0.58    0.59
   0   8   5   -1.03    0.79
  -1  -8  -5    0.00    0.73
   1   8   5    1.07    0.70
   1   8   5    0.47    0.91
   2   8   5    1.27    0.78
   2   8   5    0.95    0.88
   3   8   5    4.01    0.98
   3   8   5    4.47    0.96
   4   8   5    1.57    0.92
   5   8   5    6.85    1.10
   6   8   5   -1.18    0.83
   7   8   5    0.85    0.77
  13  -9  -5    1.64    1.19
  13  -9  -5   -1.17    1.05
  12  -9  -5    1.29    1.12
  12  -9  -5    0.31    1.07
  11  -9  -5    9.63    1.43
  10  -9  -5    0.29    0.97
   9  -9  -5   14.62    1.59
   8  -9  -5    2.37    1.07
  -8   9   5    3.73    1.07
   7  -9  -5    5.51    1.23
  -7   9   5    5.77    1.17
   6  -9  -5    4.41    1.15
  -6   9   5    5.58    1.15
   5  -9  -5   -0.98    0.78
  -5   9   5    0.05    0.93
   4  -9  -5    3.72    1.00
  -4   9   5    1.95    0.94
   3  -9  -5   -1.07    0.81
   3  -9  -5    1.09    0.88
  -3   9   5    1.56    0.99
   2  -9  -5    0.45    0.86
   2  -9  -5   -0.87    0.82
  -2   9   5    0.77    0.95
   1  -9  -5    1.84    0.90
   1  -9  -5    1.72    0.88
  -1   9   5    2.69    0.99
  -1   9   5    1.99    0.74
   0  -9  -5    9.94    1.19
   0   9   5   11.53    1.09
   0   9   5   12.45    1.42
   1   9   5   10.36    1.31
   1   9   5   11.16    1.12
   2   9   5   -0.58    0.87
   2   9   5   -0.55    0.69
   3   9   5    3.66    0.94
   3   9   5    2.04    1.02
   4   9   5   -0.25    0.93
   5   9   5    0.55    0.94
   6   9   5    1.51    0.96
  13 -10  -5    2.00    1.26
  13 -10  -5    2.99    1.33
  12 -10  -5    2.88    1.23
  12 -10  -5   -0.86    1.05
  11 -10  -5   -0.87    1.01
  10 -10  -5    1.03    1.08
   9 -10  -5    1.20    1.10
   8 -10  -5    3.54    1.23
  -8  10   5    5.50    1.22
   7 -10  -5   21.71    1.87
  -7  10   5   18.96    1.73
   6 -10  -5    0.20    1.00
  -6  10   5   -0.64    0.99
   5 -10  -5   25.80    1.83
  -5  10   5   26.79    1.77
   4 -10  -5    0.07    0.83
  -4  10   5   -0.19    0.97
   3 -10  -5    7.87    1.27
   3 -10  -5    8.91    1.29
  -3  10   5    8.55    1.32
   2 -10  -5    1.40    0.93
   2 -10  -5   -0.44    0.87
  -2  10   5    0.36    1.03
   1 -10  -5    3.34    1.02
   1 -10  -5    2.92    0.98
  -1  10   5    2.02    0.77
  -1  10   5    2.14    1.07
   0  10   5    4.78    1.14
   0  10   5    5.04    0.92
   1  10   5    0.50    1.02
   1  10   5    1.70    0.84
   2  10   5    2.76    0.93
   2  10   5    0.89    1.04
   3  10   5   -0.43    0.79
   3  10   5    0.42    1.03
   4  10   5   -0.20    0.96
   5  10   5    7.10    1.26
  13 -11  -5    2.74    1.33
  13 -11  -5    3.42    1.40
  12 -11  -5    2.81    1.36
  11 -11  -5    3.40    1.27
  10 -11  -5    1.38    1.27
   9 -11  -5   20.24    1.94
   8 -11  -5    1.64    1.14
  -8  11   5    1.88    1.16
   7 -11  -5   16.04    1.72
  -7  11   5   13.80    1.63
   6 -11  -5   10.95    1.48
  -6  11   5    6.68    1.36
   5 -11  -5    0.51    0.90
  -5  11   5    0.52    1.07
   4 -11  -5    1.00    0.98
  -4  11   5   -0.38    1.02
   3 -11  -5    6.04    1.18
   3 -11  -5    4.89    1.17
  -3  11   5    3.96    1.21
   2 -11  -5    0.60    0.97
   2 -11  -5    0.80    0.96
  -2  11   5   -0.27    0.72
  -2  11   5    0.95    1.07
  -1  11   5   -0.58    1.06
  -1  11   5    0.08    0.73
   0  11   5    0.37    0.80
   0  11   5   -0.33    1.08
   1  11   5    3.88    1.18
   1  11   5    3.28    0.95
   2  11   5    2.01    1.13
   2  11   5    1.35    0.89
   3  11   5    2.64    1.17
   4  11   5    2.65    1.16
   5  11   5    2.45    1.16
  12 -12  -5    3.02    1.33
  11 -12  -5   -0.72    1.15
  10 -12  -5    3.65    1.42
   9 -12  -5   13.26    1.77
   8 -12  -5    4.58    1.34
  -8  12   5    4.81    1.34
   7 -12  -5    0.08    1.16
  -7  12   5    0.97    1.16
   6 -12  -5    3.77    1.26
  -6  12   5    5.00    1.38
   5 -12  -5    8.87    1.44
  -5  12   5    9.15    1.44
   4 -12  -5    2.69    1.16
   4 -12  -5    0.52    1.07
  -4  12   5    1.46    1.17
   3 -12  -5    2.62    1.18
   3 -12  -5    0.10    1.01
  -3  12   5    1.29    1.17
  -2  12   5    4.97    1.34
  -2  12   5    3.29    0.93
  -1  12   5    7.22    1.07
  -1  12   5    4.29    1.29
   0  12   5    2.69    1.21
   0  12   5    2.77    0.92
   1  12   5    4.02    1.33
   2  12   5    5.50    1.42
   3  12   5   10.04    1.54
  11 -13  -5    7.45    1.66
  10 -13  -5    1.87    1.32
   9 -13  -5    0.06    1.28
   8 -13  -5    0.55    1.23
  -8  13   5    0.76    1.20
   7 -13  -5    0.65    1.22
  -7  13   5   -0.06    1.06
   6 -13  -5    3.42    1.18
  -6  13   5    4.21    1.40
   5 -13  -5    4.59    1.37
  -5  13   5    4.35    1.42
   4 -13  -5    1.14    1.14
   4 -13  -5   -0.94    1.09
  -4  13   5    2.66    1.34
  -3  13   5    2.05    1.28
  -2  13   5    2.23    0.90
  -2  13   5    1.61    1.28
  -1  13   5    8.54    1.57
  -1  13   5   11.19    1.30
   0  13   5    0.74    1.19
   1  13   5    0.90    1.25
   2  13   5   -0.33    1.17
  11 -14  -5    2.58    1.58
  10 -14  -5   -0.74    1.25
   9 -14  -5    8.36    1.69
   8 -14  -5    3.56    1.44
  -8  14   5    5.20    1.59
   7 -14  -5    8.32    1.61
  -7  14   5    5.46    1.56
   6 -14  -5   -1.35    1.17
  -6  14   5   -0.08    1.29
   5 -14  -5   -2.11    1.15
   5 -14  -5    0.20    1.17
  -5  14   5   -1.16    1.23
  -4  14   5   -1.57    1.23
  -3  14   5    8.04    1.69
  -2  14   5    0.96    1.37
  -1  14   5    2.67    1.44
   0  14   5    9.38    1.75
   1  14   5    1.08    1.34
   9 -15  -5    3.54    1.58
   8 -15  -5    0.28    1.55
  -8  15   5    2.06    1.49
   7 -15  -5    3.40    1.48
  -7  15   5    2.50    1.45
   6 -15  -5   -0.50    1.29
   6 -15  -5   -0.61    1.37
  -6  15   5    3.58    1.49
  -5  15   5    6.17    1.72
  -4  15   5    1.70    1.46
  -3  15   5    1.60    1.53
  -2  15   5   -3.05    1.14
  -1  15   5    2.07    1.41
   7 -16  -5   -0.51    1.45
   7 -16  -5    0.15    1.39
  -7  16   5    2.14    1.57
  -6  16   5    0.35    1.52
  -5  16   5   -2.86    1.40
  -4  16   5    0.18    1.47
  -1  16  -6   -0.96    1.32
  -2  16  -6    3.81    1.54
  -3  16  -6   -1.55    1.35
  -4  16  -6    0.11    1.44
  -5  16  -6    0.48    1.42
  -6  16  -6   -1.62    1.34
   6 -16   6    1.32    1.41
  -7  16  -6    0.15    1.43
   7 -16   6    1.04    1.43
   1  15  -6    1.76    1.28
   0  15  -6    4.81    1.49
  -1  15  -6    0.27    1.31
  -2  15  -6   -1.76    1.22
  -3  15  -6   -2.12    1.20
  -4  15  -6    5.34    1.60
  -5  15  -6    0.34    1.35
   5 -15   6    1.22    1.27
  -6  15  -6    1.63    1.40
   6 -15   6    0.98    1.34
  -7  15  -6   -0.57    1.33
   7 -15   6    1.60    1.40
   8 -15   6    0.87    1.40
   9 -15   6    3.93    1.60
   3  14  -6    3.86    1.33
   3  14  -6    4.59    1.73
   2  14  -6    0.08    1.11
   2  14  -6   -1.34    1.27
   1  14  -6    5.26    1.38
   1  14  -6    4.14    1.50
   0  14  -6   -0.58    1.13
  -1  14  -6   -1.63    1.10
  -2  14  -6   -0.57    1.20
  -3  14  -6    2.39    1.35
  -4  14  -6    2.37    1.39
   4 -14   6    2.15    1.26
  -5  14  -6    0.32    1.32
   5 -14   6    2.90    1.31
  -6  14  -6    8.64    1.68
   6 -14   6    9.28    1.67
  -7  14  -6    2.48    1.28
   7 -14   6    1.74    1.42
  -8  14  -6   -1.04    1.25
   8 -14   6   -0.65    1.25
   9 -14   6    6.14    1.66
  10 -14   6    1.96    1.55
   4  13  -6    0.32    1.63
   4  13  -6    3.06    1.13
   3  13  -6   -1.20    1.41
   3  13  -6    1.07    1.09
   2  13  -6   -0.91    1.27
   2  13  -6    0.32    1.15
   1  13  -6    4.80    1.31
   1  13  -6    5.30    1.39
   0  13  -6    2.37    1.19
   0  13  -6   -0.46    1.10
  -1  13  -6    9.30    1.55
  -2  13  -6    5.34    1.42
  -3  13  -6    4.52    1.40
   3 -13   6    4.54    1.26
  -4  13  -6   -0.71    1.14
   4 -13   6    0.52    1.13
  -5  13  -6    0.28    1.22
   5 -13   6   -1.11    1.13
  -6  13  -6    2.04    1.30
   6 -13   6    0.21    1.20
  -7  13  -6   -1.61    1.13
   7 -13   6    1.23    1.23
  -8  13  -6    2.29    1.33
   8 -13   6    1.87    1.39
   9 -13   6    2.25    1.41
  10 -13   6    2.31    1.38
   5  12  -6   -0.23    1.59
   5  12  -6   -0.34    0.94
   4  12  -6    0.00    1.43
   4  12  -6   -1.86    0.92
   3  12  -6    3.95    1.55
   3  12  -6    3.97    1.17
   2  12  -6    0.83    1.07
   2  12  -6    1.06    1.27
   1  12  -6    4.00    1.25
   1  12  -6    2.25    1.17
   0  12  -6    3.92    1.13
   0  12  -6    3.03    1.23
  -1  12  -6    1.14    1.09
  -1  12  -6   -0.16    0.89
  -2  12  -6    1.41    1.13
  -2  12  -6    0.68    0.79
   2 -12   6    2.04    1.05
  -3  12  -6   14.69    1.71
   3 -12   6   17.21    1.71
  -4  12  -6   21.57    1.98
   4 -12   6   25.11    1.95
  -5  12  -6   19.70    1.87
   5 -12   6   15.40    1.77
  -6  12  -6   -0.79    0.97
   6 -12   6   -2.39    1.03
  -7  12  -6    2.33    1.23
   7 -12   6    2.00    1.23
   8 -12   6   -1.06    1.12
   9 -12   6    0.41    1.22
  10 -12   6    0.76    1.28
  11 -12   6    0.90    1.27
   6  11  -6    2.63    1.74
   6  11  -6    3.78    0.93
   5  11  -6    0.82    0.92
   5  11  -6   -0.86    1.51
   4  11  -6    0.71    1.35
   4  11  -6    1.24    0.94
   3  11  -6    6.17    1.54
   3  11  -6    4.23    1.14
   2  11  -6    3.79    1.32
   2  11  -6    3.30    1.10
   1  11  -6    3.77    1.19
   1  11  -6    2.95    1.13
   0  11  -6    3.91    1.07
   0  11  -6    2.91    1.09
  -1  11  -6   25.26    1.87
   1 -11   6   28.20    1.77
  -2  11  -6   -0.57    0.98
   2 -11   6    1.56    1.05
  -3  11  -6   22.11    1.85
   3 -11   6   23.88    1.63
   3 -11   6   19.59    1.73
  -4  11  -6   10.12    1.47
   4 -11   6    8.84    1.00
   4 -11   6    8.53    1.39
  -5  11  -6    0.15    1.01
   5 -11   6   -0.76    1.02
  -6  11  -6   -0.44    1.02
   6 -11   6    0.90    0.99
  -7  11  -6   15.93    1.72
   7 -11   6   16.62    1.79
   8 -11   6    7.45    1.47
   9 -11   6    8.10    1.52
  10 -11   6    3.56    1.35
  11 -11   6    0.16    1.25
   7  10  -6    3.47    0.68
   7  10  -6    3.49    1.82
   6  10  -6   -0.42    0.73
   6  10  -6    3.15    1.64
   5  10  -6    7.85    1.70
   5  10  -6    4.95    0.97
   4  10  -6    1.11    1.33
   4  10  -6    0.79    0.88
   3  10  -6    0.83    1.16
   3  10  -6   -0.27    0.89
   2  10  -6    3.84    0.99
   2  10  -6    3.84    1.07
   2  10  -6    3.88    1.25
   1  10  -6   18.13    1.58
   1  10  -6   14.95    1.41
   1  10  -6   22.47    1.75
   0  10  -6    3.19    1.11
   0 -10   6    3.47    1.02
  -1  10  -6    1.41    0.98
   1 -10   6    1.03    0.90
  -2  10  -6    0.10    0.98
   2 -10   6    0.02    0.87
   2 -10   6   -0.92    0.68
  -3  10  -6    6.88    1.26
   3 -10   6    5.53    1.20
   3 -10   6    6.63    0.95
  -4  10  -6   39.07    2.16
   4 -10   6   37.13    2.11
  -5  10  -6   22.50    1.79
   5 -10   6   21.67    1.79
  -6  10  -6   10.18    1.41
   6 -10   6   11.64    1.48
  -7  10  -6   -0.04    1.06
   7 -10   6    2.74    1.18
   8 -10   6   11.57    1.56
   9 -10   6    4.34    1.31
  10 -10   6   -0.23    1.11
  11 -10   6    2.70    1.32
  12 -10   6    6.20    1.47
   8   9  -6    0.11    1.67
   7   9  -6    0.33    0.52
   7   9  -6   -2.89    1.42
   6   9  -6    0.90    1.46
   6   9  -6    0.46    0.69
   5   9  -6   -0.62    1.26
   5   9  -6    0.00    0.73
   4   9  -6   -0.45    1.17
   4   9  -6   -0.31    0.78
   3   9  -6    4.51    1.02
   3   9  -6    5.76    1.36
   3   9  -6    5.93    1.07
   2   9  -6    0.59    0.80
   2   9  -6    1.36    0.91
   1   9  -6   21.84    1.62
   1   9  -6   19.61    1.45
  -1  -9   6   21.26    1.39
   0   9  -6    1.61    0.91
   0  -9   6    1.24    0.81
  -1   9  -6    5.73    1.10
   1  -9   6    5.14    1.03
   1  -9   6    6.42    0.94
  -2   9  -6   14.35    1.44
   2  -9   6   13.69    1.37
   2  -9   6   14.56    1.18
  -3   9  -6    2.03    0.99
   3  -9   6   -0.81    0.85
   3  -9   6    1.67    0.70
  -4   9  -6    3.86    1.07
   4  -9   6    2.85    1.02
  -5   9  -6   -0.27    0.93
   5  -9   6    0.02    0.98
  -6   9  -6    0.18    0.97
   6  -9   6    2.20    1.06
  -7   9  -6   23.32    1.81
   7  -9   6   20.71    1.74
   8  -9   6    5.17    1.23
   9  -9   6   10.27    1.52
  10  -9   6    1.55    1.19
  11  -9   6    0.41    1.12
  12  -9   6    1.21    1.28
   9   8  -6    0.58    1.77
   8   8  -6   -0.99    1.56
   7   8  -6    0.95    1.45
   6   8  -6    1.16    1.42
   6   8  -6    0.70    0.63
   5   8  -6   -0.60    0.67
   5   8  -6   -0.65    1.19
   4   8  -6    0.78    0.75
   4   8  -6   -0.32    0.80
   4   8  -6    0.71    1.17
   3   8  -6    2.91    0.91
   3   8  -6    4.24    0.96
   2   8  -6    8.72    1.12
   2   8  -6    8.82    1.10
  -2  -8   6    7.23    0.94
   1   8  -6    0.42    0.74
   1   8  -6    0.37    0.79
  -1  -8   6    2.30    0.80
   0   8  -6   32.15    1.72
   0  -8   6   32.58    1.71
   0  -8   6   34.21    1.83
  -1   8  -6   -0.37    0.80
   1  -8   6   -0.42    0.72
   1  -8   6   -0.64    0.57
  -2   8  -6   21.99    1.56
   2  -8   6   21.73    1.48
   2  -8   6   21.26    1.33
  -3   8  -6    1.13    0.89
   3  -8   6    1.68    0.88
  -4   8  -6    4.33    1.04
   4  -8   6    1.80    0.94
  -5   8  -6    8.87    1.21
   5  -8   6    9.04    1.23
  -6   8  -6    0.89    0.89
   6  -8   6    2.08    1.00
  -7   8  -6    1.16    0.88
   7  -8   6    2.85    1.01
   8  -8   6    1.06    1.06
   9  -8   6    3.18    1.17
  10  -8   6   -1.20    1.05
  11  -8   6    0.46    1.12
  12  -8   6    2.92    1.28
   9   7  -6    2.29    1.73
   8   7  -6    1.29    1.60
   7   7  -6    0.55    1.42
   6   7  -6    1.90    0.59
   6   7  -6    3.50    1.40
   5   7  -6    3.31    0.75
   5   7  -6    4.16    1.33
   5   7  -6    1.91    0.90
   4   7  -6    9.21    0.89
   4   7  -6    6.93    0.93
   4   7  -6    6.92    1.07
   3   7  -6   -0.19    0.72
   3   7  -6   -0.18    0.30
   3   7  -6   -0.53    0.66
  -3  -7   6   -0.84    0.55
   2   7  -6   24.69    1.36
   2   7  -6   26.04    1.45
   2   7  -6   25.76    1.49
  -2  -7   6   25.72    1.34
   1   7  -6    5.57    0.85
   1   7  -6    6.81    0.95
  -1  -7   6    6.63    0.87
  -1  -7   6    7.86    1.02
   0   7  -6    4.14    0.89
   0  -7   6    3.96    0.83
   0  -7   6    3.31    0.79
  -1   7  -6   65.92    2.41
   1  -7   6   64.42    2.29
   1  -7   6   62.63    2.34
  -2   7  -6    0.29    0.79
  -2   7  -6    0.84    0.58
   2  -7   6   -0.26    0.73
   2  -7   6   -0.03    0.55
  -3   7  -6    0.79    0.82
  -3   7  -6    2.36    0.60
   3  -7   6    2.46    0.86
  -4   7  -6    5.57    0.68
  -4   7  -6    6.78    1.04
   4  -7   6    5.56    1.02
  -5   7  -6    3.19    0.56
  -5   7  -6    3.87    0.97
   5  -7   6    4.07    1.00
  -6   7  -6   31.60    1.17
  -6   7  -6   33.27    1.79
   6  -7   6   30.50    1.80
  -7   7  -6    2.55    0.42
  -7   7  -6    2.02    0.96
   7  -7   6    2.99    1.00
   8  -7   6    2.48    0.99
   9  -7   6   -0.27    0.94
  10  -7   6   11.56    1.47
  11  -7   6    2.84    1.21
  12  -7   6    2.77    1.25
  10   6  -6    5.54    1.93
   9   6  -6    7.83    1.92
   8   6  -6    2.74    1.44
   7   6  -6    0.41    1.31
   6   6  -6   -0.41    0.49
   6   6  -6   -0.76    1.16
   6   6  -6    0.80    0.48
   6   6  -6   -0.55    0.72
   5   6  -6    0.41    1.17
   5   6  -6    0.72    0.55
   5   6  -6   -0.82    0.73
   5   6  -6    0.59    0.63
   4   6  -6    5.97    0.75
   4   6  -6    4.48    0.78
   4   6  -6    6.06    0.97
   3   6  -6    1.77    0.72
   3   6  -6    0.61    0.68
   3   6  -6    0.81    0.43
  -3  -6   6    1.77    0.59
   2   6  -6    0.44    0.59
   2   6  -6   -0.31    0.58
   2   6  -6    0.25    0.66
  -2  -6   6    0.04    0.63
  -2  -6   6   -0.44    0.54
   1   6  -6    8.84    0.95
  -1  -6   6    8.69    0.88
  -1  -6   6    7.56    0.97
   0   6  -6   19.39    1.31
   0   6  -6   20.80    1.29
   0  -6   6   21.29    1.35
   0  -6   6   22.18    1.26
  -1   6  -6    4.92    0.86
  -1   6  -6    7.06    0.83
   1  -6   6    6.44    0.87
   1  -6   6    7.39    0.82
  -2   6  -6  108.53    3.09
  -2   6  -6  109.28    3.33
   2  -6   6  104.84    3.30
  -3   6  -6    1.41    0.52
  -3   6  -6    1.81    0.79
   3  -6   6    1.76    0.77
  -4   6  -6    1.26    0.53
  -4   6  -6    0.47    0.76
   4  -6   6   -0.94    0.71
  -5   6  -6    7.52    1.06
  -5   6  -6    7.88    0.68
   5  -6   6    8.07    1.08
  -6   6  -6   -0.33    0.43
  -6   6  -6    0.05    0.75
   6  -6   6   -0.94    0.80
  -7   6  -6    0.66    0.84
  -7   6  -6   -0.41    0.43
   7  -6   6    0.70    0.91
   8  -6   6   10.43    1.29
   9  -6   6    1.03    0.94
  10  -6   6    1.34    1.06
  11  -6   6    2.47    1.13
  12  -6   6   -0.52    1.01
  11   5  -6    2.81    1.90
  10   5  -6   -0.98    1.57
   9   5  -6    1.17    1.45
   8   5  -6    0.57    1.35
   7   5  -6   -0.99    1.17
   6   5  -6    8.67    0.65
   6   5  -6    8.02    1.54
   6   5  -6    7.39    1.12
   6   5  -6    7.99    0.66
   5   5  -6    0.39    0.56
   5   5  -6    0.31    0.52
   5   5  -6    1.65    0.80
  -5  -5   6   -0.26    0.79
   4   5  -6   15.13    1.03
   4   5  -6   16.71    1.31
   4   5  -6   13.64    0.95
   3   5  -6    2.01    0.52
   3   5  -6    3.26    0.72
   3   5  -6    2.43    0.68
  -3  -5   6    2.38    0.58
  -3  -5   6    2.64    0.80
   2   5  -6   -0.49    0.52
   2   5  -6   -0.35    0.65
   2   5  -6    0.12    0.55
   2   5  -6   -0.08    0.59
  -2  -5   6    0.44    0.53
  -2  -5   6    0.00    0.65
   1   5  -6   64.06    2.28
   1   5  -6   63.95    2.20
  -1  -5   6   63.43    2.24
  -1  -5   6   64.09    2.13
   0   5  -6   48.24    1.88
   0   5  -6   48.46    1.88
   0  -5   6   49.11    1.84
   0  -5   6   49.93    1.89
  -1   5  -6   33.01    1.49
  -1   5  -6   30.33    1.39
   1  -5   6   34.06    1.53
  -2   5  -6   69.65    2.38
  -2   5  -6   66.76    2.13
   2  -5   6   67.08    2.34
  -3   5  -6    0.73    0.63
  -3   5  -6    0.72    0.49
   3  -5   6    0.35    0.71
  -4   5  -6   -0.41    0.45
  -4   5  -6   -0.41    0.65
   4  -5   6   -0.02    0.69
  -5   5  -6    9.60    1.05
   5  -5   6   10.52    1.11
  -6   5  -6    9.58    1.10
   6  -5   6    9.26    1.10
  -7   5  -6    2.37    0.83
   7  -5   6    2.53    0.93
   8  -5   6    7.14    1.12
   9  -5   6    9.59    1.26
  10  -5   6    2.19    0.98
  11  -5   6    1.08    1.00
  12  -5   6    0.70    1.01
  11   4  -6    0.46    1.72
  10   4  -6   -0.32    1.53
   9   4  -6    4.80    1.51
   8   4  -6    2.14    1.36
   7   4  -6    2.40    1.17
   6   4  -6   21.75    1.59
   6   4  -6   21.66    0.89
   6   4  -6   20.82    0.89
  -6  -4   6   23.02    1.54
   5   4  -6    4.99    0.92
   5   4  -6    4.23    0.61
   5   4  -6    5.49    0.59
  -5  -4   6    3.91    0.86
   4   4  -6    0.50    0.49
   4   4  -6   -0.07    0.60
   4   4  -6    0.53    0.54
  -4  -4   6    0.62    0.68
  -4  -4   6    0.02    0.62
   3   4  -6   -0.38    0.38
   3   4  -6    0.40    0.60
   3   4  -6    1.18    0.59
   3   4  -6    0.83    0.58
  -3  -4   6   -0.16    0.60
  -3  -4   6    0.16    0.47
   2   4  -6    8.86    0.84
   2   4  -6    7.83    0.87
   2   4  -6    9.51    0.80
   2   4  -6    8.47    0.81
  -2  -4   6    8.04    0.76
  -2  -4   6    7.35    0.85
   1   4  -6    5.14    0.78
   1   4  -6    5.97    0.76
  -1  -4   6    6.01    0.74
  -1  -4   6    6.44    0.78
   0   4  -6    5.52    0.71
   0   4  -6    5.87    0.78
   0  -4   6    7.64    0.81
   0  -4   6    7.10    0.79
  -1   4  -6    5.99    0.68
  -1   4  -6    6.68    0.83
   1  -4   6    6.09    0.80
  -2   4  -6    4.93    0.64
  -2   4  -6    5.59    0.76
   2  -4   6    6.68    0.86
  -3   4  -6    5.80    0.82
   3  -4   6    5.87    0.83
  -4   4  -6   -0.10    0.61
   4  -4   6    0.29    0.68
  -5   4  -6   22.99    1.37
   5  -4   6   22.44    1.37
  -6   4  -6    8.74    0.99
   6  -4   6    7.37    1.03
  -7   4  -6   14.10    1.19
   7  -4   6   13.46    1.24
   8  -4   6    2.50    0.87
   9  -4   6    0.04    0.85
  10  -4   6    0.61    0.87
  11  -4   6    0.97    0.94
  12  -4   6    1.06    0.93
  12   3  -6    2.68    1.83
  11   3  -6    3.29    1.75
  10   3  -6   10.18    1.91
   9   3  -6   -0.28    1.36
   8   3  -6   10.87    1.71
   7   3  -6    2.87    1.27
  -7  -3   6    1.90    0.86
   6   3  -6    0.32    0.39
   6   3  -6    0.26    0.41
  -6  -3   6   -0.28    0.69
   5   3  -6    1.65    0.70
   5   3  -6    1.84    0.51
   5   3  -6    2.88    0.49
  -5  -3   6    2.57    0.76
  -5  -3   6    1.16    0.70
   4   3  -6   55.44    2.03
   4   3  -6   59.89    1.80
   4   3  -6   57.81    1.79
   4   3  -6   59.09    2.22
  -4  -3   6   58.23    2.06
  -4  -3   6   56.73    2.14
   3   3  -6    1.04    0.60
   3   3  -6    0.79    0.37
   3   3  -6    0.78    0.52
   3   3  -6    0.83    0.50
  -3  -3   6    0.61    0.47
  -3  -3   6    0.79    0.60
  -3  -3   6    0.30    0.52
   2   3  -6  119.09    3.42
   2   3  -6  121.33    3.28
   2   3  -6  120.56    3.22
   2   3  -6  121.48    3.28
  -2  -3   6  118.33    3.23
  -2  -3   6  118.88    3.43
   1   3  -6   15.86    1.08
   1   3  -6   16.72    1.09
  -1  -3   6   17.51    1.11
  -1  -3   6   18.14    1.00
   0   3  -6    5.31    0.72
   0   3  -6    5.47    0.73
   0  -3   6    6.43    0.76
  -1   3  -6   36.45    1.48
   1  -3   6   33.41    1.46
  -2   3  -6   80.09    2.50
   2  -3   6   82.09    2.53
  -3   3  -6   36.08    1.52
   3  -3   6   36.19    1.55
  -4   3  -6    1.72    0.65
   4  -3   6    0.09    0.66
  -5   3  -6    9.85    0.95
   5  -3   6    8.49    0.99
  -6   3  -6   22.22    1.33
   6  -3   6   23.56    1.44
   6  -3   6   26.06    1.35
   7  -3   6   22.15    1.49
   8  -3   6   17.50    1.29
   9  -3   6    9.16    1.10
  10  -3   6    7.22    1.12
  11  -3   6    7.40    1.11
  12  -3   6   -1.68    0.78
  12   2  -6    2.84    1.78
  11   2  -6    0.25    1.56
  10   2  -6    3.98    1.61
   9   2  -6    2.59    1.36
   8   2  -6    1.53    1.24
  -7  -2   6    3.29    0.88
   6   2  -6   15.20    0.75
   6   2  -6   15.81    0.77
  -6  -2   6   14.97    1.24
  -6  -2   6   13.94    1.20
   5   2  -6    4.14    0.55
   5   2  -6    3.40    0.51
   5   2  -6    3.04    0.73
  -5  -2   6    4.20    0.76
  -5  -2   6    3.20    0.73
   4   2  -6   30.71    1.35
   4   2  -6   30.80    1.17
   4   2  -6   30.54    1.19
   4   2  -6   29.55    1.47
  -4  -2   6   31.60    1.46
  -4  -2   6   28.61    1.45
   3   2  -6   14.94    0.88
   3   2  -6   13.18    0.96
   3   2  -6   15.60    1.06
  -3  -2   6   12.98    1.04
  -3  -2   6   15.17    0.87
  -3  -2   6   16.12    1.04
   2   2  -6    9.15    0.75
   2   2  -6    9.02    0.75
   2   2  -6    8.05    0.67
   2   2  -6    8.82    0.83
  -2  -2   6    9.41    0.75
   1   2  -6    2.31    0.62
   1   2  -6    1.80    0.58
  -1  -2   6    2.87    0.59
   0   2  -6    1.18    0.56
   0  -2   6    1.85    0.61
  -1   2  -6   22.64    1.22
   1  -2   6   24.92    1.23
  -2   2  -6   37.61    1.52
   2  -2   6   36.83    1.53
  -3   2  -6    4.18    0.68
   3  -2   6    3.84    0.74
  -4   2  -6   31.19    1.39
   4  -2   6   28.83    1.37
  -5   2  -6    7.49    0.82
   5  -2   6    5.77    0.81
   5  -2   6    8.06    0.87
  -6   2  -6   15.62    1.10
   6  -2   6   15.75    1.18
   7  -2   6   15.73    1.25
   8  -2   6    0.22    0.78
   9  -2   6   12.62    1.19
  10  -2   6    1.17    0.82
  11  -2   6    3.49    0.90
  12   1  -6    1.74    1.67
  11   1  -6    2.89    1.64
  10   1  -6    2.28    1.42
   9   1  -6    0.89    1.12
   8   1  -6   11.42    1.62
  -8  -1   6   11.95    1.25
   7   1  -6    0.69    0.38
   7   1  -6    1.18    0.41
  -7  -1   6    2.28    0.81
  -7  -1   6    0.60    0.67
   6   1  -6   23.27    0.97
   6   1  -6   25.46    0.99
  -6  -1   6   24.78    1.42
  -6  -1   6   22.92    1.35
   5   1  -6    9.49    0.94
   5   1  -6    8.58    0.68
   5   1  -6    9.65    0.74
  -5  -1   6   10.10    0.93
  -5  -1   6   11.60    0.94
   4   1  -6    6.16    0.64
   4   1  -6    8.10    0.86
   4   1  -6    7.23    0.65
  -4  -1   6    6.88    0.77
  -4  -1   6    6.93    0.60
  -4  -1   6    7.87    0.85
   3   1  -6   27.11    1.29
   3   1  -6   27.29    1.15
   3   1  -6   25.96    1.12
  -3  -1   6   26.19    1.09
  -3  -1   6   27.23    1.17
   2   1  -6   60.81    2.02
   2   1  -6   62.04    1.94
   2   1  -6   61.75    1.76
   2   1  -6   61.10    1.91
  -2  -1   6   61.70    1.89
  -2  -1   6   58.25    1.74
   1   1  -6   76.43    2.28
   1   1  -6   74.34    1.96
  -1  -1   6   74.70    2.25
   0   1  -6   40.81    1.52
   0  -1   6   38.13    1.45
  -1   1  -6   12.65    0.98
   1  -1   6   14.63    1.00
  -2   1  -6   12.13    0.90
   2  -1   6   12.24    0.95
  -3   1  -6    4.47    0.71
   3  -1   6    3.67    0.71
  -4   1  -6   32.50    1.42
   4  -1   6   35.98    1.47
   4  -1   6   32.34    1.48
  -5   1  -6   11.36    0.91
   5  -1   6    8.34    0.93
   5  -1   6    8.24    0.81
  -6   1  -6    1.20    0.61
   6  -1   6    0.64    0.40
   6  -1   6    0.37    0.69
   7  -1   6   10.80    1.07
   8  -1   6   -0.27    0.71
   9  -1   6   13.18    1.15
  10  -1   6    2.59    0.80
  11  -1   6    6.70    0.91
  13   0  -6    1.81    1.75
  12   0  -6    2.10    1.63
  11   0  -6    0.78    1.39
  10   0  -6    5.85    1.52
   9   0  -6   -0.95    1.11
   8   0  -6    0.59    0.42
   8   0  -6    0.94    1.10
   8   0  -6   -0.31    0.41
  -8   0   6   -0.73    0.60
  -8   0   6    1.72    0.78
   7   0  -6    0.58    0.44
   7   0  -6   -0.04    0.45
  -7   0   6    0.45    0.72
  -7   0   6   -0.55    0.55
   6   0  -6    7.88    0.66
   6   0  -6    7.25    0.66
   6   0  -6    7.99    0.89
  -6   0   6    8.52    0.94
  -6   0   6    6.75    0.82
   5   0  -6    6.45    0.64
   5   0  -6    6.28    0.64
   5   0  -6    6.07    0.79
  -5   0   6    6.41    0.75
   4   0  -6   16.74    0.96
   4   0  -6   18.53    1.07
  -4   0   6   15.04    0.96
  -4   0   6   16.45    0.91
   3   0  -6   -0.49    0.50
   3   0  -6    0.11    0.50
   3   0  -6   -0.15    0.50
  -3   0   6   -0.04    0.50
  -3   0   6    0.61    0.43
   2   0  -6    0.00    0.35
   2   0  -6   -0.34    0.53
  -2   0   6   -0.48    0.50
  -2   0   6    0.09    0.36
   1   0  -6    2.34    0.31
   1   0  -6    2.19    0.64
  -1   0   6    2.13    0.57
   0   0  -6    4.78    0.68
   0   0   6    5.29    0.70
  -1   0  -6   20.59    1.03
   1   0   6   20.20    1.13
  -2   0  -6   11.41    0.88
   2   0   6   10.77    0.90
  -3   0  -6   10.39    0.87
   3   0   6    9.71    0.86
   3   0   6   11.31    0.86
  -4   0  -6   10.40    0.87
   4   0   6    8.74    0.88
   4   0   6   12.37    0.93
  -5   0  -6    0.30    0.54
   5   0   6    0.21    0.21
   5   0   6   -0.20    0.66
   6   0   6    3.75    0.66
   6   0   6    3.33    0.80
  -7   0  -6    1.38    0.86
   7   0   6    1.03    0.70
   8   0   6    3.94    0.85
   9   0   6    0.30    0.73
  10   0   6   -0.48    0.67
  11   0   6   10.33    0.82
  13  -1  -6    0.82    1.59
  12  -1  -6   -0.01    1.43
  11  -1  -6    2.75    1.49
  10  -1  -6    0.57    1.19
   9  -1  -6    1.30    0.49
   9  -1  -6    0.45    0.47
   9  -1  -6    0.61    1.10
   8  -1  -6    2.43    0.56
   8  -1  -6    1.29    0.52
  -8   1   6    1.57    0.76
   7  -1  -6    3.38    0.72
   7  -1  -6    4.50    0.59
   7  -1  -6    4.46    0.63
  -7   1   6    4.60    0.85
   6  -1  -6   12.62    0.87
   6  -1  -6    9.83    0.91
   6  -1  -6   12.41    0.86
  -6   1   6   10.97    0.97
   5  -1  -6    2.19    0.61
   5  -1  -6    1.96    0.58
   5  -1  -6    0.80    0.33
  -5   1   6    2.02    0.55
  -5   1   6    2.04    0.50
   4  -1  -6    5.28    0.68
   4  -1  -6    4.16    0.64
   4  -1  -6    6.13    0.65
  -4   1   6    5.91    0.62
  -4   1   6    5.90    0.66
   3  -1  -6   40.56    1.47
  -3   1   6   40.27    1.45
  -3   1   6   37.65    1.26
   2  -1  -6   14.28    1.01
  -2   1   6   14.35    0.62
  -2   1   6   15.87    0.99
   1  -1  -6   12.41    0.90
  -1   1   6   11.22    0.88
   0  -1  -6   40.78    1.53
   0   1   6   38.65    1.54
  -1  -1  -6   40.43    1.59
   1   1   6   44.20    1.63
  -2  -1  -6    6.26    0.70
   2   1   6    6.38    0.79
  -3  -1  -6   21.56    1.14
   3   1   6   19.57    1.15
   3   1   6   20.77    1.08
  -4  -1  -6    2.40    0.63
  -4  -1  -6    2.60    0.62
   4   1   6    1.50    0.64
  -5  -1  -6    2.55    0.64
  -5  -1  -6    3.02    0.76
   5   1   6    3.83    0.65
   5   1   6    2.48    0.72
  -6  -1  -6    0.34    0.73
   6   1   6   -0.18    0.67
   6   1   6   -0.28    0.53
  -7  -1  -6    0.00    0.78
   7   1   6    0.19    0.69
   8   1   6    0.39    0.68
   9   1   6    3.67    0.78
  10   1   6    1.71    0.65
  13  -2  -6   -0.11    1.42
  12  -2  -6    0.84    1.38
  11  -2  -6    3.37    0.52
  11  -2  -6    3.96    1.44
  10  -2  -6    0.16    1.12
  10  -2  -6    1.30    0.54
   9  -2  -6   27.32    1.20
   9  -2  -6   26.25    1.23
   9  -2  -6   23.22    1.93
  -9   2   6   25.60    1.71
   8  -2  -6   11.33    0.91
   8  -2  -6   12.33    0.96
  -8   2   6   11.64    1.14
   7  -2  -6   18.48    1.05
   7  -2  -6   17.30    1.12
   7  -2  -6   16.58    1.11
   6  -2  -6    1.95    0.42
   6  -2  -6    3.24    0.66
   6  -2  -6    4.17    0.65
  -6   2   6    4.15    0.63
   5  -2  -6    7.35    0.76
   5  -2  -6    9.04    0.79
   5  -2  -6    8.78    0.78
  -5   2   6    7.77    0.77
   4  -2  -6   -0.01    0.54
   4  -2  -6    1.00    0.59
  -4   2   6    0.33    0.51
   3  -2  -6   82.37    2.48
  -3   2   6   81.80    2.47
   2  -2  -6   47.67    1.73
  -2   2   6   47.18    1.72
   1  -2  -6    6.57    0.74
  -1   2   6    7.72    0.82
   0  -2  -6   11.69    0.50
   0  -2  -6   10.86    0.89
   0   2   6   10.70    0.90
  -1  -2  -6    3.17    0.44
  -1  -2  -6    3.09    0.65
   1   2   6    4.02    0.68
  -2  -2  -6   13.14    1.02
  -2  -2  -6   14.32    0.85
   2   2   6   13.05    0.99
  -3  -2  -6    1.20    0.56
  -3  -2  -6    0.83    0.54
   3   2   6    1.78    0.65
   3   2   6    2.50    0.57
  -4  -2  -6    0.12    0.57
  -4  -2  -6    0.29    0.57
   4   2   6    0.09    0.15
   4   2   6   -0.68    0.60
  -5  -2  -6    9.71    1.04
   5   2   6    9.40    0.95
   5   2   6   11.56    0.92
  -6  -2  -6    1.48    0.82
   6   2   6    1.62    0.70
   7   2   6    1.48    0.75
   8   2   6    8.22    0.90
   9   2   6    1.06    0.67
  13  -3  -6   -0.62    1.43
  12  -3  -6    6.38    0.68
  12  -3  -6    8.33    1.68
  11  -3  -6    9.87    0.87
  11  -3  -6    6.91    1.47
  10  -3  -6    0.39    0.65
  10  -3  -6    0.33    1.10
   9  -3  -6   18.33    1.69
   9  -3  -6   20.41    1.26
   8  -3  -6    0.27    0.58
   8  -3  -6   -0.91    0.61
   8  -3  -6   -0.23    0.55
   7  -3  -6    0.13    0.64
   7  -3  -6   -0.08    0.52
   7  -3  -6    0.20    0.25
  -7   3   6    0.76    0.58
   6  -3  -6    4.12    0.64
   6  -3  -6    4.82    0.76
   6  -3  -6    4.81    0.70
  -6   3   6    4.73    0.71
   5  -3  -6    8.84    0.89
  -5   3   6   10.80    0.90
   4  -3  -6   15.11    1.08
  -4   3   6   14.99    1.11
   3  -3  -6    2.00    0.66
  -3   3   6    3.06    0.68
   2  -3  -6    8.92    0.87
  -2   3   6   10.49    0.90
   1  -3  -6   -0.35    0.57
  -1   3   6    0.17    0.26
  -1   3   6    0.27    0.62
   0  -3  -6    9.09    0.85
   0   3   6   11.31    0.93
   0   3   6    9.75    0.58
  -1  -3  -6   18.20    0.85
  -1  -3  -6   18.41    1.17
   1   3   6   19.28    1.19
  -2  -3  -6   11.45    0.93
  -2  -3  -6   11.78    0.88
   2   3   6   12.06    1.00
   2   3   6   11.80    0.93
  -3  -3  -6   -0.06    0.51
  -3  -3  -6   -0.04    0.55
   3   3   6   -0.03    0.63
   3   3   6   -0.15    0.51
  -4  -3  -6    5.61    0.83
  -4  -3  -6    6.31    0.77
   4   3   6    4.64    0.84
  -5  -3  -6   22.73    1.39
   5   3   6   24.36    1.27
   5   3   6   23.28    1.37
  -6  -3  -6    6.33    1.03
   6   3   6    6.57    0.88
   7   3   6    1.67    0.73
   8   3   6    1.52    0.69
   9   3   6   -0.01    0.58
  13  -4  -6    3.54    0.70
  13  -4  -6    2.93    1.44
  12  -4  -6   -0.08    0.65
  12  -4  -6   -0.05    1.15
  11  -4  -6   14.82    1.67
  11  -4  -6   12.12    1.10
  10  -4  -6    0.36    0.93
  10  -4  -6   -0.09    0.71
   9  -4  -6    6.84    0.96
   9  -4  -6   10.52    1.30
   8  -4  -6    6.48    0.75
   8  -4  -6    5.65    0.87
   7  -4  -6    0.08    0.66
   7  -4  -6    0.31    0.51
   7  -4  -6   -0.08    0.56
  -7   4   6   -0.59    0.59
   6  -4  -6    0.46    0.67
   6  -4  -6    0.45    0.50
  -6   4   6   -0.06    0.62
   5  -4  -6   -0.02    0.67
  -5   4   6    0.21    0.64
   4  -4  -6   62.20    2.15
  -4   4   6   59.93    2.13
   3  -4  -6   83.57    2.62
  -3   4   6   79.84    2.62
   2  -4  -6   18.16    1.23
  -2   4   6   19.70    1.26
   1  -4  -6   52.86    1.95
  -1   4   6   54.01    1.98
  -1   4   6   52.94    1.48
   0  -4  -6   21.09    1.23
   0   4   6   20.45    1.21
   0   4   6   19.34    0.86
  -1  -4  -6   -0.20    0.54
   1   4   6    0.54    0.44
   1   4   6    1.14    0.65
  -2  -4  -6    8.11    0.76
  -2  -4  -6    8.47    0.86
   2   4   6    8.05    0.87
   2   4   6    7.39    0.90
   2   4   6    8.21    0.84
  -3  -4  -6    4.86    0.77
  -3  -4  -6    6.65    0.82
   3   4   6    5.02    0.83
   3   4   6    4.80    0.71
   3   4   6    6.68    0.80
  -4  -4  -6    3.73    0.81
   4   4   6    4.24    0.64
   4   4   6    4.91    0.89
   4   4   6    1.71    0.51
  -5  -4  -6   10.41    1.14
   5   4   6   10.15    1.04
  -6  -4  -6    1.91    0.86
   6   4   6    0.32    0.72
   7   4   6    0.02    0.68
   8   4   6   -0.13    0.67
   9   4   6    0.49    0.55
  13  -5  -6    5.81    1.47
  13  -5  -6    4.81    0.90
  12  -5  -6    2.10    1.25
  12  -5  -6    0.52    0.78
  11  -5  -6    1.30    1.12
  11  -5  -6    1.65    0.85
  10  -5  -6    0.63    0.92
  10  -5  -6   -0.43    0.77
   9  -5  -6    1.89    1.00
   9  -5  -6    2.74    0.86
   8  -5  -6    0.12    0.77
   8  -5  -6    1.69    0.80
   8  -5  -6    0.23    0.49
  -8   5   6    0.89    0.71
   7  -5  -6    1.61    0.75
   7  -5  -6    2.74    0.80
   7  -5  -6    2.08    0.57
  -7   5   6    2.82    0.79
   6  -5  -6    2.08    0.79
   6  -5  -6    3.30    0.83
  -6   5   6    2.46    0.76
   5  -5  -6    2.01    0.74
   5  -5  -6    2.96    0.77
  -5   5   6    1.85    0.79
   4  -5  -6   -0.62    0.64
   4  -5  -6    0.30    0.64
  -4   5   6   -0.37    0.65
   3  -5  -6   38.37    1.73
  -3   5   6   38.22    1.72
   2  -5  -6   82.95    2.70
  -2   5   6   83.03    2.69
   1  -5  -6   40.16    1.71
  -1   5   6   37.93    1.30
  -1   5   6   38.28    1.75
   0  -5  -6   23.25    1.34
   0   5   6   24.91    1.05
   0   5   6   25.56    1.40
  -1  -5  -6    6.76    0.86
   1   5   6    6.64    0.93
   1   5   6    5.27    0.67
  -2  -5  -6    0.43    0.59
  -2  -5  -6   -0.56    0.59
   2   5   6   -1.12    0.69
  -3  -5  -6    3.80    0.80
  -3  -5  -6    3.69    0.72
   3   5   6    3.09    0.72
   3   5   6    2.32    0.81
  -4  -5  -6    5.56    0.96
   4   5   6    7.16    0.99
  -5  -5  -6    0.30    0.74
   5   5   6    1.06    0.76
   6   5   6    1.68    0.83
   7   5   6    0.00    0.71
   8   5   6    2.17    0.75
  13  -6  -6    4.62    1.02
  13  -6  -6    3.17    1.35
  12  -6  -6    0.17    1.05
  12  -6  -6    1.58    0.98
  11  -6  -6   16.78    1.65
  11  -6  -6   15.95    1.43
  10  -6  -6    1.79    0.94
  10  -6  -6    0.33    0.85
  10  -6  -6    0.33    0.88
   9  -6  -6   15.54    0.92
   9  -6  -6   12.30    1.28
   9  -6  -6   12.35    1.29
   9  -6  -6   13.93    1.33
   8  -6  -6   -0.17    0.75
   8  -6  -6    0.83    0.51
   8  -6  -6   -0.27    0.78
  -8   6   6    0.79    0.77
   7  -6  -6    4.31    0.98
   7  -6  -6    4.42    0.97
  -7   6   6    7.02    0.99
   6  -6  -6   21.49    1.48
   6  -6  -6   21.15    1.42
  -6   6   6   21.16    1.40
   5  -6  -6   20.88    1.40
   5  -6  -6   20.87    1.44
  -5   6   6   19.46    1.38
   4  -6  -6    2.60    0.83
   4  -6  -6    3.16    0.85
  -4   6   6    4.01    0.81
   3  -6  -6    1.43    0.74
   3  -6  -6    0.65    0.71
  -3   6   6    2.08    0.80
   2  -6  -6   -0.39    0.67
  -2   6   6    1.11    0.75
   1  -6  -6    7.68    0.95
  -1   6   6    7.83    0.69
  -1   6   6    6.53    0.96
   0  -6  -6    5.86    0.89
   0   6   6    5.22    0.66
   0   6   6    5.00    0.97
  -1  -6  -6   28.84    1.58
   1   6   6   27.88    1.57
   1   6   6   32.31    1.36
  -2  -6  -6    6.36    0.91
   2   6   6    5.64    0.95
   2   6   6    7.39    0.87
   3   6   6   26.76    1.55
  -4  -6  -6    0.59    0.80
   4   6   6    0.12    0.79
  -5  -6  -6   11.77    1.31
   5   6   6   11.13    1.17
   6   6   6    3.94    0.94
   7   6   6    0.70    0.76
   8   6   6    0.18    0.68
  13  -7  -6    6.40    1.26
  12  -7  -6    1.39    1.04
  11  -7  -6    2.77    1.03
  11  -7  -6    3.17    1.05
  11  -7  -6    0.95    0.97
  10  -7  -6   -1.20    0.84
  10  -7  -6    0.34    0.82
  10  -7  -6    1.55    0.95
   9  -7  -6   -0.26    0.37
   9  -7  -6    1.17    0.95
   9  -7  -6    0.93    0.74
   9  -7  -6    0.50    0.90
   8  -7  -6   11.53    1.27
   8  -7  -6    9.56    0.75
   8  -7  -6    9.63    1.23
  -8   7   6    8.62    1.20
   7  -7  -6    5.92    1.06
   7  -7  -6    4.17    1.00
  -7   7   6    5.21    1.06
   6  -7  -6    2.39    0.91
   6  -7  -6    1.86    0.89
  -6   7   6    0.43    0.85
   5  -7  -6   -0.24    0.79
   5  -7  -6    0.71    0.81
  -5   7   6    0.66    0.83
   4  -7  -6    1.01    0.76
   4  -7  -6    3.16    0.83
  -4   7   6    1.87    0.88
   3  -7  -6   44.74    1.99
   3  -7  -6   42.64    2.00
  -3   7   6   45.78    2.04
   2  -7  -6   37.92    1.85
  -2   7   6   38.77    1.91
   1  -7  -6   30.04    1.63
  -1   7   6   31.07    1.70
  -1   7   6   27.60    1.31
   0  -7  -6   35.37    1.77
   0   7   6   35.76    1.87
   0   7   6   39.35    1.57
  -1  -7  -6   -0.32    0.66
   1   7   6    2.03    0.66
   1   7   6    1.31    0.84
   2   7   6    0.30    0.82
   2   7   6    0.61    0.71
   3   7   6   -0.51    0.84
   4   7   6   11.92    1.26
   5   7   6    3.87    1.00
   6   7   6    1.04    0.89
   7   7   6   -0.01    0.78
  13  -8  -6    1.20    1.13
  12  -8  -6    0.66    1.08
  12  -8  -6    0.33    1.08
  11  -8  -6    0.85    1.04
  11  -8  -6    0.15    1.01
  10  -8  -6    0.20    0.90
  10  -8  -6    0.46    0.95
   9  -8  -6    1.40    0.96
   9  -8  -6   -0.58    0.86
   9  -8  -6    1.09    0.69
   8  -8  -6   14.72    1.52
  -8   8   6   19.58    1.61
   7  -8  -6    1.04    0.92
  -7   8   6    0.27    0.96
   6  -8  -6    6.40    1.11
   6  -8  -6    5.46    1.10
  -6   8   6    5.19    1.11
   5  -8  -6   10.89    1.25
   5  -8  -6    8.14    1.21
  -5   8   6   12.53    1.34
   4  -8  -6   31.79    1.81
   4  -8  -6   32.72    1.86
  -4   8   6   28.33    1.80
   3  -8  -6    0.63    0.76
   3  -8  -6   -1.42    0.66
  -3   8   6    1.05    0.91
   2  -8  -6    9.72    1.19
  -2   8   6    9.98    1.30
   1  -8  -6    0.97    0.85
  -1   8   6   -0.07    0.59
  -1   8   6    0.01    0.88
   0  -8  -6    0.13    0.80
   0   8   6    2.66    0.71
   0   8   6    2.94    1.05
  -1  -8  -6    0.56    0.81
   1   8   6    0.22    0.93
   1   8   6    0.71    0.70
   2   8   6    0.92    0.71
   2   8   6   -0.27    0.86
   3   8   6   -0.06    0.88
   4   8   6    2.32    0.97
   5   8   6   -0.33    0.92
   6   8   6    1.29    0.94
   7   8   6   -0.37    0.83
  13  -9  -6    2.19    1.25
  12  -9  -6    1.82    1.17
  12  -9  -6    1.99    1.17
  11  -9  -6    2.21    1.15
  11  -9  -6    1.03    1.11
  10  -9  -6    8.24    1.39
  10  -9  -6    5.73    1.30
   9  -9  -6   12.45    1.47
   8  -9  -6   -0.41    0.95
  -8   9   6   -1.69    0.83
   7  -9  -6    5.00    1.18
  -7   9   6    2.33    1.05
   6  -9  -6   20.10    1.71
  -6   9   6   17.85    1.63
   5  -9  -6   24.20    1.76
   5  -9  -6   21.11    1.71
  -5   9   6   19.35    1.69
   4  -9  -6   39.30    2.10
   4  -9  -6   36.87    2.04
  -4   9   6   43.62    2.21
   3  -9  -6    6.10    1.17
   3  -9  -6    9.84    1.26
  -3   9   6    7.51    1.26
   2  -9  -6   12.79    1.34
  -2   9   6   11.48    1.42
   1  -9  -6   13.11    1.34
  -1   9   6   13.46    1.46
  -1   9   6   13.33    1.12
   0  -9  -6   16.19    1.45
   0   9   6   17.77    1.33
   0   9   6   18.66    1.60
   1   9   6   -0.40    0.87
   1   9   6   -0.02    0.68
   2   9   6    2.58    1.04
   2   9   6    1.74    0.79
   3   9   6    2.33    0.88
   3   9   6   -1.15    0.90
   4   9   6    5.43    1.18
   5   9   6   -0.61    0.94
   6   9   6    6.68    1.15
  13 -10  -6   -0.91    1.11
  13 -10  -6    0.80    1.23
  12 -10  -6    2.33    1.24
  12 -10  -6    0.32    1.21
  11 -10  -6   -1.04    1.10
  11 -10  -6    0.82    1.16
  10 -10  -6   -0.42    1.09
  10 -10  -6    1.62    1.15
   9 -10  -6    6.02    1.31
   8 -10  -6    0.72    0.98
  -8  10   6   -1.18    1.02
   7 -10  -6    6.63    1.26
  -7  10   6    7.61    1.32
   6 -10  -6    6.89    1.27
  -6  10   6    5.56    1.28
   5 -10  -6   22.38    1.76
   5 -10  -6   24.74    1.83
  -5  10   6   23.22    1.84
   4 -10  -6   -0.10    0.96
   4 -10  -6   -0.07    0.95
  -4  10   6   -1.15    0.98
   3 -10  -6    4.20    1.15
   3 -10  -6    2.31    1.03
  -3  10   6    3.56    1.15
   2 -10  -6    5.54    1.13
  -2  10   6    3.57    1.18
  -2  10   6    4.94    0.86
   1 -10  -6    1.12    0.91
  -1  10   6    0.21    0.65
  -1  10   6    1.01    1.03
   0  10   6    2.94    1.11
   0  10   6    4.32    0.83
   1  10   6    0.53    1.03
   1  10   6    1.08    0.78
   2  10   6    0.22    0.78
   2  10   6   -1.00    0.95
   3  10   6    3.63    1.18
   3  10   6    2.50    1.00
   4  10   6    2.86    1.13
   5  10   6    4.06    1.14
  13 -11  -6   -1.35    1.18
  12 -11  -6   -1.29    1.07
  12 -11  -6    1.15    1.27
  11 -11  -6    1.95    1.25
  11 -11  -6   -0.04    1.25
  10 -11  -6    2.48    1.26
   9 -11  -6    4.44    1.32
   8 -11  -6    1.26    1.13
  -8  11   6   -0.63    1.07
   7 -11  -6   -0.76    1.02
  -7  11   6    0.04    1.05
   6 -11  -6   -0.13    1.02
   6 -11  -6    0.51    0.98
  -6  11   6    1.16    1.12
   5 -11  -6    3.98    1.23
   5 -11  -6    4.66    1.23
  -5  11   6    4.82    1.29
   4 -11  -6    4.43    1.21
   4 -11  -6    4.57    1.18
  -4  11   6    3.23    1.21
   3 -11  -6    8.77    1.35
   3 -11  -6    8.39    1.33
  -3  11   6   11.33    1.56
   2 -11  -6   -0.04    0.95
  -2  11   6   -1.01    0.64
  -2  11   6   -0.08    1.08
  -1  11   6    1.04    1.08
  -1  11   6    2.78    0.86
   0  11   6    5.11    0.95
   0  11   6    4.12    1.29
   1  11   6    4.01    0.97
   1  11   6    4.42    1.29
   2  11   6    7.86    1.43
   2  11   6    8.20    1.19
   3  11   6   -0.25    1.11
   4  11   6    2.23    1.19
  12 -12  -6    2.41    1.38
  12 -12  -6    1.55    1.41
  11 -12  -6    0.79    1.28
  11 -12  -6    0.43    1.24
  10 -12  -6    2.07    1.31
   9 -12  -6    1.10    1.20
   8 -12  -6   13.47    1.74
  -8  12   6   15.28    1.81
   7 -12  -6   21.23    2.02
  -7  12   6   19.42    1.96
   6 -12  -6    1.30    1.06
   6 -12  -6    2.14    1.13
  -6  12   6    1.57    1.22
   5 -12  -6    9.05    1.50
   5 -12  -6   11.47    1.61
  -5  12   6   11.58    1.56
   4 -12  -6    0.43    1.11
   4 -12  -6    0.92    1.10
  -4  12   6   -0.48    1.09
   3 -12  -6    1.03    1.08
   3 -12  -6    1.42    1.17
  -3  12   6    2.41    1.31
  -2  12   6   -0.79    1.13
  -2  12   6    1.23    0.83
  -1  12   6   -0.40    1.19
  -1  12   6    0.75    0.77
   0  12   6    3.45    0.91
   0  12   6    2.70    1.32
   1  12   6    0.17    1.15
   2  12   6    2.06    1.23
   3  12   6    2.52    1.30
  11 -13  -6    0.34    1.36
  11 -13  -6    1.00    1.42
  10 -13  -6    1.73    1.44
  10 -13  -6    3.97    1.47
   9 -13  -6   -0.83    1.24
   8 -13  -6    7.46    1.56
  -8  13   6    9.65    1.66
   7 -13  -6    0.65    1.23
   7 -13  -6    0.61    1.25
  -7  13   6   -1.31    1.19
   6 -13  -6    0.04    1.20
   6 -13  -6    0.47    1.27
  -6  13   6   -0.21    1.28
   5 -13  -6    1.26    1.28
   5 -13  -6    0.71    1.21
  -5  13   6    1.93    1.33
   4 -13  -6    4.98    1.40
   4 -13  -6    4.05    1.34
  -4  13   6    5.34    1.46
  -3  13   6    8.34    1.15
  -3  13   6    6.10    1.48
  -2  13   6    7.02    1.55
  -2  13   6    8.13    1.14
  -1  13   6    0.30    1.21
   0  13   6    1.76    1.28
   1  13   6    2.17    1.35
   2  13   6   -0.93    1.12
  11 -14  -6    1.40    1.52
  10 -14  -6    5.53    1.67
  10 -14  -6    6.15    1.65
   9 -14  -6   -0.06    1.38
   9 -14  -6    1.39    1.37
   8 -14  -6   -0.72    1.23
   8 -14  -6    0.30    1.36
  -8  14   6   -1.04    1.31
   7 -14  -6    0.53    1.36
   7 -14  -6    0.86    1.28
  -7  14   6    0.63    1.34
   6 -14  -6    3.16    1.43
   6 -14  -6    4.40    1.47
  -6  14   6    2.52    1.39
   5 -14  -6    7.09    1.58
   5 -14  -6    9.67    1.65
  -5  14   6    4.87    1.54
  -4  14   6    0.26    1.44
  -3  14   6    4.49    1.51
  -2  14   6    0.80    1.31
  -1  14   6   -0.45    1.26
   0  14   6    1.78    1.48
   9 -15  -6    3.03    1.55
   9 -15  -6    3.33    1.62
   8 -15  -6    1.38    1.48
   8 -15  -6    2.40    1.44
  -8  15   6    0.27    1.38
   7 -15  -6    9.90    1.85
   7 -15  -6    9.65    1.81
  -7  15   6   11.81    1.99
   6 -15  -6    4.24    1.54
   6 -15  -6    6.89    1.67
  -6  15   6    4.62    1.73
  -5  15   6   13.57    2.00
  -4  15   6   -0.97    1.34
  -3  15   6    0.86    1.44
  -2  15   6    1.22    1.54
   7 -16  -6    2.55    1.60
  -6  16   6   -1.70    1.42
  -5  16   6    1.32    1.56
  -1  16  -7   -0.12    1.36
  -2  16  -7    1.46    1.45
  -3  16  -7    3.88    1.63
  -4  16  -7    4.05    1.67
  -5  16  -7    0.98    1.47
  -6  16  -7    2.04    1.54
   6 -16   7    2.08    1.53
  -7  16  -7    3.78    1.57
   7 -16   7   -0.03    1.42
   1  15  -7    2.33    1.35
   0  15  -7   -0.18    1.31
  -1  15  -7    0.01    1.32
  -2  15  -7    2.60    1.51
  -3  15  -7    4.07    1.47
  -4  15  -7    6.88    1.67
  -5  15  -7   11.44    1.89
   5 -15   7    8.83    1.73
  -6  15  -7   -0.61    1.36
   6 -15   7    0.82    1.34
  -7  15  -7   -0.36    1.39
   7 -15   7   -2.23    1.23
   8 -15   7    2.57    1.49
   3  14  -7    1.53    1.60
   3  14  -7    2.31    1.27
   2  14  -7   -1.89    1.08
   2  14  -7    0.52    1.40
   1  14  -7    2.10    1.27
   1  14  -7    2.42    1.36
   0  14  -7    1.78    1.28
  -1  14  -7    1.53    1.29
  -2  14  -7    1.03    1.39
  -3  14  -7    0.77    1.31
  -4  14  -7   -1.71    1.17
   4 -14   7    2.08    1.27
  -5  14  -7    3.38    1.46
   5 -14   7    6.44    1.51
  -6  14  -7    2.82    1.48
   6 -14   7    6.57    1.61
  -7  14  -7    1.64    1.40
   7 -14   7   -1.00    1.23
   8 -14   7    0.33    1.34
   9 -14   7   -0.72    1.33
   4  13  -7   -0.75    1.08
   4  13  -7    0.45    1.65
   3  13  -7    1.00    1.53
   3  13  -7   -0.49    1.09
   2  13  -7    0.18    1.09
   2  13  -7    0.71    1.33
   1  13  -7    1.04    1.22
   1  13  -7    0.12    1.15
   0  13  -7   -0.76    1.17
   0  13  -7    0.16    1.11
  -1  13  -7    0.29    1.14
  -1  13  -7    1.03    1.00
  -2  13  -7    0.18    1.16
  -3  13  -7    1.57    1.23
   3 -13   7    0.79    1.14
  -4  13  -7    2.45    1.35
   4 -13   7    2.57    1.28
  -5  13  -7    2.63    1.32
   5 -13   7    1.59    1.25
  -6  13  -7    4.15    1.41
   6 -13   7    2.08    1.30
  -7  13  -7    0.19    1.27
   7 -13   7    2.12    1.31
   8 -13   7   -0.02    1.26
   9 -13   7    1.16    1.38
  10 -13   7    2.26    1.44
   5  12  -7    1.95    1.03
   5  12  -7    2.02    1.73
   4  12  -7    6.31    1.78
   4  12  -7    5.85    1.20
   3  12  -7    1.39    1.06
   3  12  -7    2.17    1.43
   2  12  -7    6.16    1.29
   2  12  -7    2.03    1.35
   1  12  -7    1.01    1.06
   1  12  -7   -0.30    1.11
   0  12  -7    1.82    1.19
   0  12  -7    2.28    1.14
  -1  12  -7    2.71    1.01
  -1  12  -7    1.82    1.19
  -2  12  -7    0.78    1.12
   2 -12   7    0.89    1.05
  -3  12  -7    8.36    1.47
   3 -12   7    8.07    1.40
  -4  12  -7   -0.15    1.09
   4 -12   7    0.83    1.12
  -5  12  -7   -1.66    1.06
   5 -12   7    1.31    1.15
  -6  12  -7    1.35    1.17
   6 -12   7    1.67    1.21
  -7  12  -7    0.66    1.18
   7 -12   7    0.94    1.22
   8 -12   7   10.34    1.76
   9 -12   7    1.94    1.32
  10 -12   7    4.23    1.58
  11 -12   7   -0.06    1.29
   6  11  -7    0.85    1.64
   6  11  -7    0.37    0.84
   5  11  -7    2.52    0.97
   5  11  -7    1.74    1.60
   4  11  -7   -0.35    0.93
   4  11  -7   -0.75    1.42
   3  11  -7   -0.21    0.92
   3  11  -7   -0.36    1.26
   2  11  -7    2.10    1.28
   2  11  -7    0.46    1.03
   1  11  -7    5.21    1.25
   1  11  -7    4.67    1.27
   0  11  -7    1.46    1.04
  -1  11  -7    2.64    1.13
   1 -11   7    2.69    0.99
  -2  11  -7    1.25    1.08
   2 -11   7   -0.89    0.92
  -3  11  -7    0.67    1.06
   3 -11   7   -0.62    0.95
  -4  11  -7   -0.08    1.02
   4 -11   7    0.88    1.06
  -5  11  -7   -1.26    1.00
   5 -11   7    0.12    0.93
  -6  11  -7    0.79    1.11
   6 -11   7    0.77    1.11
  -7  11  -7    2.12    1.17
   7 -11   7    0.98    1.14
   8 -11   7    6.10    1.44
   9 -11   7    2.07    1.27
  10 -11   7    4.58    1.42
  11 -11   7    4.09    1.41
   7  10  -7    2.74    1.87
   7  10  -7    0.77    0.68
   6  10  -7    0.65    1.55
   6  10  -7    4.21    0.87
   5  10  -7    0.40    0.86
   5  10  -7   -1.30    1.38
   4  10  -7   -0.55    0.89
   4  10  -7   -1.67    1.20
   3  10  -7    0.70    1.28
   3  10  -7    0.98    1.00
   2  10  -7    4.77    1.07
   2  10  -7    4.52    1.02
   1  10  -7    0.14    0.78
   1  10  -7   -0.24    0.87
   0  10  -7    4.84    1.15
   0 -10   7    2.97    0.97
  -1  10  -7   -0.24    0.98
   1 -10   7    0.91    0.91
  -2  10  -7    6.69    1.28
   2 -10   7    8.52    1.24
  -3  10  -7   55.70    2.54
   3 -10   7   51.91    2.45
   3 -10   7   52.36    2.20
  -4  10  -7   -0.12    0.99
   4 -10   7    0.42    1.00
  -5  10  -7    1.93    1.11
   5 -10   7    2.47    1.10
  -6  10  -7    2.85    1.11
   6 -10   7    0.37    1.04
  -7  10  -7    5.72    1.28
   7 -10   7    5.15    1.25
   8 -10   7   -1.22    1.12
   9 -10   7    8.79    1.50
  10 -10   7   -1.00    1.08
  11 -10   7    1.04    1.31
   8   9  -7    0.18    1.69
   7   9  -7   -0.39    0.56
   7   9  -7    0.42    1.61
   6   9  -7    0.37    0.70
   6   9  -7    2.06    1.47
   5   9  -7    1.58    1.37
   5   9  -7    1.22    0.81
   4   9  -7    5.96    1.03
   4   9  -7    5.44    1.45
   3   9  -7    6.92    1.10
   3   9  -7    5.01    1.03
   2   9  -7    6.71    1.09
   2   9  -7    8.75    1.20
   1   9  -7   17.13    1.42
   1   9  -7   19.69    1.53
  -1  -9   7   17.91    1.34
   0   9  -7   16.42    1.47
   0  -9   7   17.06    1.43
  -1   9  -7   24.24    1.71
   1  -9   7   24.98    1.61
  -2   9  -7    9.34    1.28
   2  -9   7    7.00    1.16
   2  -9   7    7.90    1.00
  -3   9  -7    9.73    1.25
   3  -9   7   10.31    1.30
  -4   9  -7    1.23    1.00
   4  -9   7    1.75    1.00
  -5   9  -7    0.52    0.99
   5  -9   7    0.05    0.98
  -6   9  -7    2.41    1.04
   6  -9   7    1.62    1.02
  -7   9  -7   10.32    1.33
   7  -9   7    9.34    1.41
   8  -9   7    0.10    1.02
   9  -9   7    0.45    1.08
  10  -9   7    0.66    1.14
  11  -9   7    6.31    1.45
  12  -9   7   -0.83    1.25
   9   8  -7   -3.69    1.57
   8   8  -7    0.23    1.61
   7   8  -7    1.34    0.56
   7   8  -7    1.07    1.49
   6   8  -7    2.24    0.73
   6   8  -7    4.08    1.51
   5   8  -7    4.07    1.41
   5   8  -7    2.97    0.83
   4   8  -7    2.58    0.89
   4   8  -7    1.95    0.85
   3   8  -7    3.78    0.98
   3   8  -7    2.99    0.90
   2   8  -7   26.15    1.59
   2   8  -7   26.90    1.60
  -2  -8   7   24.75    1.44
   1   8  -7    3.40    0.97
   1   8  -7    2.74    0.81
  -1  -8   7    2.88    0.84
   0   8  -7   21.76    1.55
   0  -8   7   18.75    1.42
   0  -8   7   18.33    1.39
  -1   8  -7   10.30    1.23
   1  -8   7   10.50    1.16
   1  -8   7    9.74    1.06
  -2   8  -7    0.67    0.81
  -2   8  -7    0.65    0.68
   2  -8   7    0.65    0.86
   2  -8   7    1.61    0.72
  -3   8  -7    6.86    0.87
  -3   8  -7    7.54    1.16
   3  -8   7    7.63    1.17
  -4   8  -7    8.96    0.86
  -4   8  -7   11.23    1.33
   4  -8   7    7.82    1.20
  -5   8  -7    9.80    1.23
  -5   8  -7   12.70    0.96
   5  -8   7    8.84    1.28
  -6   8  -7    0.18    0.49
  -6   8  -7   -0.94    0.88
   6  -8   7    0.03    0.94
  -7   8  -7    2.36    0.47
  -7   8  -7    0.96    0.98
   7  -8   7    1.80    1.09
   8  -8   7    1.29    0.99
   9  -8   7   27.04    1.90
  10  -8   7    2.71    1.21
  11  -8   7   12.74    1.67
  12  -8   7    2.08    1.24
   9   7  -7   -0.58    1.61
   8   7  -7    2.91    1.63
   7   7  -7   -2.25    1.27
   7   7  -7    0.52    0.45
   6   7  -7    0.34    0.60
   6   7  -7   -0.37    1.22
   5   7  -7    2.76    0.91
   5   7  -7    3.38    1.28
   5   7  -7    2.91    0.76
   4   7  -7    6.87    0.94
   4   7  -7    7.27    1.15
   3   7  -7    1.51    0.82
   3   7  -7    2.02    0.86
  -3  -7   7    1.23    0.63
   2   7  -7    0.55    0.69
   2   7  -7    0.41    0.67
   2   7  -7    1.58    0.82
  -2  -7   7    1.02    0.66
   1   7  -7   13.32    1.22
  -1  -7   7   13.78    1.22
  -1  -7   7   16.00    1.17
   0   7  -7    0.69    0.74
   0   7  -7   -0.18    0.76
   0  -7   7    0.22    0.66
   0  -7   7    0.45    0.65
  -1   7  -7    3.48    0.79
  -1   7  -7    1.93    0.88
   1  -7   7    3.80    0.86
   1  -7   7    3.69    0.73
  -2   7  -7   19.03    1.24
  -2   7  -7   16.59    1.38
   2  -7   7   17.77    1.40
  -3   7  -7    4.30    0.99
  -3   7  -7    2.66    0.67
   3  -7   7    1.31    0.87
  -4   7  -7    0.78    0.86
  -4   7  -7    0.62    0.55
   4  -7   7    1.12    0.86
  -5   7  -7    0.99    0.87
  -5   7  -7   -0.12    0.51
   5  -7   7   -1.33    0.79
  -6   7  -7   -0.44    0.49
  -6   7  -7   -0.46    0.83
   6  -7   7    0.42    0.90
  -7   7  -7    7.75    0.66
  -7   7  -7    6.74    1.17
   7  -7   7    5.75    1.14
   8  -7   7    7.56    1.22
   9  -7   7    4.07    1.12
  10  -7   7    0.96    1.05
  11  -7   7   -2.15    0.98
  12  -7   7    2.17    1.24
  10   6  -7    0.98    1.70
   9   6  -7    0.45    1.55
   8   6  -7    2.62    1.54
   7   6  -7    1.00    1.38
   6   6  -7    4.74    1.02
   6   6  -7    8.12    1.54
   6   6  -7    5.54    0.70
   6   6  -7    7.01    0.70
   5   6  -7    7.76    0.79
   5   6  -7    8.58    1.13
   5   6  -7    5.16    0.78
   4   6  -7    2.27    0.63
   4   6  -7    0.94    0.77
   4   6  -7    2.21    0.76
   3   6  -7    0.15    0.70
   3   6  -7    0.12    0.65
   3   6  -7    0.04    0.14
  -3  -6   7    1.33    0.61
   2   6  -7    1.14    0.64
   2   6  -7    0.50    0.64
   2   6  -7    0.47    0.71
  -2  -6   7   -1.20    0.59
  -2  -6   7    0.81    0.59
   1   6  -7   -0.36    0.66
   1   6  -7   -0.06    0.62
  -1  -6   7    0.87    0.66
  -1  -6   7    0.78    0.66
   0   6  -7    5.44    0.80
   0   6  -7    5.52    0.89
   0  -6   7    4.11    0.76
   0  -6   7    4.86    0.82
  -1   6  -7   60.51    2.27
  -1   6  -7   61.01    2.17
   1  -6   7   61.71    2.26
  -2   6  -7    9.44    0.86
  -2   6  -7    8.11    1.01
   2  -6   7    9.40    1.06
  -3   6  -7    0.71    0.58
  -3   6  -7    0.90    0.76
   3  -6   7    0.52    0.77
  -4   6  -7    2.86    0.87
  -4   6  -7    2.22    0.59
   4  -6   7    0.81    0.83
  -5   6  -7   -0.46    0.76
  -5   6  -7   -0.17    0.51
   5  -6   7    1.27    0.84
  -6   6  -7    1.09    0.53
  -6   6  -7    2.28    0.87
   6  -6   7    1.29    0.91
  -7   6  -7    7.08    1.10
   7  -6   7    4.45    1.09
   8  -6   7    9.32    1.26
   9  -6   7    0.83    0.96
  10  -6   7    6.86    1.29
  11  -6   7   11.02    1.47
  12  -6   7    2.92    1.18
  11   5  -7   -0.84    1.69
  10   5  -7   -0.83    1.63
   9   5  -7    2.07    1.53
   8   5  -7    1.92    1.46
   7   5  -7    2.71    1.37
   6   5  -7    4.58    0.62
   6   5  -7    4.15    0.97
   6   5  -7    5.48    0.67
   5   5  -7    1.72    0.84
   5   5  -7    0.68    0.56
   5   5  -7    0.80    0.60
   4   5  -7    0.15    0.57
   4   5  -7    1.23    0.67
   4   5  -7    0.32    0.66
   3   5  -7    5.96    0.93
   3   5  -7    5.05    0.78
   3   5  -7    5.79    0.85
  -3  -5   7    6.09    0.72
  -3  -5   7    4.97    0.90
   2   5  -7    6.01    0.88
   2   5  -7    7.95    0.88
   2   5  -7    7.98    0.83
   2   5  -7    6.28    0.84
  -2  -5   7    7.78    0.83
  -2  -5   7    4.99    0.84
   1   5  -7    6.34    0.86
   1   5  -7    7.48    0.89
  -1  -5   7    8.23    0.94
  -1  -5   7    8.10    0.87
   0   5  -7   25.07    1.38
   0   5  -7   26.21    1.39
   0  -5   7   22.73    1.41
   0  -5   7   24.92    1.33
  -1   5  -7   11.83    0.99
  -1   5  -7   14.12    1.13
   1  -5   7   13.12    1.10
  -2   5  -7   83.21    2.77
  -2   5  -7   86.88    2.58
   2  -5   7   82.33    2.77
  -3   5  -7    6.15    0.73
  -3   5  -7    4.98    0.87
   3  -5   7    5.53    0.92
  -4   5  -7    5.80    0.94
   4  -5   7    6.44    1.00
  -5   5  -7    3.09    0.82
   5  -5   7    3.53    0.93
  -6   5  -7    4.92    0.94
   6  -5   7    2.86    0.96
  -7   5  -7   12.33    1.27
   7  -5   7   10.85    1.23
   8  -5   7   17.17    1.47
   9  -5   7   -1.23    0.88
  10  -5   7    2.02    1.07
  11  -5   7    1.82    1.07
  12  -5   7    0.23    1.02
  11   4  -7    0.11    1.67
  10   4  -7   -1.03    1.48
   9   4  -7    5.02    1.61
   8   4  -7    1.17    1.23
   7   4  -7    5.98    1.31
   6   4  -7    4.43    0.62
   6   4  -7    5.66    1.04
   6   4  -7    4.57    0.59
  -6  -4   7    4.64    1.03
   5   4  -7    3.86    0.63
   5   4  -7    3.09    0.80
   5   4  -7    3.99    0.68
  -5  -4   7    4.60    0.89
   4   4  -7   16.65    1.07
   4   4  -7   18.04    1.22
   4   4  -7   18.07    1.01
   4   4  -7   17.66    1.32
  -4  -4   7   15.73    1.28
   3   4  -7    0.28    0.59
   3   4  -7    0.60    0.69
   3   4  -7   -0.14    0.13
   3   4  -7    0.52    0.55
  -3  -4   7    0.47    0.53
  -3  -4   7   -0.08    0.60
   2   4  -7   34.96    1.66
   2   4  -7   36.02    1.46
   2   4  -7   34.23    1.48
   2   4  -7   33.48    1.42
  -2  -4   7   33.68    1.38
  -2  -4   7   31.71    1.57
   1   4  -7   -0.21    0.63
   1   4  -7   -0.39    0.54
  -1  -4   7    0.00    0.55
  -1  -4   7    0.07    0.60
   0   4  -7   26.02    1.33
   0   4  -7   26.94    1.32
   0  -4   7   22.50    1.26
  -1   4  -7   13.14    1.06
  -1   4  -7   13.86    1.00
   1  -4   7   14.10    1.08
  -2   4  -7   57.44    2.09
   2  -4   7   58.28    2.06
  -3   4  -7    0.80    0.67
   3  -4   7   -0.01    0.68
  -4   4  -7    2.21    0.74
   4  -4   7    1.37    0.76
  -5   4  -7   12.07    1.11
   5  -4   7   11.78    1.15
  -6   4  -7    0.61    0.75
   6  -4   7    0.47    0.82
   7  -4   7   21.17    1.52
   8  -4   7    0.26    0.83
   9  -4   7    7.84    1.15
  10  -4   7    2.10    0.99
  11  -4   7    4.32    1.12
  12  -4   7    1.52    1.02
  12   3  -7    2.85    1.85
  11   3  -7    1.07    1.65
  10   3  -7    2.18    1.57
   9   3  -7   -1.42    1.32
   8   3  -7    1.11    1.31
  -7  -3   7    0.05    0.75
   6   3  -7    4.99    0.59
   6   3  -7    4.90    0.61
  -6  -3   7    6.25    1.03
   5   3  -7   -0.69    0.58
   5   3  -7   -0.66    0.71
   5   3  -7    0.12    0.51
   5   3  -7    0.23    0.49
  -5  -3   7   -0.50    0.61
  -5  -3   7   -0.05    0.67
   4   3  -7    3.51    0.63
   4   3  -7    3.89    0.71
   4   3  -7    4.48    0.62
   4   3  -7    3.18    0.74
  -4  -3   7    3.82    0.78
  -4  -3   7    4.94    0.60
  -4  -3   7    2.96    0.74
   3   3  -7   14.56    1.13
   3   3  -7   15.21    0.98
   3   3  -7   13.70    1.02
  -3  -3   7   16.06    1.18
  -3  -3   7   14.56    0.92
   2   3  -7   16.90    1.01
   2   3  -7   14.14    0.92
   2   3  -7   14.15    1.04
   2   3  -7   13.37    1.05
  -2  -3   7   16.65    1.16
  -2  -3   7   14.63    0.94
   1   3  -7    1.28    0.61
   1   3  -7    0.69    0.60
  -1  -3   7    1.11    0.58
   0   3  -7   64.95    2.17
   0   3  -7   63.75    2.16
   0  -3   7   61.78    2.13
  -1   3  -7    6.15    0.78
   1  -3   7    6.28    0.79
  -2   3  -7    7.96    0.83
   2  -3   7    8.84    0.94
  -3   3  -7   20.14    1.21
   3  -3   7   15.59    1.16
  -4   3  -7   25.33    1.36
   4  -3   7   25.20    1.43
  -5   3  -7    4.24    0.82
   5  -3   7    3.19    0.83
  -6   3  -7   39.61    1.78
   6  -3   7   42.51    1.92
   7  -3   7    1.71    0.87
   8  -3   7   -1.01    0.79
   9  -3   7    3.15    0.97
  10  -3   7    3.38    1.02
  11  -3   7   -0.19    0.91
  12   2  -7    3.96    1.94
  11   2  -7    2.27    1.61
  10   2  -7    3.15    1.55
   9   2  -7    4.02    1.51
   8   2  -7    5.30    1.42
   7   2  -7   29.87    1.07
   7   2  -7   28.39    1.05
  -7  -2   7   27.06    1.65
   6   2  -7   10.26    0.82
   6   2  -7   12.01    0.79
  -6  -2   7   11.36    1.13
  -6  -2   7   11.58    1.11
   5   2  -7    8.98    1.02
   5   2  -7    9.87    0.78
   5   2  -7    7.23    0.89
   5   2  -7    7.38    0.71
  -5  -2   7   10.37    0.98
  -5  -2   7   10.05    1.05
   4   2  -7   -0.11    0.49
   4   2  -7    0.41    0.56
   4   2  -7   -0.01    0.45
   4   2  -7    0.16    0.59
  -4  -2   7    0.62    0.59
  -4  -2   7    0.33    0.64
  -4  -2   7    0.32    0.45
   3   2  -7   58.91    2.11
   3   2  -7   58.26    1.89
   3   2  -7   58.12    1.88
   3   2  -7   52.40    1.83
  -3  -2   7   55.93    1.86
  -3  -2   7   55.91    1.81
   2   2  -7   45.26    1.82
   2   2  -7   45.70    1.54
   2   2  -7   46.39    1.68
  -2  -2   7   46.81    1.64
   1   2  -7   -0.27    0.56
   1   2  -7   -0.24    0.56
  -1  -2   7   -0.50    0.52
   0   2  -7   95.93    2.81
   0  -2   7   92.98    2.79
  -1   2  -7    7.47    0.85
   1  -2   7   10.03    0.92
  -2   2  -7    5.36    0.79
   2  -2   7    6.13    0.81
  -3   2  -7    0.26    0.60
   3  -2   7    0.31    0.64
  -4   2  -7   35.66    1.55
   4  -2   7   39.32    1.67
  -5   2  -7    0.43    0.59
   5  -2   7   -0.09    0.70
  -6   2  -7   10.63    0.98
   6  -2   7    7.94    1.00
   7  -2   7   22.57    1.52
   8  -2   7    4.46    0.97
   9  -2   7    0.11    0.79
  10  -2   7   14.55    1.32
  11  -2   7    0.78    0.83
  12   1  -7    0.54    1.62
  11   1  -7    6.97    1.78
  10   1  -7    0.58    1.35
   9   1  -7    1.29    1.27
   8   1  -7   -0.12    0.40
  -8  -1   7   -1.35    0.71
   7   1  -7   17.51    0.91
   7   1  -7   20.44    0.93
  -7  -1   7   19.62    1.43
  -7  -1   7   20.42    1.39
   6   1  -7    0.81    0.52
   6   1  -7    0.59    0.49
   6   1  -7    0.68    0.72
  -6  -1   7    0.90    0.67
  -6  -1   7    0.78    0.64
   5   1  -7   16.09    0.97
   5   1  -7   17.30    0.94
   5   1  -7   14.09    1.13
  -5  -1   7   17.09    1.20
  -5  -1   7   17.00    1.17
   4   1  -7   12.14    0.87
   4   1  -7   10.52    0.82
   4   1  -7   10.90    1.00
  -4  -1   7   12.08    0.92
  -4  -1   7   10.73    0.78
   3   1  -7   22.37    1.12
   3   1  -7   21.25    1.05
   3   1  -7   20.56    1.11
   3   1  -7   22.66    1.24
  -3  -1   7   21.57    1.06
  -3  -1   7   19.79    1.02
   2   1  -7   25.71    1.02
   2   1  -7   26.39    1.23
   2   1  -7   27.40    1.32
  -2  -1   7   24.87    1.18
   1   1  -7    1.84    0.40
   1   1  -7    1.62    0.63
  -1  -1   7    1.61    0.60
   0   1  -7   -0.34    0.59
   0  -1   7    0.11    0.58
  -1   1  -7    2.83    0.62
   1  -1   7    2.61    0.67
  -2   1  -7   84.90    2.61
   2  -1   7   85.81    2.65
  -3   1  -7   -0.63    0.54
   3  -1   7    0.16    0.61
  -4   1  -7   29.32    1.40
   4  -1   7   30.92    1.45
  -5   1  -7   17.99    1.14
   5  -1   7   14.96    1.17
   5  -1   7   16.28    1.23
   6  -1   7   54.02    2.07
   7  -1   7    6.57    0.97
   8  -1   7    6.34    1.01
   9  -1   7    2.32    0.87
  10  -1   7    0.05    0.81
  11  -1   7   -0.40    0.77
  13   0  -7    0.42    1.61
  12   0  -7    0.39    1.51
  11   0  -7    0.64    1.38
  10   0  -7    1.22    1.31
   9   0  -7    3.52    0.47
   9   0  -7    2.62    1.27
   8   0  -7    4.27    0.59
   8   0  -7    3.54    0.58
  -8   0   7    3.73    0.89
  -8   0   7    3.79    0.84
   7   0  -7   49.58    1.61
   7   0  -7   48.63    2.01
   7   0  -7   46.71    1.63
  -7   0   7   45.22    1.95
   6   0  -7   15.86    0.98
   6   0  -7   16.72    0.97
   6   0  -7   15.84    1.14
  -6   0   7   13.67    1.09
   5   0  -7   21.11    1.01
   5   0  -7   21.51    1.11
   5   0  -7   19.18    1.26
  -5   0   7   21.22    1.02
  -5   0   7   20.50    1.17
   4   0  -7   12.04    0.94
   4   0  -7   10.38    0.81
   4   0  -7   11.29    0.97
  -4   0   7   11.63    0.85
  -4   0   7   10.77    0.81
   3   0  -7   -0.22    0.56
   3   0  -7    0.09    0.55
   3   0  -7    0.78    0.61
  -3   0   7    0.43    0.44
  -3   0   7   -0.01    0.50
   2   0  -7    5.55    0.48
   2   0  -7    5.83    0.75
  -2   0   7    6.18    0.74
   1   0  -7    5.82    0.77
   1   0  -7    7.12    0.48
  -1   0   7    5.81    0.76
   0   0  -7    0.27    0.56
   0   0   7    0.02    0.61
  -1   0  -7    4.60    0.72
   1   0   7    5.04    0.75
  -2   0  -7    6.52    0.79
   2   0   7    4.57    0.80
  -3   0  -7    0.09    0.58
   3   0   7   -0.20    0.59
  -4   0  -7    2.02    0.66
   4   0   7    2.66    0.66
   4   0   7    2.20    0.71
  -5   0  -7    2.25    0.67
   5   0   7    0.38    0.74
   5   0   7    1.29    0.50
   6   0   7    5.03    0.93
  -7   0  -7    0.68    0.79
   7   0   7    0.78    0.75
   8   0   7   11.33    1.12
   9   0   7   -0.31    0.78
  10   0   7   -0.10    0.72
  11   0   7    5.19    0.82
  13  -1  -7   -0.32    1.50
  12  -1  -7   -0.40    1.43
  11  -1  -7   -0.37    1.25
  10  -1  -7    6.64    1.48
  10  -1  -7    4.57    0.55
  10  -1  -7    5.46    0.57
   9  -1  -7    0.97    0.54
   9  -1  -7    1.14    0.52
   9  -1  -7    0.96    1.12
   8  -1  -7    0.64    0.55
   8  -1  -7    0.64    0.55
  -8   1   7    1.27    0.78
   7  -1  -7    1.32    0.59
   7  -1  -7   -0.35    0.62
   7  -1  -7   -0.02    0.52
  -7   1   7    0.84    0.71
   6  -1  -7    0.08    0.56
   6  -1  -7    0.29    0.51
   6  -1  -7    0.40    0.56
  -6   1   7    0.24    0.50
  -6   1   7    1.33    0.59
   5  -1  -7    2.82    0.61
   5  -1  -7    2.04    0.64
  -5   1   7    2.46    0.56
  -5   1   7    2.11    0.57
   4  -1  -7    8.13    0.82
   4  -1  -7    9.37    0.85
   4  -1  -7    8.92    0.84
  -4   1   7    9.00    0.80
  -4   1   7    8.37    0.71
   3  -1  -7   46.37    1.72
  -3   1   7   45.16    1.65
  -3   1   7   45.23    1.37
   2  -1  -7   20.68    1.18
  -2   1   7   21.04    0.72
  -2   1   7   22.54    1.17
   1  -1  -7    9.37    0.84
  -1   1   7   12.37    0.97
   0  -1  -7    0.99    0.64
   0   1   7    1.94    0.61
  -1  -1  -7    1.36    0.61
   1   1   7   -0.17    0.62
  -2  -1  -7    0.46    0.58
   2   1   7    0.42    0.65
  -3  -1  -7    2.20    0.66
   3   1   7    0.56    0.63
  -4  -1  -7   15.10    1.09
  -4  -1  -7   17.70    1.16
   4   1   7   18.87    1.16
   4   1   7   19.80    1.23
  -5  -1  -7    3.02    0.72
  -5  -1  -7    2.10    0.73
   5   1   7    0.59    0.70
  -6  -1  -7    4.29    0.90
   6   1   7    5.31    0.91
  -7  -1  -7    2.42    0.83
   7   1   7    1.71    0.81
   8   1   7    9.52    1.05
   9   1   7    4.14    0.87
  10   1   7    2.09    0.75
  13  -2  -7    1.07    1.53
  12  -2  -7    6.47    1.63
  11  -2  -7    1.36    1.25
  11  -2  -7    1.06    0.54
  10  -2  -7    8.54    1.53
  10  -2  -7    8.21    0.78
   9  -2  -7    2.94    0.63
   9  -2  -7    1.39    0.64
  -9   2   7    0.99    0.77
   8  -2  -7    1.20    0.65
   8  -2  -7    0.70    0.64
   8  -2  -7    0.97    0.58
  -8   2   7    0.73    0.75
   7  -2  -7   25.08    1.32
   7  -2  -7   26.34    1.25
   7  -2  -7   27.02    1.36
  -7   2   7   25.14    1.20
  -7   2   7   25.93    1.45
   6  -2  -7   28.23    1.42
   6  -2  -7   27.73    1.33
  -6   2   7   26.63    1.35
  -6   2   7   29.83    1.27
   5  -2  -7    1.80    0.62
   5  -2  -7    1.79    0.65
   5  -2  -7    2.65    0.62
  -5   2   7    0.94    0.55
   4  -2  -7   11.99    0.97
  -4   2   7   12.41    0.98
   3  -2  -7    6.63    0.81
  -3   2   7    6.64    0.79
  -3   2   7    6.84    0.50
   2  -2  -7   66.52    2.17
  -2   2   7   65.53    1.57
  -2   2   7   66.52    2.19
   1  -2  -7    0.42    0.60
  -1   2   7   -0.46    0.53
   0  -2  -7   27.71    0.78
   0  -2  -7   25.27    1.31
   0   2   7   27.00    1.35
  -1  -2  -7   30.47    1.03
  -1  -2  -7   33.06    1.42
   1   2   7   28.36    1.41
  -2  -2  -7   11.48    0.95
  -2  -2  -7   11.18    0.78
   2   2   7   13.29    1.06
  -3  -2  -7    4.11    0.67
  -3  -2  -7    4.99    0.74
   3   2   7    6.91    0.77
   3   2   7    4.43    0.82
  -4  -2  -7    0.87    0.64
  -4  -2  -7    1.42    0.67
   4   2   7    1.78    0.72
   4   2   7    2.28    0.60
  -5  -2  -7   -0.20    0.69
   5   2   7    0.04    0.74
  -6  -2  -7    4.34    0.93
   6   2   7    4.10    0.88
   7   2   7    0.06    0.75
   8   2   7    1.07    0.76
   9   2   7   -0.45    0.73
  10   2   7    1.18    0.62
  13  -3  -7    2.71    1.56
  12  -3  -7    4.22    1.44
  12  -3  -7    3.74    0.67
  11  -3  -7    0.50    0.64
  11  -3  -7    2.57    1.24
  10  -3  -7    0.95    1.12
  10  -3  -7   -0.06    0.66
   9  -3  -7    1.23    0.73
  -9   3   7    0.49    0.74
   8  -3  -7   -0.58    0.57
   8  -3  -7    0.69    0.58
   8  -3  -7    0.11    0.68
   7  -3  -7    4.92    0.81
   7  -3  -7    6.44    0.79
  -7   3   7    6.34    0.80
   6  -3  -7    0.20    0.59
   6  -3  -7   -0.30    0.55
   6  -3  -7    0.37    0.53
  -6   3   7    1.72    0.62
   5  -3  -7    4.34    0.79
  -5   3   7    5.85    0.79
   4  -3  -7   26.33    1.36
  -4   3   7   26.93    1.33
   3  -3  -7    1.17    0.69
  -3   3   7    2.07    0.67
   2  -3  -7    7.80    0.87
  -2   3   7    8.35    0.88
   1  -3  -7   -0.14    0.55
  -1   3   7   -0.68    0.62
   0  -3  -7    4.83    0.77
   0   3   7    5.68    0.85
  -1  -3  -7    1.12    0.40
  -1  -3  -7    0.50    0.58
   1   3   7    0.97    0.68
  -2  -3  -7    2.60    0.55
  -2  -3  -7    2.99    0.67
   2   3   7    2.30    0.72
  -3  -3  -7    0.37    0.61
  -3  -3  -7    0.16    0.57
   3   3   7   -0.87    0.62
   3   3   7    0.54    0.60
  -4  -3  -7    5.92    0.81
  -4  -3  -7    4.31    0.79
   4   3   7    4.50    0.88
  -5  -3  -7    4.59    0.90
   5   3   7    2.36    0.85
  -6  -3  -7    3.06    0.89
   6   3   7    2.90    0.81
   7   3   7    1.15    0.80
   8   3   7    0.54    0.75
   9   3   7   -0.23    0.70
  13  -4  -7    3.55    1.39
  13  -4  -7    0.49    0.64
  12  -4  -7    1.73    1.18
  12  -4  -7    0.02    0.70
  11  -4  -7    4.58    1.30
  11  -4  -7    1.92    0.80
  10  -4  -7   20.61    1.40
  10  -4  -7   18.54    1.76
   9  -4  -7   13.83    1.21
   9  -4  -7   14.51    1.05
   8  -4  -7   36.54    1.55
   8  -4  -7   38.48    1.78
   7  -4  -7    3.68    0.68
   7  -4  -7    3.58    0.74
   7  -4  -7    2.31    0.77
  -7   4   7    3.95    0.79
   6  -4  -7    1.50    0.75
  -6   4   7    2.92    0.77
   5  -4  -7    3.67    0.77
  -5   4   7    4.42    0.80
   4  -4  -7   60.70    2.19
  -4   4   7   55.96    2.10
   3  -4  -7   28.05    1.50
  -3   4   7   29.24    1.47
   2  -4  -7    5.20    0.85
  -2   4   7    6.24    0.89
   1  -4  -7   10.46    1.00
  -1   4   7    8.51    0.95
  -1   4   7    9.98    0.57
   0  -4  -7    0.98    0.66
   0   4   7    1.24    0.39
   0   4   7    1.84    0.73
  -1  -4  -7   17.39    1.19
   1   4   7   19.87    1.24
  -2  -4  -7    0.65    0.56
  -2  -4  -7    1.62    0.67
   2   4   7    1.24    0.73
  -3  -4  -7   18.09    1.22
  -3  -4  -7   16.65    1.16
   3   4   7   17.18    1.29
   3   4   7   16.75    1.17
   3   4   7   18.02    1.24
  -4  -4  -7    3.24    0.85
   4   4   7    4.44    0.93
  -5  -4  -7   -0.44    0.70
   5   4   7    0.04    0.76
  -6  -4  -7    4.70    0.98
   6   4   7    4.07    0.89
   7   4   7    8.16    1.05
   8   4   7    0.19    0.77
   9   4   7    4.63    0.78
  13  -5  -7    1.73    1.30
  13  -5  -7    3.65    0.88
  12  -5  -7   15.95    1.78
  12  -5  -7   13.98    1.28
  11  -5  -7    1.58    0.90
  11  -5  -7    1.43    1.10
  10  -5  -7    2.28    0.91
  10  -5  -7    2.17    1.02
   9  -5  -7    1.16    0.57
   9  -5  -7    0.80    0.80
   8  -5  -7    5.44    0.99
   8  -5  -7    5.24    0.71
  -8   5   7    5.93    0.96
   7  -5  -7    1.14    0.58
   7  -5  -7    2.10    0.81
  -7   5   7    3.65    0.88
   6  -5  -7    8.75    1.03
  -6   5   7    9.81    1.05
   5  -5  -7   -0.77    0.69
  -5   5   7    0.15    0.69
   4  -5  -7    8.42    1.02
  -4   5   7    5.69    0.97
   3  -5  -7    2.08    0.70
  -3   5   7    2.08    0.82
   2  -5  -7    3.83    0.77
  -2   5   7    3.61    0.79
   1  -5  -7   -0.46    0.66
  -1   5   7    1.80    0.76
  -1   5   7    0.78    0.40
   0  -5  -7   17.53    1.26
   0   5   7   16.66    1.28
   0   5   7   17.02    0.89
  -1  -5  -7   10.37    1.06
   1   5   7   11.17    0.84
   1   5   7   10.90    1.15
  -2  -5  -7   13.35    1.14
   2   5   7   13.95    1.19
  -3  -5  -7    3.07    0.79
  -3  -5  -7    2.47    0.77
   3   5   7    3.47    0.91
  -4  -5  -7   14.39    1.25
   4   5   7   16.15    1.33
  -5  -5  -7   -0.28    0.80
   5   5   7    0.12    0.79
   6   5   7    1.93    0.87
   7   5   7    0.28    0.77
   8   5   7    1.24    0.80
  13  -6  -7    5.34    1.45
  13  -6  -7    4.23    1.02
  12  -6  -7   -0.22    0.91
  12  -6  -7    4.03    1.21
  11  -6  -7    9.19    1.30
  11  -6  -7    9.23    1.35
  10  -6  -7    1.91    0.99
  10  -6  -7    0.76    0.89
   9  -6  -7    8.19    1.16
   9  -6  -7    7.91    0.74
   8  -6  -7   20.65    1.54
   8  -6  -7   24.82    1.22
  -8   6   7   21.64    1.51
   7  -6  -7    6.69    1.07
   7  -6  -7    7.01    1.06
  -7   6   7    7.61    1.04
   6  -6  -7   10.67    1.14
   6  -6  -7    8.14    1.10
  -6   6   7    9.16    1.10
   5  -6  -7    3.04    0.93
  -5   6   7    2.16    0.83
   4  -6  -7   36.46    1.80
  -4   6   7   33.98    1.76
   3  -6  -7    0.33    0.67
  -3   6   7    0.55    0.71
   2  -6  -7   55.31    2.16
  -2   6   7   56.51    2.28
   1  -6  -7   54.19    2.17
  -1   6   7   52.57    1.71
  -1   6   7   57.29    2.26
   0  -6  -7   19.89    1.38
   0   6   7   21.24    1.45
   0   6   7   19.37    1.04
  -1  -6  -7   -0.24    0.67
   1   6   7   -0.97    0.49
   1   6   7   -0.40    0.80
  -2  -6  -7    9.17    1.05
   2   6   7    8.29    1.09
   3   6   7    2.04    0.88
  -4  -6  -7   -0.33    0.72
   4   6   7   -1.06    0.77
  -5  -6  -7    0.65    0.85
   5   6   7   -0.54    0.81
   6   6   7    1.23    0.87
   7   6   7    1.34    0.86
   8   6   7    0.02    0.76
  13  -7  -7   -0.73    1.01
  12  -7  -7    1.46    1.09
  11  -7  -7    6.18    1.18
  11  -7  -7    5.25    1.17
  10  -7  -7   -0.30    0.94
  10  -7  -7   -0.14    0.83
   9  -7  -7   20.10    1.64
   9  -7  -7   20.62    1.62
   9  -7  -7   21.80    1.09
   8  -7  -7   -1.09    0.83
   8  -7  -7   -0.09    0.91
   8  -7  -7    0.33    0.54
  -8   7   7   -0.48    0.80
   7  -7  -7    7.65    1.19
   7  -7  -7    7.94    1.20
  -7   7   7   10.58    1.24
   6  -7  -7    0.22    0.85
   6  -7  -7    0.46    0.86
  -6   7   7    1.06    0.87
   5  -7  -7   -0.95    0.71
   5  -7  -7    0.65    0.83
  -5   7   7    0.79    0.85
   4  -7  -7   -0.49    0.80
  -4   7   7    0.69    0.84
   3  -7  -7    3.93    0.94
  -3   7   7    2.46    0.95
   2  -7  -7    4.24    0.97
  -2   7   7    5.60    1.05
   1  -7  -7    0.13    0.76
  -1   7   7    0.25    0.52
  -1   7   7   -0.25    0.83
   0  -7  -7    0.59    0.79
   0   7   7    1.98    0.95
   0   7   7    1.37    0.60
  -1  -7  -7    3.44    0.88
   1   7   7    3.78    0.74
   1   7   7    3.00    1.00
   2   7   7    0.00    0.91
   2   7   7    0.54    0.65
   3   7   7    0.87    0.89
   4   7   7    0.42    0.84
   5   7   7    2.84    1.00
   6   7   7    6.65    1.14
   7   7   7    1.21    0.90
  13  -8  -7    2.86    1.21
  12  -8  -7    4.66    1.22
  11  -8  -7    2.25    1.14
  10  -8  -7   -0.28    0.97
  10  -8  -7   -0.62    0.98
   9  -8  -7    2.63    1.03
   9  -8  -7    3.34    1.07
   8  -8  -7    0.53    0.93
   8  -8  -7    0.39    0.92
  -8   8   7   -0.07    0.87
   7  -8  -7    6.42    1.20
   7  -8  -7    6.36    1.20
  -7   8   7    5.60    1.13
   6  -8  -7    1.07    0.95
   6  -8  -7    0.80    0.96
  -6   8   7    1.66    0.95
   5  -8  -7   13.45    1.40
   5  -8  -7   13.45    1.43
  -5   8   7   15.64    1.42
   4  -8  -7   -1.08    0.83
   4  -8  -7    0.80    0.88
  -4   8   7    0.57    0.92
   3  -8  -7    2.84    0.98
  -3   8   7    5.45    1.11
   2  -8  -7    7.56    1.14
  -2   8   7    8.42    1.23
  -2   8   7    7.87    0.83
   1  -8  -7   38.77    1.96
  -1   8   7   36.49    1.59
  -1   8   7   41.13    2.09
   0  -8  -7    1.22    0.92
   0   8   7    1.05    0.94
   0   8   7    1.13    0.63
   1   8   7   30.55    1.49
   1   8   7   28.42    1.85
   2   8   7    0.93    0.75
   2   8   7    0.41    0.93
   3   8   7    0.50    0.92
   4   8   7    4.08    1.13
   5   8   7    6.99    1.21
   6   8   7    1.27    0.97
  13  -9  -7   -0.62    1.09
  12  -9  -7    2.02    1.26
  11  -9  -7    6.63    1.38
  11  -9  -7    6.67    1.35
  10  -9  -7    2.73    1.21
  10  -9  -7    1.93    1.19
   9  -9  -7    2.30    1.09
   9  -9  -7   -0.09    1.00
   8  -9  -7    1.01    1.02
   8  -9  -7    0.97    1.01
  -8   9   7    1.85    1.00
   7  -9  -7    3.92    1.13
   7  -9  -7    4.99    1.19
  -7   9   7    2.34    1.03
   6  -9  -7    0.97    1.03
   6  -9  -7    0.36    0.99
  -6   9   7   -0.39    0.93
   5  -9  -7   14.45    1.52
   5  -9  -7   17.26    1.61
  -5   9   7   17.97    1.67
   4  -9  -7    3.12    1.08
   4  -9  -7    2.53    1.06
  -4   9   7    3.72    1.16
   3  -9  -7   17.33    1.56
  -3   9   7   16.64    1.62
   2  -9  -7   14.81    1.46
  -2   9   7   15.17    1.13
  -2   9   7   11.79    1.45
   1  -9  -7    9.17    1.24
  -1   9   7    8.90    0.95
  -1   9   7    7.48    1.29
   0  -9  -7    8.96    1.19
   0   9   7    7.65    0.94
   0   9   7    6.83    1.22
   1   9   7   -0.61    0.97
   1   9   7    0.99    0.73
   2   9   7    1.93    0.78
   2   9   7    3.03    1.10
   3   9   7    3.30    1.10
   4   9   7    2.83    1.10
   5   9   7    4.15    1.17
   6   9   7   -0.60    0.95
  13 -10  -7    1.16    1.20
  12 -10  -7    2.01    1.27
  12 -10  -7    1.90    1.22
  11 -10  -7   -0.06    1.14
  11 -10  -7    0.24    1.20
  10 -10  -7    5.58    1.33
  10 -10  -7    4.12    1.29
   9 -10  -7    2.73    1.20
   9 -10  -7    0.32    1.08
   8 -10  -7    0.88    1.10
   8 -10  -7    1.25    1.08
  -8  10   7    0.55    1.05
   7 -10  -7    4.99    1.25
   7 -10  -7    4.12    1.23
  -7  10   7    1.90    1.13
   6 -10  -7    1.33    0.97
   6 -10  -7   -0.58    0.88
  -6  10   7   -0.06    0.92
   5 -10  -7    2.01    1.09
   5 -10  -7    2.46    1.12
  -5  10   7    4.64    1.24
   4 -10  -7    2.59    1.06
   4 -10  -7    2.81    1.10
  -4  10   7    3.05    1.06
   3 -10  -7   -0.12    0.94
  -3  10   7    2.59    1.11
   2 -10  -7    5.58    1.16
  -2  10   7    5.40    1.25
  -2  10   7    5.69    0.88
   1 -10  -7    3.96    1.14
  -1  10   7    4.31    1.22
  -1  10   7    4.49    0.85
   0  10   7    3.70    0.84
   0  10   7    3.85    1.21
   1  10   7    6.51    1.25
   1  10   7    6.30    0.99
   2  10   7    6.60    1.06
   2  10   7    4.31    1.25
   3  10   7    6.31    1.28
   4  10   7    0.84    1.14
   5  10   7    1.22    1.12
  12 -11  -7    2.21    1.35
  12 -11  -7    2.21    1.34
  11 -11  -7    1.06    1.21
  11 -11  -7    1.34    1.27
  10 -11  -7   -0.30    1.17
  10 -11  -7    0.70    1.22
   9 -11  -7    2.09    1.27
   9 -11  -7    4.13    1.34
   8 -11  -7    0.91    1.11
   8 -11  -7    0.40    1.17
  -8  11   7   -0.14    1.10
   7 -11  -7    1.86    1.19
   7 -11  -7    2.22    1.25
  -7  11   7    2.74    1.13
   6 -11  -7    0.28    1.09
   6 -11  -7   -1.04    1.02
  -6  11   7    1.24    1.16
   5 -11  -7    2.31    1.15
   5 -11  -7    0.61    1.09
  -5  11   7    1.60    1.17
   4 -11  -7    2.67    1.11
   4 -11  -7    2.11    1.11
  -4  11   7    1.07    1.14
   3 -11  -7    4.06    1.21
  -3  11   7    6.31    1.37
   2 -11  -7    2.94    1.12
  -2  11   7    1.59    1.17
  -2  11   7    1.97    0.76
  -1  11   7    0.86    1.14
  -1  11   7    2.30    0.81
   0  11   7    1.98    1.25
   0  11   7    1.12    0.78
   1  11   7    1.34    0.84
   1  11   7    0.42    1.11
   2  11   7   -0.67    1.10
   3  11   7    0.07    1.17
   4  11   7    3.76    1.28
  12 -12  -7    1.43    1.33
  12 -12  -7    1.36    1.41
  11 -12  -7    0.80    1.37
  11 -12  -7    1.19    1.33
  10 -12  -7    2.65    1.47
  10 -12  -7   -0.53    1.29
   9 -12  -7    4.21    1.42
   9 -12  -7    8.40    1.59
   8 -12  -7    0.30    1.25
   8 -12  -7    0.70    1.20
  -8  12   7    1.25    1.27
   7 -12  -7   -0.52    1.14
   7 -12  -7    1.79    1.25
  -7  12   7    0.51    1.23
   6 -12  -7    2.45    1.25
   6 -12  -7    2.93    1.29
  -6  12   7    3.81    1.26
   5 -12  -7    0.17    1.13
   5 -12  -7    1.06    1.21
  -5  12   7    3.10    1.29
   4 -12  -7    4.78    1.30
   4 -12  -7    6.32    1.40
  -4  12   7    5.63    1.42
   3 -12  -7    0.46    1.11
  -3  12   7   -0.83    0.73
  -3  12   7    1.27    1.22
  -2  12   7    0.30    0.76
  -2  12   7   -0.26    1.17
  -1  12   7    1.77    1.35
   0  12   7    0.35    1.29
   1  12   7   -0.27    1.22
   2  12   7    2.63    1.29
   3  12   7    0.78    1.16
  11 -13  -7    0.67    1.41
  11 -13  -7    2.54    1.44
  10 -13  -7   -0.32    1.30
  10 -13  -7    0.45    1.32
   9 -13  -7   -1.02    1.25
   9 -13  -7   -0.46    1.31
   8 -13  -7   -0.33    1.33
   8 -13  -7   -2.27    1.15
  -8  13   7    2.18    1.35
   7 -13  -7    7.75    1.60
   7 -13  -7    8.97    1.62
  -7  13   7    7.18    1.61
   6 -13  -7    0.41    1.14
   6 -13  -7   -0.93    1.13
  -6  13   7   -1.16    1.17
   5 -13  -7    7.46    1.58
   5 -13  -7    8.04    1.53
  -5  13   7    6.72    1.54
   4 -13  -7    6.02    1.50
  -4  13   7    7.12    1.58
  -3  13   7    1.78    1.33
  -2  13   7    0.14    1.23
  -1  13   7    3.04    1.47
   0  13   7    0.27    1.28
   1  13   7    2.92    1.40
  10 -14  -7    0.19    1.52
  10 -14  -7    0.33    1.47
   9 -14  -7    6.67    1.66
   9 -14  -7    4.40    1.61
   8 -14  -7    5.75    1.60
   8 -14  -7    6.24    1.61
  -8  14   7    2.15    1.47
   7 -14  -7    0.26    1.42
   7 -14  -7    1.68    1.42
  -7  14   7    2.00    1.45
   6 -14  -7    2.70    1.45
   6 -14  -7    0.31    1.30
  -6  14   7   -0.06    1.35
   5 -14  -7   -0.47    1.22
   5 -14  -7    0.34    1.31
  -5  14   7    1.50    1.38
  -4  14   7    3.55    1.53
  -3  14   7   -0.03    1.29
  -2  14   7   -0.45    1.39
  -1  14   7   -1.00    1.37
   0  14   7    4.13    1.57
   9 -15  -7   -1.19    1.37
   9 -15  -7    0.24    1.44
   8 -15  -7   -0.98    1.40
   8 -15  -7   -0.72    1.33
  -8  15   7    1.89    1.54
   7 -15  -7   -1.87    1.31
   7 -15  -7    0.13    1.37
  -7  15   7   -0.77    1.37
   6 -15  -7   -0.36    1.29
   6 -15  -7    0.49    1.47
  -6  15   7    2.16    1.54
  -5  15   7    9.66    1.89
  -4  15   7    4.31    1.61
  -3  15   7    3.43    1.57
  -2  15   7    1.35    1.57
  -1  16  -8    2.83    1.55
  -2  16  -8   -1.19    1.36
  -3  16  -8    0.47    1.40
  -4  16  -8   -0.73    1.36
  -5  16  -8    1.44    1.50
  -6  16  -8    1.69    1.65
   6 -16   8    1.86    1.45
   1  15  -8    1.37    1.40
   0  15  -8   -0.77    1.32
  -1  15  -8    1.95    1.40
  -2  15  -8    3.36    1.48
  -3  15  -8   -0.01    1.34
  -4  15  -8    7.21    1.73
  -5  15  -8    8.18    1.81
   5 -15   8    9.58    1.72
  -6  15  -8   -0.47    1.38
   6 -15   8    0.07    1.36
  -7  15  -8    9.25    1.85
   7 -15   8    7.86    1.70
   8 -15   8    0.51    1.42
   3  14  -8    1.54    1.63
   3  14  -8   -2.02    1.13
   2  14  -8    1.42    1.52
   2  14  -8    0.96    1.31
   1  14  -8   -1.29    1.27
   1  14  -8   -0.53    1.24
   0  14  -8    1.47    1.29
  -1  14  -8    7.22    1.63
  -2  14  -8   -0.12    1.24
  -3  14  -8    0.21    1.30
  -4  14  -8    5.96    1.56
   4 -14   8    5.83    1.50
  -5  14  -8   -0.89    1.28
   5 -14   8   -1.50    1.23
  -6  14  -8    1.22    1.31
   6 -14   8    0.35    1.29
  -7  14  -8   -1.45    1.25
   7 -14   8   -3.36    1.13
   8 -14   8   -0.03    1.38
   9 -14   8    0.22    1.39
   4  13  -8    2.47    1.19
   4  13  -8    3.61    1.75
   3  13  -8    2.50    1.45
   3  13  -8    1.41    1.18
   2  13  -8    0.80    1.18
   2  13  -8    2.04    1.42
   1  13  -8    2.16    1.25
   1  13  -8   -1.42    1.13
   0  13  -8    0.30    1.19
   0  13  -8    0.98    1.16
  -1  13  -8   -0.80    0.99
  -1  13  -8    1.82    1.26
  -2  13  -8   -0.16    1.21
  -3  13  -8    0.86    1.25
   3 -13   8   -0.07    1.13
  -4  13  -8    2.70    1.33
   4 -13   8    7.14    1.43
  -5  13  -8    2.94    1.34
   5 -13   8    1.70    1.28
  -6  13  -8    3.07    1.37
   6 -13   8    1.19    1.25
  -7  13  -8   10.32    1.72
   7 -13   8   10.13    1.74
   8 -13   8    4.66    1.50
   9 -13   8    8.63    1.70
  10 -13   8    1.46    1.41
   5  12  -8    4.58    1.79
   5  12  -8    4.98    1.14
   4  12  -8    3.14    1.15
   4  12  -8    3.56    1.67
   3  12  -8    1.12    1.09
   3  12  -8    0.95    1.26
   2  12  -8    1.73    1.32
   2  12  -8    0.55    1.13
   1  12  -8   22.13    1.91
   1  12  -8   23.21    1.95
   0  12  -8    2.91    1.24
  -1  12  -8    2.18    1.20
  -2  12  -8    2.74    1.26
   2 -12   8    2.02    1.15
  -3  12  -8    7.29    1.47
   3 -12   8   11.85    1.55
  -4  12  -8    7.72    1.50
   4 -12   8    7.34    1.45
  -5  12  -8    9.02    1.53
   5 -12   8    9.91    1.57
  -6  12  -8    2.58    1.17
   6 -12   8    3.61    1.33
  -7  12  -8    1.24    1.21
   7 -12   8    0.56    1.23
   8 -12   8    8.55    1.65
   9 -12   8    3.23    1.45
  10 -12   8   -0.82    1.32
   6  11  -8   -0.43    1.55
   6  11  -8    0.02    0.86
   5  11  -8    1.74    0.93
   5  11  -8    4.08    1.63
   4  11  -8   -0.83    1.33
   4  11  -8   -0.54    0.97
   3  11  -8   -0.15    1.30
   3  11  -8    0.75    1.01
   2  11  -8    4.25    1.21
   2  11  -8    2.80    1.26
   1  11  -8    1.06    1.02
   0  11  -8    2.78    1.15
  -1  11  -8    0.51    1.09
   1 -11   8    0.47    0.97
  -2  11  -8   11.78    1.52
   2 -11   8   11.18    1.41
  -3  11  -8    6.33    1.37
   3 -11   8    8.80    1.34
  -4  11  -8   -0.82    1.06
   4 -11   8    2.15    1.08
  -5  11  -8    1.63    1.13
   5 -11   8    1.26    1.10
  -6  11  -8    1.08    1.10
   6 -11   8    0.37    1.10
  -7  11  -8   -0.67    1.07
   7 -11   8   -0.66    1.13
   8 -11   8    7.46    1.52
   9 -11   8   -0.23    1.22
  10 -11   8    1.79    1.33
  11 -11   8    1.46    1.32
   7  10  -8    0.84    1.67
   7  10  -8    1.12    0.71
   6  10  -8    4.45    0.91
   6  10  -8    5.66    1.80
   5  10  -8    6.51    1.11
   5  10  -8    5.44    1.73
   4  10  -8    3.28    1.06
   4  10  -8    4.91    1.59
   3  10  -8    1.24    1.04
   2  10  -8   -0.45    0.85
   2  10  -8   -0.98    0.93
   1  10  -8    4.27    1.14
   1  10  -8    4.03    0.97
   0  10  -8    7.68    1.26
   0 -10   8    6.91    1.12
  -1  10  -8    6.92    1.34
   1 -10   8    8.93    1.27
  -2  10  -8    5.72    1.22
   2 -10   8    7.71    1.25
  -3  10  -8    5.09    1.25
   3 -10   8    7.94    1.31
  -4  10  -8    3.01    1.13
   4 -10   8    1.61    0.97
  -5  10  -8    5.02    1.24
   5 -10   8    6.50    1.28
  -6  10  -8    1.19    1.07
   6 -10   8   -0.18    1.02
  -7  10  -8    1.52    1.09
   7 -10   8    0.50    1.12
   8 -10   8   -0.25    1.09
   9 -10   8    0.16    1.24
  10 -10   8   -1.25    1.17
  11 -10   8    1.09    1.27
   8   9  -8   -1.38    1.57
   7   9  -8    5.48    1.81
   7   9  -8    3.86    0.72
   6   9  -8    0.00    0.75
   6   9  -8    0.49    1.45
   5   9  -8   -0.32    0.82
   5   9  -8    0.17    1.34
   4   9  -8    2.08    0.93
   3   9  -8    3.05    1.02
   3   9  -8    1.17    0.88
   2   9  -8    2.41    0.99
   2   9  -8    2.16    0.92
   1   9  -8    0.51    0.90
   1   9  -8    0.47    0.75
  -1  -9   8    0.39    0.82
   0   9  -8    0.54    1.02
   0  -9   8    0.70    0.83
  -1   9  -8   -0.09    0.95
   1  -9   8    0.23    0.86
  -2   9  -8    1.61    0.93
   2  -9   8    0.17    0.90
   2  -9   8   -1.42    0.66
  -3   9  -8    3.62    1.13
   3  -9   8    3.47    1.07
  -4   9  -8    1.26    0.70
  -4   9  -8    0.61    1.00
   4  -9   8    0.51    1.00
  -5   9  -8   -0.23    0.60
  -5   9  -8   -0.56    0.94
   5  -9   8    0.80    1.00
  -6   9  -8    1.49    0.99
  -6   9  -8    0.33    0.55
   6  -9   8    0.74    1.00
  -7   9  -8   -2.21    0.84
   7  -9   8    1.09    1.05
   8  -9   8    5.20    1.28
   9  -9   8    2.66    1.25
  10  -9   8    2.07    1.19
  11  -9   8    6.97    1.50
   9   8  -8    5.41    2.04
   8   8  -8   -0.05    1.61
   7   8  -8    5.89    1.75
   7   8  -8    5.76    0.71
   6   8  -8    2.16    1.44
   6   8  -8    1.46    0.74
   5   8  -8    0.04    0.78
   5   8  -8    2.51    1.37
   4   8  -8    3.97    0.93
   4   8  -8    4.81    1.04
   3   8  -8    5.44    1.03
   3   8  -8    8.34    1.19
   2   8  -8    0.61    0.90
   2   8  -8   -0.65    0.71
  -2  -8   8   -0.37    0.69
   1   8  -8    5.33    1.04
   1   8  -8    5.14    0.98
  -1  -8   8    4.83    0.93
   0   8  -8    0.69    0.89
   0  -8   8    3.53    0.91
  -1   8  -8   16.30    1.27
  -1   8  -8   15.44    1.40
   1  -8   8   18.87    1.34
   1  -8   8   16.18    1.39
  -2   8  -8   45.82    1.92
  -2   8  -8   42.31    2.15
   2  -8   8   43.85    2.08
  -3   8  -8    4.54    1.08
  -3   8  -8    5.04    0.82
   3  -8   8    4.14    1.03
  -4   8  -8   -0.04    0.94
  -4   8  -8    0.71    0.64
   4  -8   8    0.49    0.93
  -5   8  -8    2.00    0.99
  -5   8  -8    0.90    0.62
   5  -8   8    1.24    0.99
  -6   8  -8    0.17    0.97
  -6   8  -8    1.13    0.56
   6  -8   8    0.28    0.98
  -7   8  -8   10.36    1.36
  -7   8  -8    8.44    0.71
   7  -8   8    7.18    1.28
   8  -8   8    1.56    1.05
   9  -8   8    7.16    1.40
  10  -8   8    1.92    1.18
  11  -8   8    0.67    1.18
   9   7  -8    2.11    1.69
   8   7  -8    3.40    1.64
   7   7  -8   -0.23    0.51
   7   7  -8   -2.35    1.30
   6   7  -8   18.53    1.18
   6   7  -8   17.40    2.01
   5   7  -8    1.68    0.88
   5   7  -8    3.56    0.80
   4   7  -8    3.21    0.89
   4   7  -8    3.10    0.92
   3   7  -8    2.17    0.83
   3   7  -8    2.54    0.83
  -3  -7   8    2.48    0.74
   2   7  -8    4.48    0.86
   2   7  -8    4.08    0.94
  -2  -7   8    4.90    0.87
   1   7  -8    1.40    0.88
   1   7  -8    1.26    0.77
  -1  -7   8    2.21    0.78
   0   7  -8   33.83    1.77
   0   7  -8   33.52    1.76
   0  -7   8   31.86    1.66
   0  -7   8   37.94    1.84
  -1   7  -8    1.63    0.73
  -1   7  -8    1.25    0.87
   1  -7   8    0.68    0.75
  -2   7  -8   20.17    1.31
  -2   7  -8   18.96    1.48
   2  -7   8   20.29    1.45
  -3   7  -8    1.68    0.63
  -3   7  -8    1.23    0.88
   3  -7   8   -0.11    0.75
  -4   7  -8    9.54    0.91
  -4   7  -8    8.61    1.19
   4  -7   8   11.79    1.29
  -5   7  -8   -1.46    0.82
  -5   7  -8    0.58    0.60
   5  -7   8    1.16    0.94
  -6   7  -8    5.71    1.12
  -6   7  -8    5.26    0.71
   6  -7   8    6.01    1.16
  -7   7  -8    7.33    1.17
  -7   7  -8    7.38    0.72
   7  -7   8    8.06    1.28
   8  -7   8    2.73    1.14
   9  -7   8    1.23    1.04
  10  -7   8    7.13    1.33
  11  -7   8    1.47    1.16
  10   6  -8    1.31    1.69
   9   6  -8    2.00    1.64
   8   6  -8    0.37    1.48
   7   6  -8   -0.54    1.31
   7   6  -8    0.33    0.51
   6   6  -8    4.00    0.73
   6   6  -8    3.25    0.98
   5   6  -8    6.50    1.08
   5   6  -8    5.80    0.88
   5   6  -8    7.11    0.80
   4   6  -8    1.55    0.77
   4   6  -8    1.30    0.78
   4   6  -8    0.99    0.62
   3   6  -8    0.49    0.70
   3   6  -8    0.93    0.76
   3   6  -8    0.38    0.53
  -3  -6   8    0.51    0.60
   2   6  -8    2.05    0.81
   2   6  -8    1.17    0.82
   2   6  -8    1.71    0.71
  -2  -6   8    2.41    0.72
   1   6  -8    8.24    1.07
   1   6  -8    9.28    1.08
  -1  -6   8    7.95    0.98
  -1  -6   8    7.46    0.95
   0   6  -8    4.86    0.92
   0   6  -8    5.86    0.90
   0  -6   8    7.15    0.96
   0  -6   8    5.57    0.86
  -1   6  -8   19.61    1.22
  -1   6  -8   22.55    1.48
   1  -6   8   21.84    1.40
  -2   6  -8    5.69    1.03
  -2   6  -8    5.61    0.81
   2  -6   8    6.75    0.95
  -3   6  -8   19.79    1.44
  -3   6  -8   19.43    1.18
   3  -6   8   18.68    1.35
  -4   6  -8    9.04    1.13
  -4   6  -8    9.58    0.88
   4  -6   8    9.29    1.20
  -5   6  -8   10.32    1.17
  -5   6  -8    7.94    0.83
   5  -6   8    8.26    1.19
  -6   6  -8    0.15    0.82
   6  -6   8    0.80    0.91
   7  -6   8    1.58    0.96
   8  -6   8   13.49    1.46
   9  -6   8   -1.16    0.94
  10  -6   8    8.27    1.34
  11  -6   8   -1.26    1.08
  11   5  -8    3.56    1.93
  10   5  -8    2.09    1.77
   9   5  -8    0.71    1.44
   8   5  -8   -1.03    1.32
   7   5  -8    0.46    0.46
   7   5  -8    0.55    0.50
   6   5  -8   12.16    0.89
   6   5  -8   11.00    0.91
   6   5  -8   10.95    1.24
   5   5  -8   -0.03    0.72
   5   5  -8    1.07    0.66
   5   5  -8    0.39    0.56
   4   5  -8    4.42    0.90
   4   5  -8    4.28    0.82
   4   5  -8    4.30    0.70
  -4  -5   8    3.41    0.66
   3   5  -8    0.65    0.54
   3   5  -8   -0.92    0.70
   3   5  -8   -0.11    0.64
   3   5  -8    0.83    0.69
  -3  -5   8   -0.48    0.56
   2   5  -8    4.53    0.82
   2   5  -8    3.71    0.77
   2   5  -8    3.25    0.79
  -2  -5   8    5.50    0.91
  -2  -5   8    3.72    0.76
   1   5  -8    1.35    0.69
   1   5  -8    0.44    0.70
  -1  -5   8   -0.26    0.65
  -1  -5   8    0.92    0.70
   0   5  -8    3.13    0.79
   0   5  -8    2.84    0.76
   0  -5   8    2.51    0.76
  -1   5  -8    4.14    0.76
  -1   5  -8    3.94    0.84
   1  -5   8    4.82    0.87
  -2   5  -8    1.06    0.74
  -2   5  -8    1.86    0.64
   2  -5   8    1.76    0.77
  -3   5  -8    1.11    0.76
  -3   5  -8    1.16    0.64
   3  -5   8    0.05    0.77
  -4   5  -8    0.55    0.78
   4  -5   8    1.25    0.84
  -5   5  -8    1.33    0.84
   5  -5   8    2.64    0.91
  -6   5  -8    0.53    0.76
   6  -5   8   -0.10    0.86
   7  -5   8    7.54    1.17
   8  -5   8   -0.20    0.92
   9  -5   8    0.75    0.96
  10  -5   8    0.74    1.01
  11  -5   8   -0.45    1.02
  11   4  -8   -0.12    1.71
  10   4  -8   -0.57    1.53
   9   4  -8    0.42    1.49
   8   4  -8    1.71    1.37
   7   4  -8    0.75    0.49
   7   4  -8    1.50    0.49
   6   4  -8    0.62    0.76
   6   4  -8    0.27    0.53
   6   4  -8    0.03    0.58
  -6  -4   8    0.32    0.82
   5   4  -8    2.24    0.63
   5   4  -8    1.50    0.65
   5   4  -8    2.71    0.77
  -5  -4   8    3.26    0.89
   4   4  -8    1.61    0.76
   4   4  -8    2.60    0.76
   4   4  -8    1.40    0.57
   4   4  -8    2.53    0.71
  -4  -4   8    3.18    0.62
   3   4  -8    1.87    0.60
   3   4  -8    1.77    0.68
   3   4  -8    2.69    0.67
   3   4  -8    2.13    0.73
  -3  -4   8    2.71    0.75
  -3  -4   8    2.48    0.61
   2   4  -8    0.92    0.61
   2   4  -8   -0.25    0.59
   2   4  -8    1.03    0.53
  -2  -4   8    0.59    0.61
  -2  -4   8    1.12    0.61
   1   4  -8    4.90    0.79
   1   4  -8    6.38    0.87
  -1  -4   8    6.64    0.82
   0   4  -8    1.80    0.71
   0   4  -8    1.66    0.70
   0  -4   8    2.38    0.70
  -1   4  -8    7.61    0.87
  -1   4  -8    7.81    0.93
   1  -4   8    5.80    0.87
  -2   4  -8    8.17    0.97
   2  -4   8   10.67    1.06
  -3   4  -8    1.29    0.65
   3  -4   8    1.39    0.75
  -4   4  -8    8.97    1.01
   4  -4   8    9.30    1.07
  -5   4  -8   10.36    1.09
   5  -4   8   11.15    1.22
  -6   4  -8    1.92    0.82
   6  -4   8    3.37    0.94
   7  -4   8    1.63    0.96
   8  -4   8    0.81    0.91
   9  -4   8    0.77    1.00
  10  -4   8    2.15    1.06
  11  -4   8    5.74    1.24
  11   3  -8    4.96    1.72
  10   3  -8    9.20    1.86
   9   3  -8    1.93    1.47
   7   3  -8   11.76    0.83
   7   3  -8   11.27    0.79
  -7  -3   8   11.76    1.27
   6   3  -8    8.22    0.76
   6   3  -8    7.43    0.75
  -6  -3   8    7.46    1.00
   5   3  -8    1.84    0.61
   5   3  -8    0.94    0.81
   5   3  -8    2.04    0.59
   5   3  -8    1.86    0.74
  -5  -3   8    1.69    0.72
   4   3  -8   10.45    0.78
   4   3  -8   16.19    1.06
   4   3  -8   12.86    1.14
   4   3  -8   16.04    1.16
  -4  -3   8   16.29    1.19
  -4  -3   8   14.05    1.22
  -4  -3   8   15.80    0.93
   3   3  -8   60.89    2.03
   3   3  -8   59.53    2.06
   3   3  -8   60.64    2.02
   3   3  -8   60.48    2.21
  -3  -3   8   59.20    1.99
  -3  -3   8   57.43    2.27
   2   3  -8   33.97    1.43
   2   3  -8   38.06    1.65
   2   3  -8   36.68    1.55
  -2  -3   8   36.55    1.52
   1   3  -8   23.12    1.33
   1   3  -8   25.80    1.35
  -1  -3   8   26.74    1.30
   0   3  -8   35.43    1.60
   0   3  -8   36.68    1.63
   0  -3   8   34.99    1.56
  -1   3  -8    0.03    0.66
   1  -3   8    1.57    0.71
  -2   3  -8   35.43    1.60
   2  -3   8   33.74    1.63
  -3   3  -8    1.58    0.68
   3  -3   8    1.45    0.75
  -4   3  -8    3.04    0.76
   4  -3   8    3.48    0.82
  -5   3  -8    0.92    0.73
   5  -3   8    1.89    0.80
  -6   3  -8    6.65    0.97
   6  -3   8    5.75    1.03
   7  -3   8    7.89    1.14
   8  -3   8   14.36    1.39
   9  -3   8    4.78    1.07
  10  -3   8    4.25    1.10
  11  -3   8    4.52    1.10
  12   2  -8    5.47    1.88
  11   2  -8   -0.43    1.45
  10   2  -8    2.00    1.51
   9   2  -8    9.83    1.74
   8   2  -8    0.76    0.44
   7   2  -8    5.42    0.64
   7   2  -8    4.76    0.64
  -7  -2   8    5.30    1.01
   6   2  -8   16.10    1.00
   6   2  -8   18.11    1.40
   6   2  -8   15.18    0.97
  -6  -2   8   14.07    1.21
   5   2  -8    1.86    0.71
   5   2  -8    1.55    0.60
   5   2  -8    2.69    0.61
   5   2  -8    1.46    0.72
  -5  -2   8    3.04    0.84
  -5  -2   8    0.93    0.69
   4   2  -8    3.53    0.68
   4   2  -8    3.81    0.70
   4   2  -8    3.54    0.76
  -4  -2   8    3.46    0.69
  -4  -2   8    3.09    0.61
   3   2  -8    4.14    0.64
   3   2  -8    4.84    0.72
   3   2  -8    4.03    0.77
   3   2  -8    3.18    0.68
  -3  -2   8    4.87    0.66
   2   2  -8    7.13    0.80
   2   2  -8    7.00    0.89
   2   2  -8    7.65    0.70
  -2  -2   8    6.71    0.76
   1   2  -8    7.85    0.86
  -1  -2   8    5.41    0.77
   0   2  -8    3.94    0.70
   0  -2   8    4.87    0.73
  -1   2  -8   12.80    1.04
   1  -2   8   12.78    1.06
  -2   2  -8    3.02    0.75
   2  -2   8    3.27    0.78
  -3   2  -8   28.42    1.46
   3  -2   8   27.61    1.47
  -4   2  -8   -0.43    0.59
   4  -2   8    0.81    0.77
  -5   2  -8    0.15    0.68
   5  -2   8    0.24    0.76
  -6   2  -8    8.79    1.01
   6  -2   8    8.28    1.05
   7  -2   8    0.67    0.81
   8  -2   8    0.67    0.83
   9  -2   8    0.91    0.90
  10  -2   8    0.43    0.89
  11  -2   8    4.24    1.05
  12   1  -8   -1.26    1.57
  11   1  -8    1.09    1.50
  10   1  -8    2.66    1.46
   8   1  -8   10.17    0.78
   8   1  -8   11.17    0.79
  -8  -1   8   12.91    1.30
   7   1  -8    0.54    0.71
   7   1  -8    0.20    0.55
   7   1  -8    1.20    0.55
  -7  -1   8    2.42    0.83
   6   1  -8    4.42    0.84
   6   1  -8    3.19    0.63
   6   1  -8    3.64    0.66
  -6  -1   8    3.39    0.80
   5   1  -8   14.94    1.16
   5   1  -8   11.95    0.87
   5   1  -8   10.62    0.90
  -5  -1   8   12.12    0.99
  -5  -1   8   12.79    0.86
   4   1  -8    2.80    0.75
   4   1  -8    2.38    0.61
   4   1  -8    2.94    0.68
   4   1  -8    2.20    0.54
  -4  -1   8    3.19    0.62
  -4  -1   8    3.41    0.62
   3   1  -8    6.85    0.85
   3   1  -8    6.09    0.64
   3   1  -8    6.87    0.78
  -3  -1   8    8.18    0.80
  -3  -1   8    8.53    0.70
   2   1  -8   55.27    1.65
   2   1  -8   56.46    1.95
  -2  -1   8   55.37    1.92
   1   1  -8   14.99    1.03
   1   1  -8   16.26    0.76
  -1  -1   8   15.42    1.01
   0   1  -8    5.32    0.80
   0  -1   8    4.67    0.80
  -1   1  -8   17.95    1.17
   1  -1   8   15.48    1.16
  -2   1  -8   25.18    1.34
   2  -1   8   27.57    1.39
  -3   1  -8   12.68    1.05
   3  -1   8   10.67    1.04
  -4   1  -8    5.27    0.83
   4  -1   8    4.63    0.87
  -5   1  -8   24.37    1.40
   5  -1   8   25.96    1.45
   5  -1   8   27.69    1.54
   6  -1   8    3.03    0.93
   7  -1   8    0.11    0.81
   8  -1   8    1.70    0.94
   9  -1   8    0.81    0.91
  10  -1   8    5.00    1.01
  11  -1   8    1.91    0.90
  13   0  -8    0.65    1.67
  12   0  -8    3.02    1.65
  11   0  -8    1.32    1.39
  10   0  -8    0.11    1.29
   9   0  -8    4.63    0.60
   9   0  -8    6.78    0.65
   8   0  -8    0.40    0.51
   8   0  -8    0.38    0.54
  -8   0   8    0.54    0.72
   7   0  -8   16.69    1.29
   7   0  -8   16.76    1.02
   7   0  -8   17.03    1.05
  -7   0   8   16.83    1.32
   6   0  -8   21.77    1.32
   6   0  -8   20.48    1.16
   6   0  -8   23.82    1.16
  -6   0   8   21.79    1.32
   5   0  -8    2.03    0.72
   5   0  -8    4.33    0.74
  -5   0   8    4.60    0.67
  -5   0   8    5.24    0.69
   4   0  -8   18.42    1.17
   4   0  -8   20.59    1.31
   4   0  -8   19.70    1.13
  -4   0   8   20.17    1.10
  -4   0   8   20.53    1.04
   3   0  -8   36.80    1.52
  -3   0   8   36.06    1.24
  -3   0   8   32.36    1.42
   2   0  -8   51.16    1.44
   2   0  -8   50.68    1.88
  -2   0   8   51.69    1.85
   1   0  -8    1.34    0.30
   1   0  -8    1.33    0.65
  -1   0   8    1.66    0.61
   0   0  -8    3.03    0.71
   0   0   8    4.69    0.78
  -1   0  -8    1.24    0.66
   1   0   8   -0.09    0.64
  -2   0  -8    1.91    0.64
   2   0   8    2.13    0.68
  -3   0  -8    2.16    0.68
   3   0   8    1.89    0.71
  -4   0  -8    2.44    0.73
   4   0   8    1.13    0.76
  -5   0  -8    0.16    0.65
   5   0   8   -1.48    0.70
   6   0   8   11.15    1.18
  -7   0  -8    4.05    0.96
   7   0   8    2.74    0.89
   8   0   8    1.67    0.89
   9   0   8    9.06    1.14
  10   0   8    0.93    0.85
  13  -1  -8    1.85    1.62
  12  -1  -8    3.01    1.57
  11  -1  -8    4.10    1.50
  10  -1  -8    4.23    0.62
  10  -1  -8    3.63    1.37
   9  -1  -8   14.82    1.03
   8  -1  -8    0.22    0.70
   8  -1  -8   -0.01    0.60
   8  -1  -8    0.73    0.55
  -8   1   8   -0.02    0.68
   7  -1  -8   40.05    1.58
   7  -1  -8   40.88    1.59
   7  -1  -8   37.22    1.76
  -7   1   8   39.71    1.81
   6  -1  -8    2.34    0.67
   6  -1  -8    1.79    0.66
  -6   1   8    2.01    0.60
  -6   1   8    1.92    0.67
   5  -1  -8   34.46    1.64
   5  -1  -8   38.25    1.52
   5  -1  -8   38.29    1.54
  -5   1   8   36.30    1.45
  -5   1   8   36.82    1.49
   4  -1  -8   24.53    1.29
  -4   1   8   23.63    1.19
  -4   1   8   22.54    1.00
   3  -1  -8   29.34    1.37
  -3   1   8   28.53    1.01
  -3   1   8   27.15    1.38
   2  -1  -8  103.03    3.08
  -2   1   8  103.92    3.08
   1  -1  -8   25.76    1.38
  -1   1   8   28.24    1.40
   0  -1  -8   40.36    1.70
   0   1   8   41.00    1.74
  -1  -1  -8   19.61    1.21
   1   1   8   20.25    1.25
  -2  -1  -8    0.28    0.59
   2   1   8    1.19    0.69
  -3  -1  -8    0.04    0.64
   3   1   8    1.14    0.70
  -4  -1  -8    1.35    0.69
  -4  -1  -8    0.50    0.58
   4   1   8    0.20    0.59
   4   1   8    1.33    0.74
  -5  -1  -8   15.44    1.21
   5   1   8   14.96    1.24
  -6  -1  -8   28.05    1.61
   6   1   8   26.60    1.52
   7   1   8    4.27    0.93
   8   1   8    6.03    1.01
   9   1   8    0.77    0.88
  10   1   8    0.99    0.77
  13  -2  -8   -0.41    1.51
  12  -2  -8   -0.65    1.29
  11  -2  -8    2.24    0.65
  11  -2  -8    1.28    1.26
  10  -2  -8    1.51    1.17
  10  -2  -8    0.22    0.62
   9  -2  -8    5.74    0.83
  -9   2   8    5.33    1.00
   8  -2  -8   -0.28    0.63
   8  -2  -8   -0.55    0.63
   8  -2  -8    0.17    0.55
  -8   2   8    0.70    0.73
   7  -2  -8    7.28    0.89
   7  -2  -8    5.82    0.84
  -7   2   8    7.96    0.84
  -7   2   8    9.56    0.98
   6  -2  -8    1.54    0.65
   6  -2  -8    2.92    0.66
   6  -2  -8    1.12    0.68
  -6   2   8    2.77    0.66
  -6   2   8    3.38    0.66
   5  -2  -8    3.29    0.67
   5  -2  -8    1.77    0.66
  -5   2   8    2.42    0.55
  -5   2   8    1.28    0.61
   4  -2  -8    3.00    0.71
  -4   2   8    3.79    0.74
  -4   2   8    3.05    0.49
   3  -2  -8   26.18    1.39
  -3   2   8   26.49    0.91
  -3   2   8   25.90    1.34
   2  -2  -8   18.53    1.22
  -2   2   8   16.56    1.08
   1  -2  -8   37.17    1.63
  -1   2   8   37.16    1.63
   0  -2  -8   21.35    1.27
   0   2   8   19.60    1.25
  -1  -2  -8    2.43    0.71
  -1  -2  -8    2.61    0.41
   1   2   8    2.34    0.74
  -2  -2  -8   15.79    1.15
  -2  -2  -8   18.85    0.95
   2   2   8   17.39    1.28
  -3  -2  -8    6.72    0.84
  -3  -2  -8    4.93    0.71
   3   2   8    5.94    0.91
  -4  -2  -8    2.75    0.72
  -4  -2  -8    1.84    0.70
   4   2   8    3.48    0.70
   4   2   8    1.72    0.81
  -5  -2  -8   -0.12    0.69
   5   2   8   -0.15    0.79
  -6  -2  -8    2.84    0.87
   6   2   8    2.31    0.88
   7   2   8    2.06    0.91
   8   2   8   -0.56    0.80
   9   2   8    2.80    0.89
  10   2   8    3.03    0.79
  13  -3  -8   -0.43    1.36
  12  -3  -8    0.59    0.62
  12  -3  -8    0.92    1.28
  11  -3  -8    5.92    0.85
  11  -3  -8    6.63    1.48
  10  -3  -8    3.96    0.83
   9  -3  -8    6.27    0.88
   9  -3  -8    8.49    0.97
  -9   3   8    7.17    1.06
   8  -3  -8    2.33    0.82
   8  -3  -8    2.39    0.73
  -8   3   8    3.18    0.84
   7  -3  -8    4.27    0.77
   7  -3  -8    5.76    0.80
   7  -3  -8    2.34    0.80
  -7   3   8    6.22    0.84
   6  -3  -8    1.81    0.69
   6  -3  -8    0.97    0.73
  -6   3   8    2.45    0.71
   5  -3  -8    4.40    0.81
  -5   3   8    3.95    0.81
   4  -3  -8    1.77    0.70
  -4   3   8    1.05    0.69
   3  -3  -8    4.96    0.82
  -3   3   8    4.22    0.81
   2  -3  -8    0.85    0.61
  -2   3   8    0.28    0.67
   1  -3  -8    2.82    0.73
  -1   3   8    3.83    0.74
   0  -3  -8   15.70    1.17
   0   3   8   16.41    1.12
  -1  -3  -8   12.59    1.08
  -1  -3  -8   14.69    0.77
   1   3   8   13.78    1.15
  -2  -3  -8   13.95    0.91
  -2  -3  -8   14.43    1.15
   2   3   8   13.42    1.19
  -3  -3  -8   -0.37    0.64
  -3  -3  -8    0.60    0.59
   3   3   8    1.00    0.77
  -4  -3  -8   15.96    1.17
   4   3   8   16.53    1.35
  -5  -3  -8    7.44    0.97
   5   3   8    5.82    0.96
  -6  -3  -8    3.69    0.89
   6   3   8    1.83    0.87
   7   3   8    0.49    0.86
   8   3   8   14.88    1.28
   9   3   8    0.65    0.79
  13  -4  -8    5.50    1.51
  13  -4  -8    2.79    0.73
  12  -4  -8    0.17    0.72
  12  -4  -8    0.42    1.21
  11  -4  -8    2.04    1.28
  11  -4  -8    3.78    0.88
  10  -4  -8   -0.69    0.73
   9  -4  -8    0.17    0.73
   9  -4  -8   -0.22    0.58
   8  -4  -8    2.38    0.85
   8  -4  -8    1.85    0.68
   7  -4  -8   12.39    1.20
   7  -4  -8   14.55    1.08
  -7   4   8   15.18    1.19
   6  -4  -8    3.00    0.82
  -6   4   8    3.40    0.82
   5  -4  -8    0.27    0.71
  -5   4   8   -0.38    0.64
   4  -4  -8   56.25    2.21
  -4   4   8   62.64    2.22
   3  -4  -8    8.13    0.99
  -3   4   8   10.81    1.07
   2  -4  -8   34.80    1.59
  -2   4   8   34.60    1.68
   1  -4  -8    0.29    0.61
  -1   4   8    0.46    0.27
  -1   4   8    0.27    0.72
   0  -4  -8   14.78    1.17
   0   4   8   13.36    1.18
  -1  -4  -8   22.72    1.34
   1   4   8   21.11    1.44
  -2  -4  -8    1.32    0.72
  -2  -4  -8    1.70    0.60
   2   4   8   -0.18    0.75
  -3  -4  -8    6.64    0.93
  -3  -4  -8    6.39    0.81
   3   4   8    5.74    1.00
  -4  -4  -8   -1.49    0.64
   4   4   8   -0.47    0.77
  -5  -4  -8    1.81    0.79
   5   4   8    1.51    0.90
   6   4   8   -0.45    0.81
   7   4   8    1.37    0.91
   8   4   8   -0.03    0.82
   9   4   8    0.37    0.74
  13  -5  -8    1.03    1.26
  13  -5  -8    0.98    0.84
  12  -5  -8    4.38    1.34
  12  -5  -8    4.21    0.97
  11  -5  -8    4.95    1.02
  11  -5  -8    3.37    1.22
  10  -5  -8    3.83    0.70
  10  -5  -8    2.73    0.95
   9  -5  -8    4.41    0.99
   9  -5  -8    3.95    0.71
   8  -5  -8   14.85    1.34
   8  -5  -8   16.81    1.14
   7  -5  -8    7.91    1.09
   7  -5  -8    9.14    0.90
  -7   5   8    8.30    1.03
   6  -5  -8   11.73    1.19
  -6   5   8   11.26    1.15
   5  -5  -8    0.26    0.74
  -5   5   8    0.10    0.74
   4  -5  -8    5.58    0.96
  -4   5   8    7.37    1.01
   3  -5  -8    2.92    0.83
  -3   5   8    3.48    0.88
   2  -5  -8   17.30    1.22
  -2   5   8   18.89    0.78
  -2   5   8   17.30    1.35
   1  -5  -8   17.06    1.30
  -1   5   8   17.26    0.78
  -1   5   8   17.84    1.33
   0  -5  -8    1.28    0.75
   0   5   8    0.24    0.43
   0   5   8    0.82    0.77
  -1  -5  -8    2.69    0.79
   1   5   8    1.27    0.82
  -2  -5  -8    0.66    0.72
   2   5   8   -0.47    0.76
  -3  -5  -8    3.06    0.78
   3   5   8    2.55    0.92
  -4  -5  -8    1.51    0.79
   4   5   8    1.73    0.94
  -5  -5  -8    1.00    0.78
   5   5   8    1.05    0.89
   6   5   8    1.25    0.87
   7   5   8    1.35    0.94
   8   5   8    0.58    0.88
  13  -6  -8    2.80    1.36
  13  -6  -8    1.14    0.97
  12  -6  -8    1.84    1.21
  12  -6  -8    1.34    1.00
  11  -6  -8    7.81    1.37
  11  -6  -8   10.03    1.32
  10  -6  -8    9.80    1.27
   9  -6  -8    5.59    1.08
   9  -6  -8    6.07    0.77
   8  -6  -8   44.00    1.76
   8  -6  -8   44.37    2.11
  -8   6   8   45.51    2.06
   7  -6  -8    3.77    0.99
  -7   6   8    2.80    0.91
   6  -6  -8   15.85    1.39
  -6   6   8   17.09    1.45
   5  -6  -8   41.94    2.03
  -5   6   8   42.09    1.92
   4  -6  -8    2.44    0.90
  -4   6   8    2.80    0.94
   3  -6  -8    3.73    0.87
  -3   6   8    1.96    0.82
   2  -6  -8   -0.25    0.77
  -2   6   8    0.81    0.84
  -2   6   8    1.35    0.45
   1  -6  -8    2.96    0.87
  -1   6   8    2.84    0.91
  -1   6   8    2.36    0.51
   0  -6  -8   70.58    2.53
   0   6   8   65.54    2.58
   0   6   8   65.58    2.01
  -1  -6  -8    1.01    0.81
   1   6   8    2.69    0.97
  -2  -6  -8   32.02    1.73
   2   6   8   35.65    1.86
   3   6   8   -0.37    0.84
  -4  -6  -8   -1.39    0.69
   4   6   8    1.53    0.96
   5   6   8    1.67    0.95
   6   6   8   -0.36    0.90
   7   6   8   -0.40    0.87
  13  -7  -8   10.33    1.43
  12  -7  -8   -0.16    1.06
  11  -7  -8    0.91    1.00
  11  -7  -8   -0.26    0.94
  10  -7  -8    1.04    1.00
   9  -7  -8    9.18    0.83
   9  -7  -8    7.22    1.22
   8  -7  -8   11.24    1.32
  -8   7   8   11.48    1.30
   7  -7  -8    1.60    1.00
  -7   7   8    0.80    0.94
   6  -7  -8   28.81    1.82
  -6   7   8   32.97    1.85
   5  -7  -8   -0.18    0.84
  -5   7   8   -0.31    0.84
   4  -7  -8    1.59    0.83
  -4   7   8    1.55    0.97
   3  -7  -8   11.76    1.28
  -3   7   8   11.63    1.33
   2  -7  -8   19.18    1.53
  -2   7   8   20.02    1.60
  -2   7   8   20.11    1.05
   1  -7  -8   -0.31    0.78
  -1   7   8    0.09    0.88
  -1   7   8   -0.32    0.50
   0  -7  -8   47.01    2.11
   0   7   8   45.14    1.69
   0   7   8   49.89    2.21
  -1  -7  -8   -0.20    0.81
   1   7   8   -0.90    0.54
   1   7   8   -0.44    0.84
   2   7   8   10.36    1.27
   3   7   8    1.49    0.95
   4   7   8    0.97    0.94
   5   7   8   -0.40    0.91
   6   7   8    1.22    1.01
   7   7   8    1.24    0.95
  13  -8  -8    1.39    1.18
  12  -8  -8    1.13    1.17
  11  -8  -8    0.53    1.07
  10  -8  -8    1.69    1.05
   9  -8  -8    4.60    1.20
   8  -8  -8    0.66    1.04
  -8   8   8    0.96    0.91
   7  -8  -8    1.07    1.00
  -7   8   8   -1.68    0.87
   6  -8  -8    1.96    1.01
  -6   8   8    2.65    1.03
   5  -8  -8   25.11    1.77
  -5   8   8   22.21    1.73
   4  -8  -8   18.73    1.62
  -4   8   8   21.54    1.73
   3  -8  -8   20.84    1.54
  -3   8   8   21.33    1.69
   2  -8  -8   48.04    2.26
  -2   8   8   51.38    2.42
  -2   8   8   49.71    1.76
   1  -8  -8    3.94    1.06
  -1   8   8    3.88    1.11
  -1   8   8    5.63    0.77
   0  -8  -8   27.48    1.73
   0   8   8   30.90    1.89
   0   8   8   30.49    1.47
   1   8   8    2.29    1.01
   1   8   8    2.99    0.73
   2   8   8    0.24    0.98
   3   8   8    0.38    0.98
   4   8   8    1.06    1.06
   5   8   8    0.55    1.04
   6   8   8    1.26    1.04
  13  -9  -8    0.55    1.27
  12  -9  -8    1.91    1.21
  11  -9  -8   -0.75    1.09
  10  -9  -8    7.13    1.38
   9  -9  -8    2.10    1.14
   9  -9  -8    3.09    1.14
   8  -9  -8   -1.23    0.97
   8  -9  -8   -0.76    0.96
  -8   9   8    0.09    0.97
   7  -9  -8   -1.78    0.87
   7  -9  -8    0.50    1.00
  -7   9   8   -0.45    0.94
   6  -9  -8    4.08    1.18
  -6   9   8    4.74    1.20
   5  -9  -8    3.18    1.14
  -5   9   8    3.51    1.17
   4  -9  -8    4.34    1.07
  -4   9   8    5.54    1.26
   3  -9  -8    0.93    0.99
  -3   9   8    0.37    0.98
   2  -9  -8    6.24    1.20
  -2   9   8    7.24    0.84
  -2   9   8    6.79    1.30
   1  -9  -8    4.16    1.13
  -1   9   8    3.54    1.16
  -1   9   8    3.59    0.73
   0   9   8   -0.47    0.60
   0   9   8    0.46    1.00
   1   9   8   -0.43    0.93
   1   9   8    0.70    0.67
   2   9   8   -0.69    1.03
   3   9   8   -0.20    0.99
   4   9   8    1.08    1.04
   5   9   8    0.91    1.11
  13 -10  -8    0.41    1.28
  12 -10  -8    4.71    1.41
  11 -10  -8   -0.74    1.13
  10 -10  -8    5.16    1.39
  10 -10  -8    5.41    1.43
   9 -10  -8    2.24    1.18
   9 -10  -8    0.27    1.15
   8 -10  -8   -1.59    1.02
   8 -10  -8   -1.49    1.00
  -8  10   8   -0.48    1.02
   7 -10  -8    0.65    1.05
   7 -10  -8    1.62    1.14
  -7  10   8   -0.54    1.04
   6 -10  -8    0.67    1.02
   6 -10  -8   -1.17    0.97
  -6  10   8    0.54    1.07
   5 -10  -8    9.51    1.44
  -5  10   8   10.39    1.47
   4 -10  -8    0.99    1.03
  -4  10   8    3.58    1.19
   3 -10  -8   17.55    1.64
  -3  10   8   18.32    1.75
   2 -10  -8   -1.04    0.93
  -2  10   8    0.21    1.06
  -2  10   8    0.86    0.65
  -1  10   8    3.97    0.84
  -1  10   8    5.12    1.30
   0  10   8    0.66    0.69
   0  10   8   -0.05    1.02
   1  10   8   12.17    1.17
   1  10   8    8.99    1.40
   2  10   8    1.22    1.15
   3  10   8    1.27    1.18
   4  10   8   15.05    1.68
  12 -11  -8    7.92    1.68
  11 -11  -8    1.04    1.33
  10 -11  -8   13.86    1.79
  10 -11  -8   12.65    1.76
   9 -11  -8    0.30    1.13
   9 -11  -8    1.94    1.27
   8 -11  -8    2.41    1.28
   8 -11  -8    0.21    1.16
  -8  11   8    2.93    1.22
   7 -11  -8    2.12    1.24
   7 -11  -8    4.57    1.30
  -7  11   8    2.96    1.24
   6 -11  -8    2.80    1.19
   6 -11  -8    1.38    1.18
  -6  11   8    3.16    1.25
   5 -11  -8   12.46    1.64
  -5  11   8   18.61    1.86
   4 -11  -8    8.60    1.43
  -4  11   8    8.78    1.50
   3 -11  -8   17.10    1.71
  -3  11   8   14.80    1.21
  -3  11   8   15.50    1.75
   2 -11  -8   -1.04    1.03
  -2  11   8    1.03    0.72
  -2  11   8   -0.71    1.13
  -1  11   8    0.04    1.15
   0  11   8   17.51    1.86
   1  11   8    3.66    1.28
   2  11   8    0.28    1.16
   3  11   8    5.41    1.35
  12 -12  -8    2.46    1.55
  11 -12  -8   -0.19    1.31
  11 -12  -8   -0.70    1.32
  10 -12  -8    0.57    1.28
  10 -12  -8    0.52    1.24
   9 -12  -8   -0.25    1.24
   9 -12  -8   -0.06    1.26
   8 -12  -8    2.65    1.34
   8 -12  -8    1.80    1.32
  -8  12   8    2.78    1.35
   7 -12  -8    0.46    1.18
   7 -12  -8    1.08    1.25
  -7  12   8   -0.12    1.20
   6 -12  -8    0.31    1.20
   6 -12  -8    2.47    1.28
  -6  12   8    1.28    1.25
   5 -12  -8   -0.78    1.13
  -5  12   8    0.79    1.24
   4 -12  -8   -0.49    1.10
  -4  12   8    1.24    1.27
   3 -12  -8    1.76    1.21
  -3  12   8    1.08    1.24
  -2  12   8    0.49    1.34
  -1  12   8    5.34    1.45
   0  12   8    0.70    1.20
   1  12   8    7.52    1.52
   2  12   8    1.55    1.26
  11 -13  -8   -0.21    1.41
  11 -13  -8   -0.85    1.29
  10 -13  -8    5.06    1.52
  10 -13  -8    4.46    1.59
   9 -13  -8    0.75    1.39
   9 -13  -8    2.18    1.40
   8 -13  -8    0.80    1.28
   8 -13  -8    0.70    1.33
  -8  13   8    1.87    1.39
   7 -13  -8   -0.57    1.28
   7 -13  -8    0.22    1.24
  -7  13   8   -0.51    1.21
   6 -13  -8    1.06    1.32
  -6  13   8   -1.22    1.20
   5 -13  -8    1.82    1.31
  -5  13   8   -2.35    1.17
   4 -13  -8    0.75    1.21
  -4  13   8    3.55    1.46
  -3  13   8   10.06    1.73
  -2  13   8    1.02    1.47
  -1  13   8   -0.75    1.24
   0  13   8    1.32    1.33
   1  13   8    2.99    1.41
  10 -14  -8   -0.05    1.38
  10 -14  -8   -0.05    1.48
   9 -14  -8    2.77    1.61
   9 -14  -8    0.49    1.40
   8 -14  -8    0.91    1.42
   8 -14  -8   -1.51    1.27
  -8  14   8   -2.06    1.26
   7 -14  -8   -0.22    1.34
   7 -14  -8    0.58    1.41
  -7  14   8   -0.25    1.30
   6 -14  -8    1.04    1.41
  -6  14   8    1.97    1.38
   5 -14  -8    3.78    1.52
  -5  14   8    4.64    1.57
  -4  14   8    1.06    1.46
  -3  14   8    1.60    1.45
  -2  14   8   -0.85    1.35
  -1  14   8   -2.07    1.32
   8 -15  -8    2.38    1.63
   8 -15  -8    4.40    1.63
  -8  15   8    3.90    1.70
   7 -15  -8   11.51    1.96
  -7  15   8   14.60    2.08
   6 -15  -8   -0.02    1.49
  -6  15   8   -0.53    1.42
  -5  15   8   16.45    2.22
  -4  15   8   -0.38    1.41
  -3  15   8    0.16    1.47
  -2  16  -9    1.39    1.61
  -3  16  -9    6.19    1.76
  -4  16  -9    2.64    1.63
  -5  16  -9    0.62    1.53
   1  15  -9    1.39    1.41
   0  15  -9    0.99    1.43
  -1  15  -9    1.55    1.46
  -2  15  -9    2.46    1.56
  -3  15  -9    0.98    1.42
  -4  15  -9    8.02    1.73
  -5  15  -9    2.56    1.52
   5 -15   9    2.76    1.47
  -6  15  -9    3.68    1.53
   6 -15   9    1.72    1.44
  -7  15  -9   -0.76    1.40
   7 -15   9   -0.67    1.37
   8 -15   9    3.39    1.62
   3  14  -9    2.53    1.36
   3  14  -9   -1.28    1.52
   2  14  -9    4.15    1.44
   2  14  -9    7.87    1.69
   1  14  -9   -0.91    1.28
   1  14  -9    0.51    1.38
   0  14  -9    1.15    1.37
  -1  14  -9   -0.64    1.24
  -2  14  -9    2.40    1.38
  -3  14  -9    0.75    1.33
  -4  14  -9   10.10    1.79
   4 -14   9    9.77    1.71
  -5  14  -9    6.89    1.66
   5 -14   9    7.35    1.61
[truncated: 264,749 more chars]
